# Supplementary material for: FAIM2 is a potential pan-cancer biomarker for prognosis and immune infiltration
Source: Front Oncol. 2022 Sep 14;12:998336. doi: 10.3389/fonc.2022.998336 (PMC9516132; doi:10.3389/fonc.2022.998336)
Supplement: Supplementary file 7 [file Table_1.xls]

## Sheet: Sheet1
admission number	number	age/sex	SEX	sample	grade	site of sample	diagnosis	Sample status
1265996	1	66	F	GBM	4	right Basal ganglia	GBM	Protein/paraffin-embedded
1088993	2	39	M	GBM	4	Left frontal lobe	GBM	RNA/Protein/paraffin-embedded
1114825	3	75	F	GBM	4	right Parietal lobe	GBM	Protein/paraffin-embedded
1261402	4	44	M	GBM	4	right Temporal lobe and Insula	GBM	Protein/paraffin-embedded
1264237	5	53	M	LGG	2	right Temporal lobe	LGG	Protein/paraffin-embedded
1140146	6	21	M	LGG	2	right corpus callosum	LGG	Protein/paraffin-embedded
1113663	7	36	F	LGG	2	right frontal lobe	LGG	Protein/paraffin-embedded
1144408	8	39	M	LGG	2	right Parietal lobe	LGG	RNA/Protein/paraffin-embedded
1123413	9	45	F	NB	0	Left frontal lobe	brain trauma	RNA/Protein/paraffin-embedded
1267189	10	21	M	NB	0	right Parietal lobe	brain trauma	RNA/Protein/paraffin-embedded
1234213	11	19	F	NB	0	left Temporal lobe	brain trauma	Protein/paraffin-embedded
1212209	12	67	F	NB	0	left Temporal lobe	brain trauma	RNA/Protein/paraffin-embedded
