# Supplementary material for: FAIM2 is a potential pan-cancer biomarker for prognosis and immune infiltration
Source: Front Oncol. 2022 Sep 14;12:998336. doi: 10.3389/fonc.2022.998336 (PMC9516132; doi:10.3389/fonc.2022.998336)
Supplement: Supplementary file 8 [file DataSheet_1.zip]

Archive with 68 entries (59 files):
- Raw data 1/
- Raw data 1/complementary Figure 4/
- Raw data 1/complementary Figure 4/c2.cp.kegg.v7.4.symbols.gmt
- Raw data 1/complementary Figure 4/Rcode GSEA.R
- Raw data 1/complementary Figure 4/Term.ACC.txt
- Raw data 1/complementary Figure 4/Term.BLCA.txt
- Raw data 1/complementary Figure 4/Term.BRCA.txt
- Raw data 1/complementary Figure 4/Term.CESC.txt
- Raw data 1/complementary Figure 4/Term.CHOL.txt
- Raw data 1/complementary Figure 4/Term.COAD.txt
- Raw data 1/complementary Figure 4/Term.DLBC.txt
- Raw data 1/complementary Figure 4/Term.ESCA.txt
- Raw data 1/complementary Figure 4/Term.GBM.txt
- Raw data 1/complementary Figure 4/Term.HNSC.txt
- Raw data 1/complementary Figure 4/Term.KICH.txt
- Raw data 1/complementary Figure 4/Term.KIRC.txt
- Raw data 1/complementary Figure 4/Term.KIRP.txt
- Raw data 1/complementary Figure 4/Term.LAML.txt
- Raw data 1/complementary Figure 4/Term.LGG.txt
- Raw data 1/complementary Figure 4/Term.LIHC.txt
- Raw data 1/complementary Figure 4/Term.LUAD.txt
- Raw data 1/complementary Figure 4/Term.LUSC.txt
- Raw data 1/complementary Figure 4/Term.MESO.txt
- Raw data 1/complementary Figure 4/Term.OV.txt
- Raw data 1/complementary Figure 4/Term.PAAD.txt
- Raw data 1/complementary Figure 4/Term.PCPG.txt
- Raw data 1/complementary Figure 4/Term.PRAD.txt
- Raw data 1/complementary Figure 4/Term.READ.txt
- Raw data 1/complementary Figure 4/Term.SARC.txt
- Raw data 1/complementary Figure 4/Term.SKCM.txt
- Raw data 1/complementary Figure 4/Term.STAD.txt
- Raw data 1/complementary Figure 4/Term.TGCT.txt
- Raw data 1/complementary Figure 4/Term.THCA.txt
- Raw data 1/complementary Figure 4/Term.THYM.txt
- Raw data 1/complementary Figure 4/Term.UCEC.txt
- Raw data 1/complementary Figure 4/Term.UCS.txt
- Raw data 1/complementary Figure 4/Term.UVM.txt
- Raw data 1/Figure 1/
- Raw data 1/Figure 1/Figure 1D FAIM2 gene expression in virous TCGA.txt
- Raw data 1/Figure 1/Figure 1D R CODE.R
- Raw data 1/Figure 10/
- Raw data 1/Figure 10/drugCor.txt
- Raw data 1/Figure 10/DTP_NCI60_ZSCORE.zip
- Raw data 1/Figure 10/nci60_RNA__RNA_seq_composite_expression.zip
- Raw data 1/Figure 10/R code CellMiner.R
- Raw data 1/Figure 3 and 5/
- Raw data 1/Figure 3 and 5/estimateScores/
- Raw data 1/Figure 3 and 5/estimateScores/estimateScores.txt
- Raw data 1/Figure 3 and 5/estimateScores/R code estimateCor.R
- Raw data 1/Figure 3 and 5/Four methyltransferases geneCor.cor.xlsx
- Raw data 1/Figure 3 and 5/gene.txt
- Raw data 1/Figure 3 and 5/immune checkpoint.xlsx
- Raw data 1/Figure 3 and 5/MMR geneCor.cor.xlsx
- Raw data 1/Figure 3 and 5/MSI/
- Raw data 1/Figure 3 and 5/MSI/cor.result.txt
- Raw data 1/Figure 3 and 5/MSI/fmsbInput.txt
- Raw data 1/Figure 3 and 5/MSI/MSI.txt
- Raw data 1/Figure 3 and 5/MSI/R code.R
- Raw data 1/Figure 3 and 5/R code geneCor.R
- Raw data 1/Figure 3 and 5/TMB/
- Raw data 1/Figure 3 and 5/TMB/cor.result.txt
- Raw data 1/Figure 3 and 5/TMB/fmsbInput.txt
- Raw data 1/Figure 3 and 5/TMB/Rcode TMBcor.R
- Raw data 1/Figure 3 and 5/TMB/TMB.txt
- Raw data 1/Figure 9/
- Raw data 1/Figure 9/GO and KEGG.txt
- Raw data 1/Figure 9/PPI.txt
- Raw data 1/other figures.doc
