# Supplementary material for: FAIM2 is a potential pan-cancer biomarker for prognosis and immune infiltration
Source: Front Oncol. 2022 Sep 14;12:998336. doi: 10.3389/fonc.2022.998336 (PMC9516132; doi:10.3389/fonc.2022.998336)
Supplement: Supplementary file 8 [file DataSheet_1.zip › Raw data 1/complementary Figure 4/Term.ACC.txt]

ID	Description	setSize	enrichmentScore	NES	pvalue	p.adjust	qvalues	rank	leading_edge	core_enrichment
KEGG_GLYCOLYSIS_GLUCONEOGENESIS	KEGG_GLYCOLYSIS_GLUCONEOGENESIS	61	0.740530644169265	1.84920808932257	0.0222222222222222	0.65034965034965	0.644092749355907	1052	tags=13%, list=5%, signal=12%	PDHA2/ADH1A/ADH7/ADH4/ADH1B/ADH1C/ADH6/ALDH1A3
KEGG_FATTY_ACID_METABOLISM	KEGG_FATTY_ACID_METABOLISM	42	0.743464397501965	1.79151424945901	0.0212765957446809	0.65034965034965	0.644092749355907	975	tags=17%, list=5%, signal=16%	ADH1A/ADH7/ADH4/CYP4A22/ADH1B/ADH1C/ADH6
KEGG_MATURITY_ONSET_DIABETES_OF_THE_YOUNG	KEGG_MATURITY_ONSET_DIABETES_OF_THE_YOUNG	25	-0.798250057563867	-1.72654580866049	0.0377358490566038	0.65034965034965	0.644092749355907	2496	tags=60%, list=13%, signal=52%	SLC2A2/MNX1/MAFA/ONECUT1/HNF1B/PDX1/NKX2-2/BHLHA15/INS/HNF1A/HNF4G/FOXA3/FOXA2/IAPP/NEUROD1
KEGG_VALINE_LEUCINE_AND_ISOLEUCINE_BIOSYNTHESIS	KEGG_VALINE_LEUCINE_AND_ISOLEUCINE_BIOSYNTHESIS	11	0.866433484847857	1.66142718900824	0.0425531914893617	0.65034965034965	0.644092749355907	23	tags=9%, list=0%, signal=9%	PDHA2
KEGG_ALLOGRAFT_REJECTION	KEGG_ALLOGRAFT_REJECTION	35	0.701875156826694	1.63355233899003	0.0434782608695652	0.65034965034965	0.644092749355907	3755	tags=60%, list=20%, signal=48%	IL2/CD40LG/FASLG/HLA-DQA2/TNF/CD28/IL12B/HLA-DOB/PRF1/HLA-DQA1/HLA-DOA/IFNG/HLA-DRB5/HLA-DQB1/HLA-DPB1/HLA-DPA1/CD40/IL5/IL10/HLA-DRB1/HLA-DRA
KEGG_CITRATE_CYCLE_TCA_CYCLE	KEGG_CITRATE_CYCLE_TCA_CYCLE	30	0.706948686731187	1.63297311721523	0.0408163265306122	0.65034965034965	0.644092749355907	23	tags=3%, list=0%, signal=3%	PDHA2
KEGG_CELL_CYCLE	KEGG_CELL_CYCLE	124	-0.55184275679885	-1.57440167840009	0.0185185185185185	0.65034965034965	0.644092749355907	5700	tags=48%, list=30%, signal=34%	RBL1/CCNA1/SMAD3/STAG1/CDC26/SMAD4/E2F5/MAD2L1/ORC6/MYC/CDK2/MCM3/ORC3/ORC4/E2F3/MAD1L1/MCM7/MCM2/CDKN2C/CDKN2A/CCNB1/CDC14A/ORC2/ANAPC1/HDAC2/CDC6/BUB3/SMAD2/MCM5/CCNE1/MCM4/MCM6/PKMYT1/CDK6/WEE1/SKP2/PTTG1/DBF4/CCNE2/CCNA2/CDK1/ESPL1/PLK1/CDC25C/CDC7/CDC45/CDC20/CHEK2/CCNB3/CHEK1/BUB1B/CCNB2/BUB1/ORC1/TTK/CDC25A/E2F2/SMC1B/SFN
KEGG_VASCULAR_SMOOTH_MUSCLE_CONTRACTION	KEGG_VASCULAR_SMOOTH_MUSCLE_CONTRACTION	115	0.521590227296668	1.42867826665775	0.0434782608695652	0.65034965034965	0.644092749355907	3292	tags=28%, list=17%, signal=23%	CALML5/CALML3/PLA2G2E/CYP4A22/PLA2G2D/KCNMB2/PLA2G2C/PLA2G2F/GUCY1A2/GUCY1A1/CACNA1S/PTGIR/PRKG1/MYLK3/CACNA1C/PLCB4/PRKCB/ADCY8/CYP4A11/AVPR1B/ADCY5/ADRA1B/MYLK/GUCY1B1/RAMP3/PRKCA/NPR2/PLCB1/PLA2G2A/PLCB2/PLA2G12B/PLA2G4A
KEGG_JAK_STAT_SIGNALING_PATHWAY	KEGG_JAK_STAT_SIGNALING_PATHWAY	155	-0.482920287321252	-1.4025207381979	0.0196078431372549	0.65034965034965	0.644092749355907	726	tags=12%, list=4%, signal=12%	IL23R/EPO/IL13RA2/IFNA2/IL19/TPO/IFNA1/IL11/CSF3/CBLC/IL3/GH2/IL9/IFNE/IL20/IFNA8/IFNA4/IFNA10/IL21
KEGG_CELL_ADHESION_MOLECULES_CAMS	KEGG_CELL_ADHESION_MOLECULES_CAMS	131	0.486915127186198	1.39897844966284	0.0425531914893617	0.65034965034965	0.644092749355907	3758	tags=46%, list=20%, signal=37%	NEGR1/CLDN8/CD40LG/CNTN1/NLGN4X/CD8B/CD2/ITGB7/SELP/HLA-DQA2/ICOS/CD8A/CD226/SPN/PDCD1/ITGAL/CLDN19/SIGLEC1/CD28/PTPRC/CTLA4/SELL/CNTNAP2/NRCAM/ICOSLG/SELE/CD6/HLA-DOB/PDCD1LG2/NRXN3/CLDN2/ICAM3/HLA-DQA1/HLA-DOA/VCAN/ITGAM/CD4/MPZ/JAM3/HLA-DRB5/CNTN2/SELPLG/SDC2/ITGA4/CLDN23/ITGA8/ITGB2/NCAM1/HLA-DQB1/HLA-DPB1/CLDN3/HLA-DPA1/CNTNAP1/SDC4/CD274/CD40/PTPRM/HLA-DRB1/HLA-DRA/CLDN11
KEGG_OLFACTORY_TRANSDUCTION	KEGG_OLFACTORY_TRANSDUCTION	382	0.435122614985411	1.37322567201723	0.0217391304347826	0.65034965034965	0.644092749355907	654	tags=19%, list=3%, signal=18%	OR10T2/OR4A16/OR2AK2/OR14C36/OR6C65/OR4D6/OR6B3/OR52W1/OR1I1/OR7A17/OR2S2/OR6C4/OR11H1/OR4D10/OR4K14/OR9G4/OR10V1/OR5AK2/OR52A1/OR4F15/OR14A16/OR7G1/OR51M1/OR6C76/OR4D9/OR1E2/OR5B21/OR4F6/OR52J3/OR8B8/OR13C8/OR6C75/OR51A2/OR2T2/OR4M1/OR4K5/OR5M9/OR8H3/OR5D18/OR4E2/OR4A5/OR14J1/OR4F17/OR1B1/OR5T2/OR4C13/OR4K17/OR56A4/OR12D3/CALML5/CALML3/OR2AT4/OR6C68/OR11H6/OR7E24/OR2L2/OR8G5/OR10A2/OR2L3/OR10A5/…
