# Supplementary material for: FAIM2 is a potential pan-cancer biomarker for prognosis and immune infiltration
Source: Front Oncol. 2022 Sep 14;12:998336. doi: 10.3389/fonc.2022.998336 (PMC9516132; doi:10.3389/fonc.2022.998336)
Supplement: Supplementary file 8 [file DataSheet_1.zip › Raw data 1/complementary Figure 4/Term.BLCA.txt]

ID	Description	setSize	enrichmentScore	NES	pvalue	p.adjust	qvalues	rank	leading_edge	core_enrichment
KEGG_PRIMARY_IMMUNODEFICIENCY	KEGG_PRIMARY_IMMUNODEFICIENCY	35	0.798582645316202	1.58985608974635	0.010989010989011	0.0752950752950753	0.0646916436390121	3114	tags=66%, list=16%, signal=55%	TNFRSF13B/AICDA/AIRE/CD19/IGLL1/CD79A/CD40LG/BTK/RAG2/ZAP70/PTPRC/ICOS/CD8B/TNFRSF13C/CD3E/IL7R/CD8A/LCK/IL2RG/CD3D/CD4/CIITA/JAK3
KEGG_ARRHYTHMOGENIC_RIGHT_VENTRICULAR_CARDIOMYOPATHY_ARVC	KEGG_ARRHYTHMOGENIC_RIGHT_VENTRICULAR_CARDIOMYOPATHY_ARVC	74	0.721673096714137	1.531183723998	0.0103092783505155	0.0752950752950753	0.0646916436390121	3488	tags=50%, list=18%, signal=41%	CACNG7/CACNG5/CACNG2/CTNNA2/CACNA1S/CACNG6/SGCG/SGCA/SGCD/CACNG8/RYR2/DES/CACNA1C/ACTN2/ITGA11/CACNA2D1/CDH2/ITGA7/CACNG3/LAMA2/DMD/ITGB3/CACNA2D3/ITGA4/SLC8A1/CACNB4/CACNG1/ACTN3/LEF1/CACNA2D4/CACNB2/ITGA8/ITGA9/ITGA10/ITGA1/TCF7L1/CACNG4
KEGG_CARDIAC_MUSCLE_CONTRACTION	KEGG_CARDIAC_MUSCLE_CONTRACTION	77	0.727428784386546	1.52970197435902	0.0104166666666667	0.0752950752950753	0.0646916436390121	2751	tags=34%, list=14%, signal=29%	CACNG7/CACNG5/CACNG2/ATP1A2/MYL2/ACTC1/CACNA1S/MYL3/CACNG6/CACNG8/RYR2/CACNA1C/CACNA2D1/CACNG3/FXYD2/ATP1B2/ATP1B4/CACNA2D3/ATP1A3/COX8C/SLC8A1/CACNB4/CACNG1/CACNA2D4/COX7A1/CACNB2
KEGG_DILATED_CARDIOMYOPATHY	KEGG_DILATED_CARDIOMYOPATHY	90	0.708083616743985	1.50859521689526	0.0101010101010101	0.0752950752950753	0.0646916436390121	3070	tags=47%, list=16%, signal=39%	CACNG7/CACNG5/IGF1/CACNG2/MYL2/ACTC1/CACNA1S/ADCY8/MYL3/CACNG6/SGCG/SGCA/PLN/SGCD/ADCY2/CACNG8/RYR2/DES/ADCY5/CACNA1C/ITGA11/CACNA2D1/ITGA7/CACNG3/LAMA2/DMD/TGFB3/ITGB3/CACNA2D3/PRKACG/ITGA4/SLC8A1/CACNB4/CACNG1/CACNA2D4/CACNB2/MYBPC3/ITGA8/ADCY4/ITGA9/TGFB2/ITGA10
KEGG_HEMATOPOIETIC_CELL_LINEAGE	KEGG_HEMATOPOIETIC_CELL_LINEAGE	85	0.702173287672353	1.50604449951074	0.0101010101010101	0.0752950752950753	0.0646916436390121	4424	tags=67%, list=23%, signal=52%	TPO/FCER2/MS4A1/CR2/DNTT/CD22/FLT3/CR1/CD19/THPO/CD33/IL5RA/FCGR1A/CD5/IL6/GP5/ITGAM/CD1B/CD37/CD1E/CD3G/IL2RA/CSF2RA/CD1D/CD1C/CD8B/CD38/CD3E/ITGB3/IL7R/IL3/CD2/CD7/CSF1R/CD8A/ITGA4/CSF3/GP1BA/CD3D/ANPEP/CSF3R/IL11/CD4/CD14/ITGA1/IL3RA/CD34/CSF1/ITGA5/HLA-DRB5/KITLG/GP9/IL1R2/TNF/HLA-DRB1/IL1R1/HLA-DRA
KEGG_MELANOMA	KEGG_MELANOMA	71	0.709743751268222	1.50551151838493	0.0103092783505155	0.0752950752950753	0.0646916436390121	3153	tags=38%, list=16%, signal=32%	FGF10/IGF1/FGF6/FGF9/FGF7/FGF20/FGF16/HGF/FGF8/FGF21/FGF18/FGF2/PIK3R5/FGF14/FGF19/FGFR1/FGF13/FGF3/PDGFRA/PIK3CG/FGF1/MITF/PIK3CD/AKT3/PDGFC/PDGFRB/FGF22
KEGG_AUTOIMMUNE_THYROID_DISEASE	KEGG_AUTOIMMUNE_THYROID_DISEASE	50	0.712820318399582	1.50187780497226	0.0102040816326531	0.0752950752950753	0.0646916436390121	3419	tags=60%, list=18%, signal=49%	IFNA10/TPO/IFNA17/IFNA6/IFNA4/IFNA2/TSHR/IFNA16/CD40LG/CD28/TSHB/IL10/IFNA14/IFNA13/FASLG/CD80/CTLA4/HLA-DOB/CD86/PRF1/IL2/GZMB/HLA-DQA1/TG/HLA-DMB/HLA-DOA/HLA-DQA2/IFNA21/HLA-DPA1/HLA-DQB1
KEGG_HYPERTROPHIC_CARDIOMYOPATHY_HCM	KEGG_HYPERTROPHIC_CARDIOMYOPATHY_HCM	83	0.698383558324314	1.49138752925438	0.0101010101010101	0.0752950752950753	0.0646916436390121	3070	tags=45%, list=16%, signal=38%	CACNG7/CACNG5/IGF1/CACNG2/MYL2/ACTC1/CACNA1S/MYL3/CACNG6/SGCG/SGCA/SGCD/CACNG8/RYR2/DES/CACNA1C/IL6/ITGA11/CACNA2D1/ITGA7/CACNG3/LAMA2/DMD/TGFB3/ITGB3/CACNA2D3/ITGA4/SLC8A1/CACNB4/CACNG1/CACNA2D4/CACNB2/MYBPC3/ITGA8/ITGA9/TGFB2/ITGA10
KEGG_INTESTINAL_IMMUNE_NETWORK_FOR_IGA_PRODUCTION	KEGG_INTESTINAL_IMMUNE_NETWORK_FOR_IGA_PRODUCTION	46	0.705028841424404	1.47733389932397	0.0103092783505155	0.0752950752950753	0.0646916436390121	4808	tags=78%, list=25%, signal=59%	TNFRSF13B/AICDA/CCL25/TNFRSF17/CD40LG/CD28/IL10/IL6/CXCL12/ICOS/CD80/TNFRSF13C/ITGA4/HLA-DOB/TNFSF13B/CD86/IL2/HLA-DQA1/HLA-DMB/HLA-DOA/HLA-DQA2/CCR9/CXCR4/HLA-DPA1/HLA-DQB1/HLA-DPB1/HLA-DRB5/ITGB7/CCR10/HLA-DRB1/HLA-DRA/MAP3K14/IL4/IL15RA/HLA-DMA/CCL28
KEGG_REGULATION_OF_AUTOPHAGY	KEGG_REGULATION_OF_AUTOPHAGY	35	0.738904492113427	1.47104600058309	0.010989010989011	0.0752950752950753	0.0646916436390121	2168	tags=29%, list=11%, signal=25%	IFNA10/IFNA17/IFNA6/IFNA4/IFNA2/IFNA16/IFNA14/IFNA13/IFNG/INS
KEGG_ANTIGEN_PROCESSING_AND_PRESENTATION	KEGG_ANTIGEN_PROCESSING_AND_PRESENTATION	80	0.688219729655619	1.45685686821552	0.0102040816326531	0.0752950752950753	0.0646916436390121	3749	tags=41%, list=20%, signal=33%	IFNA10/IFNA17/IFNA6/IFNA4/IFNA2/KIR3DL1/LTA/IFNA16/KIR2DL1/KIR3DL2/KIR3DL3/KIR2DL3/IFNA14/IFNA13/KLRD1/CD8B/CD8A/HLA-DOB/IFI30/HLA-DQA1/HLA-DMB/KLRC2/HLA-DOA/HLA-DQA2/KLRC4/CD4/CIITA/IFNA21/HLA-DPA1/HLA-DQB1/KIR2DL4/HLA-DPB1/KLRC3
KEGG_LEISHMANIA_INFECTION	KEGG_LEISHMANIA_INFECTION	69	0.679610268082032	1.44944093860888	0.0102040816326531	0.0752950752950753	0.0646916436390121	4765	tags=51%, list=25%, signal=38%	IL12B/CR1/NCF1/IL10/FCGR1A/ITGAM/PRKCB/IFNG/TGFB3/ITGB2/ITGA4/HLA-DOB/FCGR3A/FCGR2A/HLA-DQA1/HLA-DMB/HLA-DOA/HLA-DQA2/TGFB2/NCF2/C3/HLA-DPA1/HLA-DQB1/FCGR3B/HLA-DPB1/NCF4/HLA-DRB5/MAPK11/MAPK12/TNF/HLA-DRB1/HLA-DRA/IL4/IL12A/HLA-DMA
KEGG_GRAFT_VERSUS_HOST_DISEASE	KEGG_GRAFT_VERSUS_HOST_DISEASE	37	0.719379643568912	1.44694827485357	0.0108695652173913	0.0752950752950753	0.0646916436390121	4453	tags=73%, list=23%, signal=56%	KIR3DL1/KIR2DL1/KIR3DL2/KIR2DL3/CD28/IL6/FASLG/CD80/KLRD1/IFNG/HLA-DOB/CD86/PRF1/IL2/GZMB/HLA-DQA1/HLA-DMB/HLA-DOA/HLA-DQA2/HLA-DPA1/HLA-DQB1/HLA-DPB1/HLA-DRB5/TNF/HLA-DRB1/HLA-DRA/FAS
KEGG_CELL_ADHESION_MOLECULES_CAMS	KEGG_CELL_ADHESION_MOLECULES_CAMS	131	0.674992484589473	1.44554239686828	0.0099009900990099	0.0752950752950753	0.0646916436390121	4223	tags=57%, list=22%, signal=45%	CADM3/NRXN1/NCAM1/CD22/NEGR1/NRXN2/MAG/CNTN2/CD40LG/ICAM3/CD28/CD226/CLDN19/JAM2/SELP/CNTN1/SELE/ITGAM/PDCD1/SPN/NCAM2/CD6/PTPRC/CDH15/SIGLEC1/ICOS/NLGN1/ITGAL/VCAM1/CDH2/CD80/CD8B/PDCD1LG2/CTLA4/ITGB2/SELPLG/CLDN6/CD2/CD8A/ITGA4/HLA-DOB/JAM3/CD86/CLDN5/HLA-DQA1/VCAN/L1CAM/NRCAM/ITGA8/HLA-DMB/CLDN11/HLA-DOA/CLDN14/HLA-DQA2/ITGA9/CNTNAP1/CD4/HLA-DPA1/NFASC/HLA-DQB1/CLDN9/SELL/HLA-DPB1/ICAM1/CD34/C…
KEGG_VIRAL_MYOCARDITIS	KEGG_VIRAL_MYOCARDITIS	68	0.663005920606992	1.42341637648975	0.0101010101010101	0.0752950752950753	0.0646916436390121	5371	tags=60%, list=28%, signal=44%	MYH2/SGCG/SGCA/SGCD/CD40LG/CD28/MYH11/MYH1/ITGAL/CD80/LAMA2/DMD/ITGB2/HLA-DOB/CD86/PRF1/MYH13/HLA-DQA1/HLA-DMB/HLA-DOA/HLA-DQA2/MYH8/FYN/HLA-DPA1/HLA-DQB1/MYH3/HLA-DPB1/ICAM1/HLA-DRB5/HLA-DRB1/HLA-DRA/SGCB/HLA-DMA/MYH6/CAV1/CD40/HLA-F/RAC2/MYH7B/MYH15/MYH10
KEGG_ALLOGRAFT_REJECTION	KEGG_ALLOGRAFT_REJECTION	35	0.710602231982367	1.41470052289602	0.010989010989011	0.0752950752950753	0.0646916436390121	5091	tags=83%, list=27%, signal=61%	IL12B/CD40LG/CD28/IL10/FASLG/CD80/IFNG/HLA-DOB/CD86/PRF1/IL2/GZMB/HLA-DQA1/HLA-DMB/HLA-DOA/HLA-DQA2/HLA-DPA1/HLA-DQB1/HLA-DPB1/HLA-DRB5/TNF/HLA-DRB1/HLA-DRA/FAS/IL4/IL12A/HLA-DMA/CD40/HLA-F
KEGG_CHEMOKINE_SIGNALING_PATHWAY	KEGG_CHEMOKINE_SIGNALING_PATHWAY	187	0.660547103821801	1.41455759675508	0.0099009900990099	0.0752950752950753	0.0646916436390121	4362	tags=45%, list=23%, signal=35%	CXCR5/ADCY8/CCR6/CCL19/CCL23/CCL1/CCR2/CCL25/CCL14/ADCY2/GNG8/CCR4/NCF1/RASGRP2/ITK/CCL21/CXCR3/DOCK2/ADCY5/CCR8/CXCL12/PIK3R5/CXCR1/CCR5/CXCL13/GNG7/CCL11/CX3CR1/CCL26/PRKCB/CCL18/PIK3CG/CCL7/CCL8/GNG4/GNGT2/HCK/GNG2/CCL3L1/CCL4L2/PRKACG/WAS/CCL13/CCL24/CCL16/CXCL9/CXCR6/VAV1/ELMO1/CCL4/CCL3/CCL2/PIK3CD/PLCB2/CCR1/AKT3/ADCY4/JAK3/GRK5/PF4/CCR9/SHC2/CXCR4/CXCL2/XCL2/CXCL5/GNG11/GNB4/CCR7/CCL5/PRE…
KEGG_CYTOSOLIC_DNA_SENSING_PATHWAY	KEGG_CYTOSOLIC_DNA_SENSING_PATHWAY	55	0.678953842579918	1.40933092658671	0.0106382978723404	0.0752950752950753	0.0646916436390121	3119	tags=25%, list=16%, signal=21%	IFNA10/IFNA17/IFNA6/IFNA4/IFNA2/IFNA16/IFNA14/IL6/IFNA13/CCL4L2/CCL4/IL33/ZBP1/IFNA21
KEGG_CYTOKINE_CYTOKINE_RECEPTOR_INTERACTION	KEGG_CYTOKINE_CYTOKINE_RECEPTOR_INTERACTION	263	0.644108822238012	1.39199459431153	0.0099009900990099	0.0752950752950753	0.0646916436390121	4836	tags=62%, list=25%, signal=47%	IFNA10/TPO/TNFRSF13B/PRL/CXCR5/IFNA17/IFNA6/GH1/IL12B/FLT3/IFNA4/CCR6/CCL19/CCL23/CCL1/CCR2/IFNA2/IL21/CCL25/TNFRSF17/CCL14/IL13/GDF5/IL21R/LTA/TNFSF8/IFNA16/IL9/CCR4/CRLF2/CD40LG/HGF/IL25/CCL21/AMHR2/CXCR3/TNFRSF8/TNFRSF9/IL22/NGFR/IL10/IFNA14/IL5RA/CCR8/IL6/CXCL12/IFNA13/CD27/CXCR1/CCR5/CD70/TNFSF4/IL10RA/IL2RA/CSF2RB/CXCL13/CSF2RA/FASLG/IL12RB1/GHR/CCL11/CX3CR1/IL22RA2/CCL26/IFNG/CCL18/PDGFRA/…
KEGG_NATURAL_KILLER_CELL_MEDIATED_CYTOTOXICITY	KEGG_NATURAL_KILLER_CELL_MEDIATED_CYTOTOXICITY	131	0.6482132013665	1.3881927372197	0.0099009900990099	0.0752950752950753	0.0646916436390121	3783	tags=39%, list=20%, signal=31%	IFNA10/IFNA17/IFNA6/PRKCG/IFNA4/IFNA2/KIR3DL1/NCR3/IFNA16/KIR2DL1/KIR3DL2/KIR2DL3/SH2D1A/IFNA14/CD48/ZAP70/PIK3R5/IFNA13/NCR1/ITGAL/FASLG/KLRD1/CD247/PRKCB/IFNG/PIK3CG/ITGB2/NFATC1/PRF1/VAV1/LCP2/FCGR3A/LCK/GZMB/HCST/PIK3CD/KLRC2/NCR2/CD244/NFATC2/IFNA21/FYN/FCER1G/SHC2/TYROBP/FCGR3B/KIR2DL4/PPP3R2/ICAM1/KLRC3/SH2D1B
KEGG_TOLL_LIKE_RECEPTOR_SIGNALING_PATHWAY	KEGG_TOLL_LIKE_RECEPTOR_SIGNALING_PATHWAY	102	0.648419082442032	1.38726512680681	0.0099009900990099	0.0752950752950753	0.0646916436390121	4021	tags=32%, list=21%, signal=26%	IFNA10/IFNA17/IFNA6/IL12B/IFNA4/IFNA2/TLR8/IFNA16/IFNA14/LBP/IL6/PIK3R5/IFNA13/CD80/TLR7/TLR1/PIK3CG/CXCL9/CD86/LY96/CCL4/CCL3/PIK3CD/AKT3/IFNA21/CD14/TLR6/CTSK/CCL5/CXCL11/CXCL10/MAPK11/MAPK12
KEGG_ECM_RECEPTOR_INTERACTION	KEGG_ECM_RECEPTOR_INTERACTION	84	0.639280056136037	1.36962971215666	0.0101010101010101	0.0752950752950753	0.0646916436390121	4627	tags=57%, list=24%, signal=44%	RELN/TNXB/TNR/THBS4/COMP/COL2A1/SV2B/TNN/GP5/ITGA11/ITGA7/COL4A4/LAMA2/COL11A1/ITGB3/ITGA4/GP1BA/COL6A6/VTN/GP6/COL6A3/IBSP/ITGA8/TNC/COL5A1/ITGA9/THBS2/ITGA10/ITGA1/COL5A2/COL5A3/LAMA4/COL6A2/COL1A2/FN1/COL3A1/COL6A1/SDC2/COL1A1/ITGA5/LAMC3/THBS1/ITGB7/GP9/VWF/SDC3/HSPG2/LAMA1
KEGG_LEUKOCYTE_TRANSENDOTHELIAL_MIGRATION	KEGG_LEUKOCYTE_TRANSENDOTHELIAL_MIGRATION	116	0.628788770086393	1.33934515581409	0.0099009900990099	0.0752950752950753	0.0646916436390121	4110	tags=37%, list=21%, signal=29%	NOX3/MYL2/CTNNA2/PRKCG/RHOH/NCF1/ITK/CLDN19/JAM2/ACTN2/CXCL12/ITGAM/PIK3R5/ITGAL/VCAM1/PRKCB/CYBB/MYL10/PIK3CG/ITGB2/CLDN6/ITGA4/JAM3/VAV1/CLDN5/MMP9/ACTN3/PIK3CD/CLDN11/CLDN14/NCF2/CXCR4/MYL7/THY1/CLDN9/MYL9/NCF4/ICAM1/CDH5/PECAM1/MAPK11/MAPK12/MMP2
KEGG_REGULATION_OF_ACTIN_CYTOSKELETON	KEGG_REGULATION_OF_ACTIN_CYTOSKELETON	212	0.620314820005918	1.33853911196334	0.0099009900990099	0.0752950752950753	0.0646916436390121	3698	tags=30%, list=19%, signal=24%	MOS/INSRR/CHRM2/FGF10/FGF6/MYL2/FGF9/FGF7/FGF20/FGF16/CHRM1/ITGAD/FGF8/NCKAP1L/FGF21/FGF18/ACTN2/FGF2/ITGAM/PAK3/PIK3R5/ITGA11/FGF14/FGF19/FGFR1/FGF13/ITGAL/MYLK/ITGA7/FGF3/IQGAP2/PDGFRA/PIP5K1B/MYL10/PIK3CG/ITGAX/ITGB3/ITGB2/INS/CHRM4/WAS/ITGA4/VAV1/ACTN3/FGF1/PIK3CD/ITGA8/MRAS/BDKRB1/PDGFC/ITGA9/ITGA10/PDGFRB/CHRM3/CD14/FGF22/CFL2/MYL7/ITGA1/MYL9/FGF5/FN1/BDKRB2
KEGG_JAK_STAT_SIGNALING_PATHWAY	KEGG_JAK_STAT_SIGNALING_PATHWAY	155	0.606585891762903	1.29866918461814	0.0099009900990099	0.0752950752950753	0.0646916436390121	3470	tags=35%, list=18%, signal=29%	IFNA10/TPO/PRL/IFNA17/IFNA6/GH1/IL12B/IFNA4/IFNA2/IL21/IL13/IL21R/IFNA16/IL9/CRLF2/IL22/IL10/IFNA14/IL5RA/IL6/PIK3R5/IFNA13/IL10RA/IL2RA/CSF2RB/CSF2RA/IL12RB1/GHR/IL22RA2/IFNG/PIK3CG/IL7R/IL3/CSF3/IL2/OSM/IFNL2/IL2RG/CSH1/CSF3R/IL2RB/IFNL3/PIK3CD/IL13RA2/AKT3/IL11/STAT4/JAK3/IL24/IFNA21/LIFR/CCND2/SOCS1/CNTFR
KEGG_NEUROACTIVE_LIGAND_RECEPTOR_INTERACTION	KEGG_NEUROACTIVE_LIGAND_RECEPTOR_INTERACTION	270	0.599908054339051	1.29740241150482	0.0099009900990099	0.0752950752950753	0.0646916436390121	3559	tags=52%, list=19%, signal=43%	GABRA1/ADRB3/CNR2/CHRM2/PRL/PRLHR/CHRNA2/CHRND/HTR2A/P2RX1/GABRG1/HCRTR2/GLP2R/GRIA1/GH1/CTSG/ADRA1A/CHRNB3/PTGFR/SSTR3/MC5R/MC2R/NPY2R/VIPR2/HTR1A/GABRA2/TSHR/CHRM1/ADCYAP1R1/GALR1/DRD2/P2RY10/PTGER3/GABRA5/MAS1/MCHR1/SSTR2/GRID1/GRM5/CHRNA9/PTGDR/GLRA2/ADRA2A/TACR2/TSHB/P2RY13/TAAR9/FSHB/CHRNA4/SSTR1/PTH1R/LPAR4/NMUR1/ADRA1D/SSTR4/TACR1/GRIK5/UTS2R/HTR5A/FPR1/FPR2/AGTR1/CHRNB2/CHRNA1/P2RY14/ADO…
KEGG_MAPK_SIGNALING_PATHWAY	KEGG_MAPK_SIGNALING_PATHWAY	267	0.589201316090161	1.27375583044671	0.0099009900990099	0.0752950752950753	0.0646916436390121	4558	tags=34%, list=24%, signal=26%	CACNG7/MOS/FGF10/CACNG5/CACNG2/PLA2G2D/FGF6/CACNA1S/PRKCG/FGF9/CACNA1E/CACNG6/FGF7/NTRK1/FGF20/PLA2G5/FGF16/PTPN5/PLA2G2E/FLNC/CACNG8/RASGRP2/FGF8/FGF21/FGF18/CACNA1C/RASGRP4/FGF2/PTPN7/FGF14/FGF19/FGFR1/FGF13/BDNF/CACNA2D1/FASLG/MAP4K1/CACNG3/PRKCB/FGF3/PDGFRA/TGFB3/CACNA1H/NTRK2/CACNA2D3/NGF/PRKACG/CACNB4/MEF2C/CACNG1/FGF1/CACNA1G/CACNA2D4/RASGRF2/CACNB2/RASGRF1/AKT3/DUSP8/MRAS/TGFB2/NFATC2/PDG…
KEGG_FOCAL_ADHESION	KEGG_FOCAL_ADHESION	199	0.596844578869755	1.28392997823752	0.0198019801980198	0.126322977125299	0.108533539379346	5242	tags=45%, list=27%, signal=33%	IGF1/RELN/MYL2/PRKCG/TNXB/TNR/THBS4/COMP/FLNC/HGF/COL2A1/ACTN2/TNN/PARVG/PAK3/PIK3R5/ITGA11/MYLK/ITGA7/PRKCB/COL4A4/PDGFRA/LAMA2/MYL10/PIK3CG/COL11A1/ITGB3/ITGA4/VAV1/COL6A6/ACTN3/VTN/PIK3CD/COL6A3/IBSP/ITGA8/RASGRF1/TNC/AKT3/COL5A1/PDGFC/ITGA9/THBS2/BCL2/ITGA10/PDGFRB/FYN/SHC2/MYL7/ITGA1/BIRC3/CCND2/PARVB/COL5A2/COL5A3/VEGFD/MYL9/LAMA4/COL6A2/COL1A2/FN1/COL3A1/CAV3/COL6A1/COL1A1/ITGA5/LAMC3/ILK/…
KEGG_CALCIUM_SIGNALING_PATHWAY	KEGG_CALCIUM_SIGNALING_PATHWAY	177	0.591887820069204	1.27548801915772	0.0198019801980198	0.126322977125299	0.108533539379346	4335	tags=47%, list=23%, signal=37%	ADRB3/CHRM2/HTR2A/CACNA1S/P2RX1/ADCY8/PRKCG/CACNA1E/ATP2B3/ADRA1A/PTGFR/SLC8A3/CAMK2A/PLN/CHRM1/PTGER3/ADCY2/GRM5/RYR2/TACR2/PDE1A/ADRA1D/CACNA1C/TACR1/HTR5A/NOS1/AGTR1/HTR6/P2RX7/HRH2/PDE1C/MYLK/PRKCB/PDGFRA/CD38/CYSLTR1/CACNA1H/GRIN2A/CYSLTR2/PRKACG/CAMK4/ADRA1B/SLC8A1/GRPR/EDNRA/CACNA1G/PLCB2/ATP2B2/TBXA2R/P2RX5/GNAL/BDKRB1/ADCY4/HTR2B/ADORA2A/PTGER1/PDGFRB/CHRM3/CCKBR/PDE1B/GRM1/OXTR/GNA14/SP…
KEGG_TYPE_I_DIABETES_MELLITUS	KEGG_TYPE_I_DIABETES_MELLITUS	41	0.702170231426042	1.44852163207067	0.0212765957446809	0.131205673758865	0.112728630085853	4765	tags=73%, list=25%, signal=55%	PTPRN/IL12B/LTA/CD28/FASLG/CD80/IFNG/INS/HLA-DOB/CD86/PRF1/IL2/GZMB/HLA-DQA1/HLA-DMB/HLA-DOA/GAD2/HLA-DQA2/HLA-DPA1/HLA-DQB1/PTPRN2/HLA-DPB1/HLA-DRB5/TNF/HLA-DRB1/HLA-DRA/FAS/IL12A/CPE/HLA-DMA
KEGG_ASTHMA	KEGG_ASTHMA	28	0.719562805971868	1.37835607953832	0.0227272727272727	0.135630498533724	0.116530328754437	4765	tags=89%, list=25%, signal=67%	IL13/IL9/CD40LG/IL10/MS4A2/CCL11/PRG2/IL3/HLA-DOB/HLA-DQA1/FCER1A/HLA-DMB/HLA-DOA/HLA-DQA2/RNASE3/FCER1G/HLA-DPA1/HLA-DQB1/HLA-DPB1/HLA-DRB5/TNF/HLA-DRB1/HLA-DRA/IL4/HLA-DMA
KEGG_T_CELL_RECEPTOR_SIGNALING_PATHWAY	KEGG_T_CELL_RECEPTOR_SIGNALING_PATHWAY	108	0.610499706316891	1.30760391478168	0.0297029702970297	0.171720297029703	0.147537780093799	3232	tags=29%, list=17%, signal=24%	CD40LG/CD28/ITK/IL10/GRAP2/ZAP70/PDCD1/PAK3/PIK3R5/CD3G/PTPRC/ICOS/CD247/CD8B/IFNG/PIK3CG/CTLA4/CD3E/CD8A/NFATC1/IL2/VAV1/LCP2/LCK/CD3D/PIK3CD/AKT3/CD4/NFATC2/FYN/RASGRP1
KEGG_B_CELL_RECEPTOR_SIGNALING_PATHWAY	KEGG_B_CELL_RECEPTOR_SIGNALING_PATHWAY	75	0.614000037363171	1.29249122111537	0.03125	0.175189393939394	0.150518341307815	3659	tags=27%, list=19%, signal=22%	CR2/CD22/CD19/CD79A/CD79B/BTK/PIK3R5/FCGR2B/LILRB3/CD72/PIK3AP1/PRKCB/PIK3CG/NFATC1/VAV1/PIK3CD/AKT3/NFATC2/PPP3R2/RASGRP3
KEGG_LONG_TERM_DEPRESSION	KEGG_LONG_TERM_DEPRESSION	70	0.600809167289133	1.27685175457037	0.0412371134020619	0.224378411158278	0.192780313427596	3299	tags=30%, list=17%, signal=25%	IGF1/PLA2G2D/PRKCG/GRIA1/PPP1R17/PLA2G5/GNAO1/PLA2G2E/GRM5/NOS1/PRKG1/GNAZ/GRIA3/PRKCB/GRIA2/GUCY1A1/PLCB2/GRID2/PLA2G2A/GUCY1B1/GRM1
