# Supplementary material for: FAIM2 is a potential pan-cancer biomarker for prognosis and immune infiltration
Source: Front Oncol. 2022 Sep 14;12:998336. doi: 10.3389/fonc.2022.998336 (PMC9516132; doi:10.3389/fonc.2022.998336)
Supplement: Supplementary file 8 [file DataSheet_1.zip › Raw data 1/complementary Figure 4/Term.BRCA.txt]

ID	Description	setSize	enrichmentScore	NES	pvalue	p.adjust	qvalues	rank	leading_edge	core_enrichment
KEGG_OLFACTORY_TRANSDUCTION	KEGG_OLFACTORY_TRANSDUCTION	382	-0.724373289382814	-1.87103271328384	0.01	0.32404181184669	0.311754997249221	1891	tags=57%, list=10%, signal=52%	OR4D9/OR7G1/OR52B2/OR3A1/OR1J4/GUCA1A/OR12D2/OR10P1/OR5M11/OR1N2/OR2T4/OR2H2/OR5M1/OR10H4/OR4Q3/OR1K1/OR52E6/OR52N5/OR4P4/OR4C12/OR2Z1/OR52I2/OR51V1/OR51B4/OR5A2/OR52H1/OR51B5/OR6S1/OR5T2/OR1B1/OR51A7/OR10A7/OR5AP2/OR10H1/OR10A6/OR10J5/OR2T10/OR5AU1/OR52B6/OR5K1/OR4C6/OR2AT4/OR4K14/OR6B1/OR52N1/OR5B12/OR10Q1/OR2J3/OR4C15/OR10V1/OR1D5/OR2F2/OR51L1/OR52D1/OR2Y1/OR2V2/OR2A14/OR13C2/OR12D3/OR4D1/OR5V…
KEGG_CYTOSOLIC_DNA_SENSING_PATHWAY	KEGG_CYTOSOLIC_DNA_SENSING_PATHWAY	55	-0.74892134150218	-1.67884138753596	0.0117647058823529	0.32404181184669	0.311754997249221	1526	tags=16%, list=8%, signal=15%	POLR3G/IFNB1/IFNA21/IFNA14/IFNA7/IFNA16/IFNA17/IFNA4/IFNA10
KEGG_ANTIGEN_PROCESSING_AND_PRESENTATION	KEGG_ANTIGEN_PROCESSING_AND_PRESENTATION	80	-0.693252466972817	-1.58810915353605	0.0117647058823529	0.32404181184669	0.311754997249221	1424	tags=12%, list=7%, signal=12%	KIR2DL1/IFNA21/KIR2DL4/IFNA14/IFNA7/KIR3DL3/IFNA16/IFNA17/IFNA4/IFNA10
KEGG_RIG_I_LIKE_RECEPTOR_SIGNALING_PATHWAY	KEGG_RIG_I_LIKE_RECEPTOR_SIGNALING_PATHWAY	71	-0.698268572132437	-1.58057843334608	0.0120481927710843	0.32404181184669	0.311754997249221	1414	tags=13%, list=7%, signal=12%	IFNB1/IFNA21/IFNA14/IFNA7/IFNK/IFNA16/IFNA17/IFNA4/IFNA10
KEGG_SYSTEMIC_LUPUS_ERYTHEMATOSUS	KEGG_SYSTEMIC_LUPUS_ERYTHEMATOSUS	133	-0.626331828699653	-1.52372310232757	0.0108695652173913	0.32404181184669	0.311754997249221	3331	tags=45%, list=17%, signal=38%	HLA-DOB/H3C10/H2BC9/H2AW/H2AC7/TNF/H2AC20/GRIN2A/H2BC18/H2BC15/H4C5/H3-5/H2BC11/IFNG/H2BC6/H4C4/CD80/H2AC17/H2AC13/H2BU1/H4C7/C8G/H4-16/GRIN2B/H3C8/H3Y1/H3-4/FCGR3B/H2BC3/H4C15/H2BC7/H2AC11/H2BC17/H3C1/H3C13/H3C12/H2AC16/H2AB3/H2BC13/H4C3/H3C15/H2AC14/H2AB1/H4C2/H2AC4/H2BC14/H3C7/H2AC21/H2BC10/H4C6/H4C1/H3C11/H2AC12/C9/C8A/H2BW2/H4C13/H3Y2/H2BW1/H2AB2
KEGG_AUTOIMMUNE_THYROID_DISEASE	KEGG_AUTOIMMUNE_THYROID_DISEASE	50	-0.677805197740492	-1.50022448608158	0.0121951219512195	0.32404181184669	0.311754997249221	2675	tags=26%, list=14%, signal=22%	GZMB/IL5/CD80/IFNA2/TSHR/IFNA21/CGA/IFNA14/IFNA7/IFNA16/IFNA17/IFNA4/IFNA10
KEGG_NATURAL_KILLER_CELL_MEDIATED_CYTOTOXICITY	KEGG_NATURAL_KILLER_CELL_MEDIATED_CYTOTOXICITY	131	-0.598583252287229	-1.46109278268052	0.010752688172043	0.32404181184669	0.311754997249221	3054	tags=24%, list=16%, signal=20%	TNF/MICB/KIR3DL1/PLCG2/ULBP2/NCR1/SH2D1B/GZMB/IFNG/KLRC2/KIR2DL3/ULBP3/IFNA2/FCGR3B/PRKCG/PPP3R2/CSF2/ULBP1/KIR2DL1/IFNB1/IFNA21/SHC4/NCR2/KIR2DL4/IFNA14/RAET1L/IFNA7/IFNA16/IFNA17/IFNA4/IFNA10
KEGG_FOLATE_BIOSYNTHESIS	KEGG_FOLATE_BIOSYNTHESIS	11	-0.898993103999125	-1.5613974837209	0.0144927536231884	0.33695652173913	0.32418001525553	375	tags=36%, list=2%, signal=36%	GGH/ALPG/ALPI/ALPP
KEGG_TOLL_LIKE_RECEPTOR_SIGNALING_PATHWAY	KEGG_TOLL_LIKE_RECEPTOR_SIGNALING_PATHWAY	102	-0.605373906623328	-1.42992584847869	0.0224719101123595	0.417977528089888	0.402128917800118	1414	tags=8%, list=7%, signal=7%	IFNB1/IFNA21/IFNA14/IFNA7/IFNA16/IFNA17/IFNA4/IFNA10
KEGG_CELL_CYCLE	KEGG_CELL_CYCLE	124	-0.55301334839221	-1.33570712888455	0.021978021978022	0.417977528089888	0.402128917800118	4152	tags=38%, list=22%, signal=30%	MCM6/PTTG2/WEE2/RAD21/CHEK2/ANAPC1/PRKDC/MYC/CDK6/CCNB1/CDC25B/MCM4/E2F3/DBF4/CDKN2D/MCM2/CDC6/SKP2/CDK1/PTTG1/RBL1/E2F1/PKMYT1/CDC20/CCNE2/CHEK1/CDC45/CDC7/CCNB2/MAD2L1/BUB1B/CCNA2/E2F5/CDC25C/BUB1/PLK1/ESPL1/TTK/CDKN2A/CDC25A/E2F2/ORC1/ORC6/CCNE1/CCNA1/CCNB3/SMC1B
KEGG_PROXIMAL_TUBULE_BICARBONATE_RECLAMATION	KEGG_PROXIMAL_TUBULE_BICARBONATE_RECLAMATION	23	0.622052190944626	1.57350460109795	0.0333333333333333	0.516666666666667	0.497076023391813	1382	tags=30%, list=7%, signal=28%	ATP1B4/SLC4A4/CA4/ATP1A4/ATP1A2/ATP1B2/PCK1
KEGG_JAK_STAT_SIGNALING_PATHWAY	KEGG_JAK_STAT_SIGNALING_PATHWAY	155	-0.542626454070752	-1.34461181189968	0.0315789473684211	0.516666666666667	0.497076023391813	2763	tags=19%, list=14%, signal=16%	IL20/MPL/IL5/IFNG/IL2RA/IL19/IFNA2/IL23R/IL22RA2/IL22RA1/IL20RB/CSF2/IL22/IFNB1/IFNA21/IL3/IFNL1/IL12RB2/IFNL2/IFNL3/GH2/IFNA14/IFNA7/IFNK/IFNA16/IFNA17/CSH1/IFNA4/IFNA10
KEGG_ABC_TRANSPORTERS	KEGG_ABC_TRANSPORTERS	44	0.52669094886676	1.56697359747296	0.0476190476190476	0.553571428571428	0.532581453634085	2869	tags=41%, list=15%, signal=35%	ABCC12/ABCC11/ABCC8/ABCA8/ABCA10/ABCA12/ABCB5/ABCA9/ABCB1/ABCA6/CFTR/ABCC6/ABCG2/ABCB4/ABCD2/ABCC3/ABCC2/ABCB11
KEGG_REGULATION_OF_AUTOPHAGY	KEGG_REGULATION_OF_AUTOPHAGY	35	-0.707183216500402	-1.42322010801194	0.0416666666666667	0.553571428571428	0.532581453634085	1333	tags=23%, list=7%, signal=21%	IFNA21/BECN2/IFNA14/IFNA7/IFNA16/IFNA17/IFNA4/IFNA10
KEGG_VASOPRESSIN_REGULATED_WATER_REABSORPTION	KEGG_VASOPRESSIN_REGULATED_WATER_REABSORPTION	44	0.453514717022632	1.34926485668479	0.0476190476190476	0.553571428571428	0.532581453634085	2308	tags=14%, list=12%, signal=12%	AQP2/AVPR2/CREB3L1/AQP3/DYNC2H1/CREB3L4
KEGG_VALINE_LEUCINE_AND_ISOLEUCINE_DEGRADATION	KEGG_VALINE_LEUCINE_AND_ISOLEUCINE_DEGRADATION	44	0.4515598401728	1.34344884557507	0.0476190476190476	0.553571428571428	0.532581453634085	4748	tags=27%, list=25%, signal=21%	HMGCS2/AOX1/ABAT/OXCT2/ALDH6A1/ALDH2/PCCA/ACAD8/ACAA1/MCCC2/ACADSB/IVD
