# Supplementary material for: FAIM2 is a potential pan-cancer biomarker for prognosis and immune infiltration
Source: Front Oncol. 2022 Sep 14;12:998336. doi: 10.3389/fonc.2022.998336 (PMC9516132; doi:10.3389/fonc.2022.998336)
Supplement: Supplementary file 8 [file DataSheet_1.zip › Raw data 1/complementary Figure 4/Term.CESC.txt]

ID	Description	setSize	enrichmentScore	NES	pvalue	p.adjust	qvalues	rank	leading_edge	core_enrichment
KEGG_PROXIMAL_TUBULE_BICARBONATE_RECLAMATION	KEGG_PROXIMAL_TUBULE_BICARBONATE_RECLAMATION	23	0.762801534382285	1.49718096891395	0.024390243902439	0.567073170731707	0.564826700898588	1631	tags=35%, list=8%, signal=32%	SLC4A4/ATP1A2/CA4/PCK1/ATP1A4/FXYD2/SLC38A3/ATP1B2
KEGG_MATURITY_ONSET_DIABETES_OF_THE_YOUNG	KEGG_MATURITY_ONSET_DIABETES_OF_THE_YOUNG	25	0.75751085194733	1.47358966618764	0.0125	0.567073170731707	0.564826700898588	1766	tags=52%, list=9%, signal=47%	PAX4/HNF1A/HNF4A/FOXA2/NEUROD1/IAPP/FOXA3/HNF4G/INS/HNF1B/NR5A2/PDX1/MNX1
KEGG_HYPERTROPHIC_CARDIOMYOPATHY_HCM	KEGG_HYPERTROPHIC_CARDIOMYOPATHY_HCM	83	0.618093366033106	1.42743205851568	0.0212765957446809	0.567073170731707	0.564826700898588	5243	tags=53%, list=27%, signal=39%	MYH6/CACNG6/IGF1/CACNG7/CACNG5/CACNA1D/MYH7/MYL3/TNNC1/ITGA10/CACNG3/SGCD/CACNG8/ITGA8/ACTC1/CACNA2D2/LAMA2/SGCA/CACNA1S/PRKAG3/ITGA9/CACNA1C/CACNA1F/PRKAA2/ACE/ITGA2B/ITGA7/CACNB1/CACNB4/SLC8A1/DES/ITGA11/CACNG4/TNNI3/CACNB2/ITGB3/TGFB3/CACNG1/SGCG/ITGA1/PRKAB1/CACNA2D4/MYL2/ITGA4
KEGG_DILATED_CARDIOMYOPATHY	KEGG_DILATED_CARDIOMYOPATHY	90	0.611222853944359	1.40676849589211	0.021505376344086	0.567073170731707	0.564826700898588	3701	tags=40%, list=19%, signal=32%	MYH6/CACNG6/ADCY2/IGF1/CACNG7/CACNG5/CACNA1D/PRKACG/MYH7/MYL3/TNNC1/ITGA10/CACNG3/SGCD/CACNG8/ITGA8/ACTC1/CACNA2D2/LAMA2/SGCA/CACNA1S/ITGA9/CACNA1C/ADCY5/CACNA1F/ITGA2B/ITGA7/ADCY4/CACNB1/ADRB1/CACNB4/SLC8A1/DES/ITGA11/PLN/CACNG4
KEGG_CARDIAC_MUSCLE_CONTRACTION	KEGG_CARDIAC_MUSCLE_CONTRACTION	77	0.60125152518302	1.38360759283144	0.0212765957446809	0.567073170731707	0.564826700898588	4257	tags=38%, list=22%, signal=29%	MYH6/CACNG6/ATP1A2/CACNG7/CACNG5/CACNA1D/ATP1A4/MYH7/MYL3/TNNC1/CACNG3/FXYD2/ATP1B2/CACNG8/ACTC1/CACNA2D2/CACNA1S/COX6A2/CACNA1C/CACNA1F/CACNB1/COX8C/COX4I2/CACNB4/SLC8A1/CACNG4/TNNI3/CACNB2/COX7A1
KEGG_ALDOSTERONE_REGULATED_SODIUM_REABSORPTION	KEGG_ALDOSTERONE_REGULATED_SODIUM_REABSORPTION	42	0.642513419178864	1.36294967782085	0.0117647058823529	0.567073170731707	0.564826700898588	5241	tags=60%, list=27%, signal=43%	PRKCG/ATP1A2/IGF1/KCNJ1/ATP1A4/FXYD4/INS/NR3C2/IRS4/FXYD2/ATP1B2/SCNN1G/PRKCB/SLC9A3R2/INSR/PIK3CG/PRKCA/HSD11B2/HSD11B1/SCNN1B/PIK3R3/SCNN1A/PIK3R2/PIK3R5/IRS2
KEGG_VASCULAR_SMOOTH_MUSCLE_CONTRACTION	KEGG_VASCULAR_SMOOTH_MUSCLE_CONTRACTION	115	0.591892514519932	1.36247098022491	0.0217391304347826	0.567073170731707	0.564826700898588	4255	tags=39%, list=22%, signal=31%	MYLK3/PRKCG/PLA2G12B/ADCY2/AVPR1B/PLCB4/CACNA1D/PLA2G1B/PLA2G10/PRKACG/PLA2G2E/PLA2G2C/ADRA1B/GUCY1A2/KCNMA1/CACNA1S/PLA2G2A/ADRA1D/CACNA1C/PLA2G2D/CYP4A22/ADCY5/CACNA1F/KCNMB2/ADCY4/PRKG1/IRAG1/AGTR1/PTGIR/AVPR1A/NPR2/MYH11/PLCB1/ACTG2/EDNRA/RAMP1/ADORA2A/PRKCB/PLA2G6/PLA2G3/NPR1/GUCY1A1/KCNMB1/MYLK2/GUCY1B1
KEGG_NEUROACTIVE_LIGAND_RECEPTOR_INTERACTION	KEGG_NEUROACTIVE_LIGAND_RECEPTOR_INTERACTION	270	0.552091099460435	1.30542288202998	0.0101010101010101	0.567073170731707	0.564826700898588	4355	tags=52%, list=23%, signal=41%	HTR1E/TAAR1/HTR5A/GABRG1/TAAR8/GLRA2/AGTR2/NMUR2/DRD2/GRIA2/GRIK4/GRIA4/GABBR2/CHRND/GABRA4/TAAR5/VIPR2/TACR1/GH2/CHRM1/ADRB3/ADCYAP1R1/MTNR1B/PRSS2/OPRK1/SCTR/PRSS1/AVPR1B/SSTR1/GHRHR/GRPR/GABRA2/MC2R/GPR35/HTR1F/PRL/ADRA2A/CHRM2/PTH1R/PRLR/GRIK3/CRHR1/CSH1/GABRB2/GLRB/OPRD1/HTR2B/MC4R/SSTR2/TAAR2/CHRNA1/LHCGR/NPY5R/GRM8/HTR2A/ADRA1B/DRD3/RXFP2/TSHB/ADRA2C/TSHR/BRS3/GABRG2/SSTR5/MTNR1A/GH1/GALR1…
KEGG_ABC_TRANSPORTERS	KEGG_ABC_TRANSPORTERS	44	0.626290807259272	1.32774584780839	0.0352941176470588	0.729411764705882	0.726522187822497	2911	tags=34%, list=15%, signal=29%	CFTR/ABCC8/ABCA8/ABCC12/ABCC6/ABCA4/ABCA9/ABCA6/ABCC9/ABCB1/ABCC3/ABCB4/ABCD2/ABCG5/ABCG2
KEGG_ARRHYTHMOGENIC_RIGHT_VENTRICULAR_CARDIOMYOPATHY_ARVC	KEGG_ARRHYTHMOGENIC_RIGHT_VENTRICULAR_CARDIOMYOPATHY_ARVC	74	0.609007192501788	1.38777549214744	0.0434782608695652	0.808695652173913	0.805491990846682	4815	tags=49%, list=25%, signal=37%	CACNG6/CACNG7/CTNNA2/CACNG5/CACNA1D/ITGA10/CACNG3/CTNNA3/SGCD/CACNG8/ITGA8/CACNA2D2/LAMA2/SGCA/CACNA1S/ITGA9/CACNA1C/CACNA1F/ITGA2B/ITGA7/CACNB1/CDH2/LEF1/CACNB4/SLC8A1/DES/ACTN2/ITGA11/CACNG4/ACTN3/CACNB2/ITGB3/TCF7/CACNG1/SGCG/ITGA1
