# Supplementary material for: FAIM2 is a potential pan-cancer biomarker for prognosis and immune infiltration
Source: Front Oncol. 2022 Sep 14;12:998336. doi: 10.3389/fonc.2022.998336 (PMC9516132; doi:10.3389/fonc.2022.998336)
Supplement: Supplementary file 8 [file DataSheet_1.zip › Raw data 1/complementary Figure 4/Term.CHOL.txt]

ID	Description	setSize	enrichmentScore	NES	pvalue	p.adjust	qvalues	rank	leading_edge	core_enrichment
KEGG_PRIMARY_IMMUNODEFICIENCY	KEGG_PRIMARY_IMMUNODEFICIENCY	35	0.778919726537047	1.59006622612206	0.0447761194029851	0.553571428571429	0.545112781954887	2629	tags=57%, list=14%, signal=49%	TNFRSF13B/CD19/CD79A/CD40LG/AIRE/ICOS/TNFRSF13C/IL7R/ZAP70/IGLL1/LCK/BTK/PTPRC/CIITA/CD3E/CD8B/RAG2/CD8A/CD3D/JAK3
KEGG_CYTOKINE_CYTOKINE_RECEPTOR_INTERACTION	KEGG_CYTOKINE_CYTOKINE_RECEPTOR_INTERACTION	263	0.613997927030979	1.55193440547127	0.0135135135135135	0.553571428571429	0.545112781954887	3317	tags=45%, list=17%, signal=38%	IFNA8/IFNA2/IFNA17/TNFRSF13B/TPO/IL21/GH1/IL22/CXCR5/IL19/IL26/IL12B/IFNB1/XCR1/IL2/TNFRSF17/GDF5/CCR6/IL5RA/CCL11/CCR9/CCR7/CD40LG/CCL19/CCR4/IFNE/CCR8/IL24/IL6/TNFSF8/TNFRSF13C/CXCL13/IL20/IL7R/IL18RAP/CCL24/CCL22/LTA/CCR3/TNFRSF9/CCL14/EGF/CCR2/IL21R/IL9R/CD27/CXCL14/CSF2RB/IL10/CCL17/CXCR3/IL23R/BMP7/CXCR6/IL12RB2/XCL2/HGF/TNFSF18/IFNG/CSF2/IL17B/IL12RB1/IFNL3/TNF/CCL23/IFNA14/CCR5/IFNL2/IL18…
KEGG_VALINE_LEUCINE_AND_ISOLEUCINE_BIOSYNTHESIS	KEGG_VALINE_LEUCINE_AND_ISOLEUCINE_BIOSYNTHESIS	11	-0.89408928246099	-1.55117622544566	0.0384615384615385	0.553571428571429	0.545112781954887	61	tags=36%, list=0%, signal=36%	BCAT2/VARS2/PDHA1/PDHA2
KEGG_BUTANOATE_METABOLISM	KEGG_BUTANOATE_METABOLISM	34	-0.744216562148554	-1.53418451968399	0.027027027027027	0.553571428571429	0.545112781954887	3523	tags=44%, list=18%, signal=36%	HMGCL/PDHA1/HMGCS1/ALDH1B1/ACADS/L2HGDH/AACS/ABAT/AKR1B10/ACSM2A/GAD1/ACSM1/GAD2/HMGCS2/PDHA2
KEGG_CELL_ADHESION_MOLECULES_CAMS	KEGG_CELL_ADHESION_MOLECULES_CAMS	131	0.641708971329862	1.51803992996969	0.0285714285714286	0.553571428571429	0.545112781954887	3203	tags=40%, list=17%, signal=34%	CLDN17/NRXN1/CADM3/CLDN19/MAG/CD40LG/ICAM3/CD28/ICOS/CDH3/CD226/SELP/ITGB7/SELE/CD6/CTLA4/CNTN1/HLA-DOB/NRXN2/VCAM1/PTPRC/ITGA4/NLGN4X/SPN/CD80/CD8B/NEGR1/CD2/ICAM2/JAM2/SELL/NFASC/ITGAL/L1CAM/CLDN11/NRCAM/SIGLEC1/CD86/CNTN2/MADCAM1/ITGB2/HLA-DQA1/JAM3/CD8A/PDCD1LG2/SELPLG/NCAM2/ITGA9/HLA-DOA/ITGA8/HLA-DQA2/CD4/CNTNAP1
KEGG_GRAFT_VERSUS_HOST_DISEASE	KEGG_GRAFT_VERSUS_HOST_DISEASE	37	0.734063211426629	1.50371789121734	0.0447761194029851	0.553571428571429	0.545112781954887	3688	tags=62%, list=19%, signal=50%	IL2/KIR3DL1/CD28/IL6/KIR3DL2/KLRD1/KIR2DL3/HLA-DOB/IFNG/TNF/CD80/KLRC1/GZMB/FASLG/CD86/IL1B/HLA-DQA1/PRF1/KIR2DL1/HLA-DOA/HLA-DQA2/HLA-DMB/HLA-DPA1
KEGG_ALLOGRAFT_REJECTION	KEGG_ALLOGRAFT_REJECTION	35	0.725558720482148	1.48113647299203	0.0447761194029851	0.553571428571429	0.545112781954887	4954	tags=80%, list=26%, signal=59%	IL12B/IL2/CD40LG/CD28/IL10/HLA-DOB/IFNG/TNF/CD80/GZMB/FASLG/IL12A/CD86/HLA-DQA1/PRF1/HLA-DOA/IL5/HLA-DQA2/HLA-DMB/HLA-DPA1/IL4/HLA-DMA/CD40/HLA-DQB1/HLA-DPB1/HLA-DRA/FAS/HLA-DRB1
KEGG_PROTEASOME	KEGG_PROTEASOME	44	0.695007633113938	1.47800239021547	0.0307692307692308	0.553571428571429	0.545112781954887	1643	tags=7%, list=9%, signal=6%	PSMA8/PSMB11/IFNG
KEGG_INTESTINAL_IMMUNE_NETWORK_FOR_IGA_PRODUCTION	KEGG_INTESTINAL_IMMUNE_NETWORK_FOR_IGA_PRODUCTION	46	0.692337129032993	1.46159272524423	0.03125	0.553571428571429	0.545112781954887	3752	tags=57%, list=20%, signal=46%	TNFRSF13B/IL2/TNFRSF17/CCR9/CD40LG/CD28/ICOS/IL6/TNFRSF13C/ITGB7/IL10/HLA-DOB/ITGA4/CD80/CD86/MADCAM1/HLA-DQA1/CCR10/HLA-DOA/IL5/TNFSF13B/HLA-DQA2/CXCR4/HLA-DMB/HLA-DPA1/IL4
KEGG_LEISHMANIA_INFECTION	KEGG_LEISHMANIA_INFECTION	69	0.639878545058889	1.44199213416742	0.0142857142857143	0.553571428571429	0.545112781954887	4773	tags=54%, list=25%, signal=40%	IL12B/CR1/PRKCB/PTGS2/NCF1/IL10/HLA-DOB/IFNG/ITGA4/TNF/TLR4/IL12A/ITGB2/NCF4/IL1B/HLA-DQA1/JAK2/FCGR3B/FCGR1A/HLA-DOA/HLA-DQA2/TGFB2/HLA-DMB/HLA-DPA1/IL4/TGFB3/FCGR2A/FCGR3A/HLA-DMA/ITGAM/TLR2/FOS/HLA-DQB1/NCF2/TGFB1/HLA-DPB1/HLA-DRA
KEGG_CHEMOKINE_SIGNALING_PATHWAY	KEGG_CHEMOKINE_SIGNALING_PATHWAY	187	0.578731869500571	1.43159302370514	0.028169014084507	0.553571428571429	0.545112781954887	3456	tags=39%, list=18%, signal=32%	CXCR5/XCR1/CCR6/CCL11/CCR9/CCR7/CCL19/CCR4/ITK/CCR8/CXCL13/PRKCB/CCL24/CCL22/CCR3/CCL14/NCF1/RASGRP2/CCR2/PIK3CG/CXCL14/CCL17/CXCR3/DOCK2/CXCR6/XCL2/GNG8/CCL23/TIAM1/CCR5/CXCL11/VAV1/CCL21/GRK7/CCL18/GNGT2/PF4/GNG2/PIK3R5/PLCB2/CCR1/CCL4/CCL26/FGR/CXCL9/PIK3CD/ADCY4/WAS/JAK3/JAK2/HCK/CXCL10/CCR10/ADCY8/GRK3/CXCL3/ADCY7/CXCR2/XCL1/CCL3/CXCR1/PPBP/GRK1/CCL13/CCL4L2/GRK5/PLCB4/CCL8/CCL5/CXCR4/GNG4/C…
KEGG_NATURAL_KILLER_CELL_MEDIATED_CYTOTOXICITY	KEGG_NATURAL_KILLER_CELL_MEDIATED_CYTOTOXICITY	131	0.595410619954362	1.40851559850503	0.0428571428571429	0.553571428571429	0.545112781954887	2887	tags=32%, list=15%, signal=27%	IFNA8/IFNA2/IFNA17/IFNB1/KIR3DL1/NCR1/PRKCG/SH2D1A/RAET1L/PRKCB/NCR3/KIR3DL2/ZAP70/KLRD1/PIK3CG/LCK/KIR2DL3/CD48/KLRK1/SH2D1B/IFNG/CSF2/CD247/TNF/IFNA14/CD244/KLRC1/VAV1/GZMB/PIK3R5/ICAM2/FASLG/ITGAL/HCST/PIK3CD/ITGB2/PRF1/FCGR3B/LCP2/SYK/KIR2DL1/FYN
