# Supplementary material for: FAIM2 is a potential pan-cancer biomarker for prognosis and immune infiltration
Source: Front Oncol. 2022 Sep 14;12:998336. doi: 10.3389/fonc.2022.998336 (PMC9516132; doi:10.3389/fonc.2022.998336)
Supplement: Supplementary file 8 [file DataSheet_1.zip › Raw data 1/complementary Figure 4/Term.COAD.txt]

ID	Description	setSize	enrichmentScore	NES	pvalue	p.adjust	qvalues	rank	leading_edge	core_enrichment
KEGG_OLFACTORY_TRANSDUCTION	KEGG_OLFACTORY_TRANSDUCTION	382	-0.796081515822725	-1.76936061552403	0.0099009900990099	1	1	1115	tags=51%, list=6%, signal=49%	OR2AG2/OR10A2/OR52E8/OR8D4/OR2H2/OR52E4/OR10G2/OR1L4/OR2C3/OR1E1/OR2A1/OR51Q1/OR51T1/OR2AG1/OR1L6/OR10A7/OR4D2/OR56A4/OR2D2/OR1L8/OR4X2/OR12D3/OR51B4/OR10G8/OR1L3/OR14A16/OR5M9/OR2H1/OR2A25/OR1N2/OR2T10/OR52N5/OR6B1/OR4C6/OR6K3/OR9A2/OR4K1/OR52E6/OR8U1/OR2A12/PDC/OR2G2/OR5C1/OR7C1/OR2D3/OR2T11/OR2F1/OR4F17/OR9Q2/OR2T3/OR8J3/OR52N1/OR6A2/OR52L1/OR1J2/OR5T3/OR1N1/OR6C4/OR5B21/OR5T2/OR6C75/OR52H1/OR…
KEGG_SYSTEMIC_LUPUS_ERYTHEMATOSUS	KEGG_SYSTEMIC_LUPUS_ERYTHEMATOSUS	133	-0.722246110241543	-1.55192722412116	0.0108695652173913	1	1	3082	tags=53%, list=16%, signal=45%	H2AB1/HLA-DPA1/H3-5/H4C8/H2BC11/HLA-DQA1/HLA-DQA2/HLA-DMB/FCGR3A/H2BC6/H3C4/H2AC8/H2BC8/H3C13/H2BC15/H2BU1/H2AC18/H4C1/H2AC20/H3C10/H2AC17/CD86/FCGR1A/H2BC4/CD28/FCGR2B/H4C5/HLA-DOA/CD80/H2AC11/H3C8/IL10/H2AC16/H4C12/H2AC7/FCGR3B/H4C14/H2BC7/H4C13/H4C11/H2AC12/H3C11/H2BC13/H2AC13/H2BC17/H2BC18/H2BW2/H2AC4/H4C2/H3C7/H4C7/ACTN2/H3C1/H4C4/H2AC14/H2BC14/H3-4/H4C3/H3C12/C8A/H4C6/H2BC10/H2BC3/H2AC21/IF…
KEGG_ANTIGEN_PROCESSING_AND_PRESENTATION	KEGG_ANTIGEN_PROCESSING_AND_PRESENTATION	80	-0.709979362692102	-1.45345185881797	0.0238095238095238	1	1	1162	tags=24%, list=6%, signal=22%	IFNA10/KIR2DL3/KLRC3/KLRD1/KLRC4/KLRC1/KIR3DL1/KIR3DL2/KIR2DL4/IFNA5/IFNA21/KIR2DL1/IFNA8/IFNA16/IFNA17/IFNA13/IFNA7/IFNA6/IFNA2
KEGG_RIG_I_LIKE_RECEPTOR_SIGNALING_PATHWAY	KEGG_RIG_I_LIKE_RECEPTOR_SIGNALING_PATHWAY	71	-0.707448594218918	-1.44252567014948	0.0235294117647059	1	1	1905	tags=24%, list=10%, signal=22%	IFNA1/IFNB1/MAPK12/IFNW1/IL12A/IL12B/IFNA10/IFNA5/IFNA21/IFNA8/IFNA16/IFNK/IFNA17/IFNA13/IFNA7/IFNA6/IFNA2
KEGG_CYTOSOLIC_DNA_SENSING_PATHWAY	KEGG_CYTOSOLIC_DNA_SENSING_PATHWAY	55	-0.707609784258025	-1.4117893117986	0.0352941176470588	1	1	744	tags=18%, list=4%, signal=18%	IFNA10/IFNA5/IFNA21/IFNA8/IFNA16/IFNA17/IFNA13/IFNA7/IFNA6/IFNA2
