# Supplementary material for: FAIM2 is a potential pan-cancer biomarker for prognosis and immune infiltration
Source: Front Oncol. 2022 Sep 14;12:998336. doi: 10.3389/fonc.2022.998336 (PMC9516132; doi:10.3389/fonc.2022.998336)
Supplement: Supplementary file 8 [file DataSheet_1.zip › Raw data 1/complementary Figure 4/Term.DLBC.txt]

ID	Description	setSize	enrichmentScore	NES	pvalue	p.adjust	qvalues	rank	leading_edge	core_enrichment
KEGG_OLFACTORY_TRANSDUCTION	KEGG_OLFACTORY_TRANSDUCTION	382	0.875089829284631	1.58522998809226	0.0099009900990099	1	1	1492	tags=62%, list=8%, signal=58%	OR51S1/OR51V1/OR52J3/OR8U1/OR10J1/OR6N2/OR9G4/OR51I2/OR2M7/OR52M1/OR5D18/OR13G1/OR5I1/OR8B12/OR4B1/OR4A5/OR6B2/OR10H4/OR9G1/OR7A17/OR10G8/OR6K2/OR1M1/OR5B17/OR9Q2/OR5K1/OR1N1/OR2M3/OR5M1/OR52A1/OR4K5/OR8I2/OR5M9/OR4N2/OR52E6/OR6B1/OR8A1/OR10Z1/OR5A2/OR4D9/OR8H3/OR2A12/OR10G9/OR8H1/OR52K1/OR5T1/OR2A5/OR2M2/OR6K3/OR1C1/OR7A10/OR10H3/OR5P3/OR13C3/OR4S2/OR6C4/OR13C9/OR4F15/OR1D5/OR2A25/OR5AP2/OR4C12/…
KEGG_CYTOSOLIC_DNA_SENSING_PATHWAY	KEGG_CYTOSOLIC_DNA_SENSING_PATHWAY	55	0.728698109736213	1.28235820656774	0.0306122448979592	1	1	1869	tags=15%, list=10%, signal=13%	IFNA2/IFNA8/IFNA6/IFNA13/IFNA5/IFNA4/IFNB1/IFNA1
