# Supplementary material for: FAIM2 is a potential pan-cancer biomarker for prognosis and immune infiltration
Source: Front Oncol. 2022 Sep 14;12:998336. doi: 10.3389/fonc.2022.998336 (PMC9516132; doi:10.3389/fonc.2022.998336)
Supplement: Supplementary file 8 [file DataSheet_1.zip › Raw data 1/complementary Figure 4/Term.ESCA.txt]

ID	Description	setSize	enrichmentScore	NES	pvalue	p.adjust	qvalues	rank	leading_edge	core_enrichment
KEGG_MATURITY_ONSET_DIABETES_OF_THE_YOUNG	KEGG_MATURITY_ONSET_DIABETES_OF_THE_YOUNG	25	0.693887797124489	1.52892879369507	0.0120481927710843	0.191358024691358	0.179770413688542	2057	tags=52%, list=11%, signal=46%	PAX4/NEUROD1/NEUROG3/INS/HNF1B/PDX1/FOXA3/HNF4A/HNF1A/FOXA2/HNF4G/MNX1/NR5A2
KEGG_INTESTINAL_IMMUNE_NETWORK_FOR_IGA_PRODUCTION	KEGG_INTESTINAL_IMMUNE_NETWORK_FOR_IGA_PRODUCTION	46	0.645478957022166	1.51765696096797	0.0108695652173913	0.191358024691358	0.179770413688542	5274	tags=72%, list=27%, signal=52%	CCL27/CCL25/CCR9/IL2/PIGR/TNFRSF13B/TNFRSF17/MADCAM1/CD40LG/CD28/IL5/IL4/CCL28/HLA-DOA/CXCL12/CCR10/HLA-DMB/TNFSF13/AICDA/ITGB7/ICOS/HLA-DOB/TNFSF13B/CXCR4/TNFRSF13C/ITGA4/HLA-DMA/CD80/HLA-DPA1/HLA-DQB1/IL10/MAP3K14/HLA-DRB5
KEGG_PROXIMAL_TUBULE_BICARBONATE_RECLAMATION	KEGG_PROXIMAL_TUBULE_BICARBONATE_RECLAMATION	23	0.697924529554572	1.50983587736802	0.0123456790123457	0.191358024691358	0.179770413688542	4090	tags=43%, list=21%, signal=34%	ATP1A2/SLC4A4/CA4/ATP1A4/SLC38A3/ATP1B2/PCK1/ATP1B4/ATP1A3/AQP1
KEGG_HYPERTROPHIC_CARDIOMYOPATHY_HCM	KEGG_HYPERTROPHIC_CARDIOMYOPATHY_HCM	83	0.577019907391046	1.46408430417152	0.0108695652173913	0.191358024691358	0.179770413688542	4884	tags=48%, list=25%, signal=36%	IGF1/ACTC1/CACNA1D/TNNC1/ITGA8/MYH6/MYBPC3/CACNG8/CACNG7/SGCA/RYR2/ITGA9/CACNA1F/CACNG3/CACNA2D2/CACNA1C/CACNB2/MYL3/SGCD/MYH7/LAMA2/SLC8A1/ITGA7/CACNG5/ITGB3/ITGA10/ACE/DMD/CACNA2D4/PRKAG3/MYL2/ITGB7/DES/CACNG6/ITGA4/CACNG1/CACNB4/TPM1/ITGA11/ITGA1
KEGG_HEMATOPOIETIC_CELL_LINEAGE	KEGG_HEMATOPOIETIC_CELL_LINEAGE	85	0.566720119141754	1.45065871506556	0.0106382978723404	0.191358024691358	0.179770413688542	5281	tags=58%, list=27%, signal=42%	FLT3/CR1/IL5RA/GP9/TPO/IL3/CD22/CD8B/MS4A1/GYPA/CSF3R/CD1D/CD19/CD5/CD1E/CR2/FCER2/IL9R/IL5/IL4/CSF2RA/GP5/KIT/CD3G/ITGB3/CD1C/CD1B/CD8A/CD33/IL7/CD2/CD3D/CD3E/IL2RA/CD34/CD37/FCGR1A/DNTT/ITGAM/IL3RA/ITGA4/THPO/ITGA1/CD4/CD7/EPOR/CSF1R/HLA-DRB5/ANPEP
KEGG_OLFACTORY_TRANSDUCTION	KEGG_OLFACTORY_TRANSDUCTION	382	0.517579033486203	1.43607545813567	0.01	0.191358024691358	0.179770413688542	2822	tags=40%, list=15%, signal=35%	OR2T11/OR4S2/OR51A2/OR12D2/OR5F1/OR4C46/OR10G7/CNGA3/OR4C15/OR2M5/OR2T10/OR5H2/OR7G2/OR1N1/OR2AG1/OR4D2/OR14C36/OR2F1/OR5T1/OR6C74/OR2T2/OR5B21/OR8H2/OR10H2/OR2T4/OR2T6/OR4K17/OR5V1/OR10H4/OR5L2/OR5B17/OR4F6/OR4A15/OR5D16/OR14A16/OR2V2/OR10J1/OR5M8/OR4F4/OR6F1/OR4C11/OR4N2/OR2G2/OR8I2/OR2T29/OR4Q3/OR4A5/OR5AR1/OR6B1/OR4N5/OR2M2/OR10K1/OR7G3/OR52N2/OR52K1/OR5M3/OR5AN1/OR2A5/OR4C3/OR5T3/OR1B1/OR2T1…
KEGG_CELL_ADHESION_MOLECULES_CAMS	KEGG_CELL_ADHESION_MOLECULES_CAMS	131	0.531447417938384	1.40837193063284	0.0103092783505155	0.191358024691358	0.179770413688542	4949	tags=51%, list=26%, signal=38%	CLDN2/CNTN2/MAG/CADM3/ITGA8/NRXN1/NEGR1/SELP/ICAM3/CD22/CD8B/MADCAM1/CLDN18/CD40LG/CD28/CLDN11/CD226/ITGA9/ICAM2/JAM2/CLDN14/NLGN3/SELE/CLDN3/CLDN9/SELL/HLA-DOA/CD6/CD8A/SPN/ITGAL/NECTIN3/PTPRC/CTLA4/NCAM1/CLDN23/HLA-DMB/JAM3/CD2/MPZ/PDCD1/NLGN1/ITGB7/SELPLG/ICOS/SIGLEC1/HLA-DOB/L1CAM/CD34/CADM1/CNTNAP1/CDH5/ITGAM/NRXN3/PTPRM/VCAM1/CLDN6/ITGA4/HLA-DMA/CD80/PECAM1/HLA-DPA1/OCLN/HLA-DQB1/ITGB2/CD4/…
KEGG_VIBRIO_CHOLERAE_INFECTION	KEGG_VIBRIO_CHOLERAE_INFECTION	54	0.57540393796257	1.39875610909649	0.0108695652173913	0.191358024691358	0.179770413688542	2400	tags=17%, list=12%, signal=15%	ATP6V1G3/PRKCG/MUC2/CFTR/ATP6V1G2/PRKACG/KCNQ1/SLC12A2/PRKCB
KEGG_DILATED_CARDIOMYOPATHY	KEGG_DILATED_CARDIOMYOPATHY	90	0.540439699841779	1.39755521096889	0.0105263157894737	0.191358024691358	0.179770413688542	3954	tags=43%, list=21%, signal=35%	IGF1/ACTC1/CACNA1D/TNNC1/ITGA8/MYH6/MYBPC3/CACNG8/CACNG7/ADCY5/SGCA/ADCY2/RYR2/PRKACG/ITGA9/CACNA1F/CACNG3/CACNA2D2/PLN/CACNA1C/CACNB2/MYL3/SGCD/ADRB1/MYH7/LAMA2/SLC8A1/ITGA7/CACNG5/ITGB3/ITGA10/ADCY4/ADCY6/DMD/CACNA2D4/MYL2/ITGB7/DES/CACNG6
KEGG_LEUKOCYTE_TRANSENDOTHELIAL_MIGRATION	KEGG_LEUKOCYTE_TRANSENDOTHELIAL_MIGRATION	116	0.524640400947686	1.38172562238758	0.0104166666666667	0.191358024691358	0.179770413688542	4949	tags=37%, list=26%, signal=28%	CLDN2/CTNNA2/NOX1/PRKCG/CTNNA3/TXK/CLDN18/PIK3CG/ITK/CLDN11/JAM2/MYL7/CLDN14/ACTN2/ACTN3/CLDN3/CLDN9/PIK3R5/MYL10/NOX3/PRKCB/VAV1/ITGAL/RHOH/CXCL12/NCF4/CLDN23/JAM3/MYL2/CXCR4/NCF1/PRKCA/CYBB/CDH5/ITGAM/PIK3R3/VCAM1/CLDN6/ITGA4/PECAM1/OCLN/ITGB2/CLDN5
KEGG_CALCIUM_SIGNALING_PATHWAY	KEGG_CALCIUM_SIGNALING_PATHWAY	177	0.499552917270415	1.34054030734859	0.0101010101010101	0.191358024691358	0.179770413688542	3241	tags=36%, list=17%, signal=30%	AVPR1B/HTR4/P2RX2/HTR2A/CHRM1/PRKCG/LHCGR/DRD1/CCKAR/GNA14/CACNA1D/NTSR1/P2RX3/PTGFR/SLC8A3/TNNC1/CYSLTR1/PDE1A/HTR2B/TACR1/TNNC2/ERBB4/HTR5A/GRIN2A/PTGER1/NOS2/ADCY2/CCKBR/PDE1B/RYR2/PRKACG/P2RX1/CACNA1F/PDE1C/PPP3R2/PLN/CACNA1C/CAMK2B/TACR2/CACNA1E/AGTR1/PLCB4/MYLK3/CACNA1I/OXTR/ATP2A3/ADRB1/SLC8A1/CHRNA7/PRKCB/PLCB2/PTGER3/CHRM2/BST1/ADCY4/EDNRB/PDGFRA/ADRA1A/ATP2A1/ADORA2A/CACNA1A/SLC8A2/PLCE…
KEGG_NEUROACTIVE_LIGAND_RECEPTOR_INTERACTION	KEGG_NEUROACTIVE_LIGAND_RECEPTOR_INTERACTION	270	0.479436626724218	1.30740898404986	0.0101010101010101	0.191358024691358	0.179770413688542	4347	tags=50%, list=23%, signal=39%	GABRG1/AVPR1B/PRLHR/GLRA2/GH1/HTR4/GRIK3/HTR1E/P2RX2/GRIA2/GLP2R/TSHB/HTR2A/CHRM1/TAAR2/OPRD1/MC2R/VIPR2/TAAR9/GRIN2B/LHCGR/NPY4R/GRIA1/NPY2R/NMUR2/DRD1/CCKAR/GRIA4/CNR2/NTSR1/P2RX3/DRD2/PTGFR/MAS1/PTGER2/HTR1A/CYSLTR1/HTR1B/GPR35/FSHB/ADCYAP1R1/TSHR/UTS2R/SSTR3/PRSS2/CTSG/HTR2B/TACR1/GABRB2/SSTR1/GABRA2/AVPR2/GLP1R/HTR5A/GRIN2A/P2RY13/PTGER1/P2RY14/P2RY10/NPY5R/NMUR1/PRLR/GABRB3/NPFFR1/ADRA2A/CC…
KEGG_ARRHYTHMOGENIC_RIGHT_VENTRICULAR_CARDIOMYOPATHY_ARVC	KEGG_ARRHYTHMOGENIC_RIGHT_VENTRICULAR_CARDIOMYOPATHY_ARVC	74	0.545033280552074	1.35537154590687	0.021978021978022	0.237547892720307	0.223163272165087	5192	tags=49%, list=27%, signal=36%	CTNNA2/CACNA1D/ITGA8/CTNNA3/CACNG8/CACNG7/SGCA/RYR2/ITGA9/CACNA1F/CACNG3/CACNA2D2/ACTN2/ACTN3/CACNA1C/CACNB2/SGCD/LAMA2/SLC8A1/ITGA7/CACNG5/ITGB3/ITGA10/DMD/CACNA2D4/ITGB7/DES/CACNG6/TCF7/ITGA4/CACNG1/CACNB4/ITGA11/ITGA1/CACNB1/PKP2
KEGG_ALDOSTERONE_REGULATED_SODIUM_REABSORPTION	KEGG_ALDOSTERONE_REGULATED_SODIUM_REABSORPTION	42	0.582613997562094	1.3443466859512	0.0229885057471264	0.237547892720307	0.223163272165087	2550	tags=29%, list=13%, signal=25%	INS/ATP1A2/PRKCG/IGF1/FXYD4/ATP1A4/PIK3CG/NR3C2/ATP1B2/PIK3R5/PRKCB/HSD11B1
KEGG_CARDIAC_MUSCLE_CONTRACTION	KEGG_CARDIAC_MUSCLE_CONTRACTION	77	0.533051939490975	1.33885060303238	0.0217391304347826	0.237547892720307	0.223163272165087	4807	tags=38%, list=25%, signal=28%	ATP1A2/ACTC1/CACNA1D/TNNC1/ATP1A4/MYH6/CACNG8/CACNG7/RYR2/CACNA1F/CACNG3/CACNA2D2/ATP1B2/CACNA1C/CACNB2/MYL3/MYH7/SLC8A1/CACNG5/COX6A2/CACNA2D4/MYL2/ATP1B4/ATP1A3/CACNG6/CACNG1/CACNB4/TPM1/COX4I2
KEGG_B_CELL_RECEPTOR_SIGNALING_PATHWAY	KEGG_B_CELL_RECEPTOR_SIGNALING_PATHWAY	75	0.532435995543802	1.33633522403788	0.0217391304347826	0.237547892720307	0.223163272165087	4370	tags=28%, list=23%, signal=22%	CD22/PIK3CG/CD79B/CD19/PPP3R2/CR2/PIK3R5/BTK/FCGR2B/INPP5D/PRKCB/CD79A/LILRB3/CD72/VAV1/RASGRP3/NFATC2/CARD11/PIK3AP1/NFATC4/PIK3R3
KEGG_CHEMOKINE_SIGNALING_PATHWAY	KEGG_CHEMOKINE_SIGNALING_PATHWAY	187	0.489763132189404	1.33125852185881	0.0198019801980198	0.237547892720307	0.223163272165087	4370	tags=33%, list=23%, signal=25%	CCL14/CCL27/CCL25/CCR2/CCR9/PF4/CCR6/CCL15/CCR4/CCL16/CXCR5/ADCY5/CCL23/RASGRP2/CCL19/PIK3CG/ITK/GNG7/ADCY2/CCR7/CCR8/PRKACG/CXCR3/CXCL3/DOCK2/CCR5/PLCB4/PIK3R5/CCL28/GNG8/ARRB1/PRKCB/CXCR6/PLCB2/ADCY4/VAV1/CX3CR1/CCL1/CCL24/XCR1/CXCL12/ADCY6/CXCL2/SHC2/GNGT2/CCR10/JAK3/PREX1/CCL11/CCR1/CXCL11/WAS/CXCR4/NCF1/FGR/SHC3/CXCR1/CXCL13/GNG13/JAK2/PIK3R3
KEGG_CYTOKINE_CYTOKINE_RECEPTOR_INTERACTION	KEGG_CYTOKINE_CYTOKINE_RECEPTOR_INTERACTION	263	0.466329740671996	1.27345527021442	0.0202020202020202	0.237547892720307	0.223163272165087	5369	tags=48%, list=28%, signal=35%	GH1/CCL14/CCL27/IFNA16/CCL25/CCR2/FLT3/CCR9/PF4/IL5RA/CCR6/CCL15/IL12B/IL2/IL21/HGF/TPO/CCR4/IL3/GDF5/CCL16/IL13/TNFRSF13B/CXCR5/TNFRSF17/TNFRSF11B/CCL23/CCL19/TNFSF8/PRLR/CCR7/CD40LG/CSF3R/CCR8/TNFRSF11A/IL17B/CRLF2/CXCR3/TNFSF15/CXCL3/EDAR/IL9R/IL5/CCR5/IL4/IL18RAP/TNFSF11/CSF2RA/TNFRSF10C/CCL28/IL17RB/KIT/CD27/CXCR6/IL19/FASLG/LTA/EDA2R/IL10RA/IL22RA2/CX3CR1/IFNW1/IL21R/LIF/CCL1/PDGFRA/CCL24/I…
KEGG_COMPLEMENT_AND_COAGULATION_CASCADES	KEGG_COMPLEMENT_AND_COAGULATION_CASCADES	69	0.537328985805268	1.33732508050775	0.0326086956521739	0.319221967963387	0.299891605443815	4347	tags=42%, list=23%, signal=33%	C7/C4BPA/CR1/F9/SERPINA5/C6/F5/C4BPB/C4B/MASP1/CR2/C4A/SERPINA1/KLKB1/CFB/F10/F7/FGB/MBL2/C3/C2/F11/CFI/TFPI/SERPIND1/F13A1/MASP2/F8/C3AR1
KEGG_NITROGEN_METABOLISM	KEGG_NITROGEN_METABOLISM	23	0.669663243376639	1.44869759950975	0.037037037037037	0.344444444444444	0.323586744639376	3652	tags=48%, list=19%, signal=39%	CA1/CA4/CA7/CA3/CA8/CPS1/CA6/CA13/AMT/CA5A/HAL
