# Supplementary material for: FAIM2 is a potential pan-cancer biomarker for prognosis and immune infiltration
Source: Front Oncol. 2022 Sep 14;12:998336. doi: 10.3389/fonc.2022.998336 (PMC9516132; doi:10.3389/fonc.2022.998336)
Supplement: Supplementary file 8 [file DataSheet_1.zip › Raw data 1/complementary Figure 4/Term.GBM.txt]

ID	Description	setSize	enrichmentScore	NES	pvalue	p.adjust	qvalues	rank	leading_edge	core_enrichment
KEGG_REGULATION_OF_AUTOPHAGY	KEGG_REGULATION_OF_AUTOPHAGY	35	0.796646821030458	1.75680458060639	0.0123456790123457	0.290625	0.274671052631579	1323	tags=31%, list=7%, signal=29%	IFNA16/IFNA4/IFNA13/IFNA14/IFNA6/IFNA17/IFNA7/IFNA8/IFNA2/BECN2/IFNA1
KEGG_CYTOSOLIC_DNA_SENSING_PATHWAY	KEGG_CYTOSOLIC_DNA_SENSING_PATHWAY	55	0.768838610040679	1.73284975365772	0.0119047619047619	0.290625	0.274671052631579	625	tags=16%, list=3%, signal=16%	IFNA16/IFNA4/IFNA13/IFNA14/IFNA6/IFNA17/IFNA7/IFNA8/IFNA2
KEGG_ANTIGEN_PROCESSING_AND_PRESENTATION	KEGG_ANTIGEN_PROCESSING_AND_PRESENTATION	80	0.748973313946343	1.72112771099936	0.0111111111111111	0.290625	0.274671052631579	1323	tags=18%, list=7%, signal=16%	IFNA16/KIR3DL3/IFNA4/IFNA13/IFNA14/IFNA6/IFNA17/IFNA7/IFNA8/IFNA2/KLRC2/KLRC4/KLRC3/IFNA1
KEGG_RIG_I_LIKE_RECEPTOR_SIGNALING_PATHWAY	KEGG_RIG_I_LIKE_RECEPTOR_SIGNALING_PATHWAY	71	0.722229195685103	1.64174013260384	0.0114942528735632	0.290625	0.274671052631579	1424	tags=17%, list=7%, signal=16%	IFNA16/IFNA4/IFNA13/IFNA14/IFNA6/IFNA17/IFNA7/IFNA8/IFNA2/IFNW1/IFNA1/IFNK
KEGG_AUTOIMMUNE_THYROID_DISEASE	KEGG_AUTOIMMUNE_THYROID_DISEASE	50	0.719065844650466	1.58308602797036	0.0125	0.290625	0.274671052631579	625	tags=24%, list=3%, signal=23%	IFNA16/IFNA4/IFNA13/IFNA14/IFNA6/IFNA17/CGA/IFNA7/TSHR/IFNA8/TSHB/IFNA2
KEGG_NEUROACTIVE_LIGAND_RECEPTOR_INTERACTION	KEGG_NEUROACTIVE_LIGAND_RECEPTOR_INTERACTION	270	0.610501016281292	1.49835284184715	0.0106382978723404	0.290625	0.274671052631579	2781	tags=43%, list=14%, signal=37%	MCHR2/HTR1E/MAS1/GLRA3/CHRNA2/FSHB/DRD5/HTR5A/SSTR4/SSTR1/HTR1A/SSTR3/NPBWR2/GABRA6/GABRG1/GPR83/PRLHR/GLP2R/HTR2C/BRS3/CHRM1/GRM5/GRIN1/GABRG2/HRH3/TACR3/P2RX2/CGA/GABRA1/GRIN2B/GABRA5/CHRNB3/TSHR/CRHR2/GABRB2/TSHB/CCKBR/OPRM1/GPR50/HTR6/PTH2R/GRM7/CHRNA4/VIPR2/GABRA4/DRD1/GABRA3/RXFP1/SSTR5/GLRA1/FSHR/NPFFR1/GRIN2A/LHCGR/CRHR1/NPY4R/GRM1/CHRM2/PTGER3/GRIN3A/HTR2A/F2/GABRA2/NMUR2/VIPR1/GRID2/ADR…
KEGG_CARDIAC_MUSCLE_CONTRACTION	KEGG_CARDIAC_MUSCLE_CONTRACTION	77	0.648832837575475	1.47435881157383	0.0113636363636364	0.290625	0.274671052631579	2742	tags=29%, list=14%, signal=25%	TNNT2/RYR2/CACNG3/CACNG2/ATP1B4/MYH6/CACNA2D3/CACNA2D2/CACNA1S/ATP1A3/TNNI3/ATP1A4/CACNG1/MYH7/CACNA1D/COX6A2/CACNG8/FXYD2/MYL2/ACTC1/CACNA1F/CACNB4
KEGG_CALCIUM_SIGNALING_PATHWAY	KEGG_CALCIUM_SIGNALING_PATHWAY	177	0.61814191545771	1.45865569140619	0.0106382978723404	0.290625	0.274671052631579	2837	tags=32%, list=15%, signal=28%	DRD5/HTR5A/RYR2/NOS1/HTR2C/ATP2B3/CHRM1/GRM5/GRIN1/TACR3/P2RX2/CACNA1B/CCKBR/HTR6/SLC8A2/DRD1/CACNA1I/CACNA1E/PRKCG/MYLK3/GRIN2A/LHCGR/GRM1/CHRM2/PTGER3/HTR2A/SLC8A3/ADRA1A/CAMK2A/CHP2/ERBB4/GNAL/CACNA1S/ERBB3/GRIN2C/ATP2B2/TACR1/RYR1/PDE1A/ADRA1B/ADCY2/CACNA1D/PLCB1/P2RX5/TRHR/CAMK4/PPP3R2/CACNA1A/PRKCB/PLCB4/CD38/ADRB3/CACNA1F/PRKACG/CACNA1G/CHRM5/P2RX1
KEGG_PORPHYRIN_AND_CHLOROPHYLL_METABOLISM	KEGG_PORPHYRIN_AND_CHLOROPHYLL_METABOLISM	39	0.706213968376235	1.57513454488056	0.0246913580246914	0.328042328042328	0.310034345122064	348	tags=18%, list=2%, signal=18%	UGT1A8/UGT1A4/UGT1A10/UGT1A1/UGT2B28/UGT2B4/UGT1A6
KEGG_PENTOSE_AND_GLUCURONATE_INTERCONVERSIONS	KEGG_PENTOSE_AND_GLUCURONATE_INTERCONVERSIONS	26	0.746193789008933	1.5701410697316	0.0240963855421687	0.328042328042328	0.310034345122064	348	tags=27%, list=2%, signal=26%	UGT1A8/UGT1A4/UGT1A10/UGT1A1/UGT2B28/UGT2B4/UGT1A6
KEGG_STARCH_AND_SUCROSE_METABOLISM	KEGG_STARCH_AND_SUCROSE_METABOLISM	48	0.676389033017624	1.49936117360876	0.0246913580246914	0.328042328042328	0.310034345122064	2273	tags=33%, list=12%, signal=29%	UGT1A8/UGT1A4/UGT1A10/UGT1A1/UGT2B28/UGT2B4/AMY1C/UGT1A6/UGT2B7/AMY2A/UGT2B15/UGT2B10/G6PC2/TREH/AMY1A/SI
KEGG_DRUG_METABOLISM_OTHER_ENZYMES	KEGG_DRUG_METABOLISM_OTHER_ENZYMES	49	0.677470999690776	1.49708869410407	0.0246913580246914	0.328042328042328	0.310034345122064	2150	tags=37%, list=11%, signal=33%	UGT1A8/UGT1A4/UGT1A10/UGT1A1/UGT2B28/UGT2B4/UGT1A6/CES5A/CYP2A7/CYP2A6/UPP2/UGT2B7/CYP2A13/UGT2B15/UGT2B10/CYP3A5/NAT2/CYP3A4
KEGG_LONG_TERM_POTENTIATION	KEGG_LONG_TERM_POTENTIATION	70	0.635428873410738	1.45054056904264	0.0229885057471264	0.328042328042328	0.310034345122064	3309	tags=30%, list=17%, signal=25%	GRM5/GRIN1/GRIN2B/PRKCG/GRIN2A/GRM1/RPS6KA6/CAMK2A/CHP2/GRIN2C/PPP1R1A/PLCB1/CAMK4/PPP3R2/PRKCB/RAPGEF3/PLCB4/PRKACG/GRIA2/ADCY1/PRKX
KEGG_TOLL_LIKE_RECEPTOR_SIGNALING_PATHWAY	KEGG_TOLL_LIKE_RECEPTOR_SIGNALING_PATHWAY	102	0.597572040922511	1.38701427987935	0.021505376344086	0.328042328042328	0.310034345122064	625	tags=9%, list=3%, signal=9%	IFNA16/IFNA4/IFNA13/IFNA14/IFNA6/IFNA17/IFNA7/IFNA8/IFNA2
KEGG_SULFUR_METABOLISM	KEGG_SULFUR_METABOLISM	13	-0.813948858038947	-1.76760008291135	0.03125	0.382716049382716	0.361706735975742	1095	tags=31%, list=6%, signal=29%	SULT2B1/CHST13/SULT1A4/SULT1E1
KEGG_ASCORBATE_AND_ALDARATE_METABOLISM	KEGG_ASCORBATE_AND_ALDARATE_METABOLISM	23	0.736682063956959	1.508209448729	0.037037037037037	0.382716049382716	0.361706735975742	348	tags=30%, list=2%, signal=30%	UGT1A8/UGT1A4/UGT1A10/UGT1A1/UGT2B28/UGT2B4/UGT1A6
KEGG_AMYOTROPHIC_LATERAL_SCLEROSIS_ALS	KEGG_AMYOTROPHIC_LATERAL_SCLEROSIS_ALS	53	0.643250743764253	1.45084184045871	0.0357142857142857	0.382716049382716	0.361706735975742	2762	tags=23%, list=14%, signal=19%	NOS1/GRIN1/GRIN2B/NEFM/GRIN2A/CHP2/GRIN2C/NEFH/NEFL/PPP3R2/PRPH2/GRIA2
KEGG_GAP_JUNCTION	KEGG_GAP_JUNCTION	89	0.607854741312075	1.37633487430252	0.0337078651685393	0.382716049382716	0.361706735975742	3796	tags=29%, list=20%, signal=24%	PRKG2/GJD2/HTR2C/GRM5/DRD1/PRKCG/GRM1/HTR2A/TUBA8/ADCY5/TUBAL3/TUBB8/ADCY2/PLCB1/TUBB4A/PRKCB/PLCB4/PRKACG/TUBA3C/ADCY1/PRKX/GUCY1A2/DRD2/GNAI1/ADRB1/GUCY1A1
KEGG_BUTANOATE_METABOLISM	KEGG_BUTANOATE_METABOLISM	34	0.636208081693181	1.38975556930469	0.0493827160493827	0.465	0.439473684210526	3997	tags=32%, list=21%, signal=26%	GAD2/HMGCS2/ACSM1/GAD1/ACSM2A/OXCT2/ACSM5/ACSM4/ABAT/ALDH2/ALDH5A1
