# Supplementary material for: FAIM2 is a potential pan-cancer biomarker for prognosis and immune infiltration
Source: Front Oncol. 2022 Sep 14;12:998336. doi: 10.3389/fonc.2022.998336 (PMC9516132; doi:10.3389/fonc.2022.998336)
Supplement: Supplementary file 8 [file DataSheet_1.zip › Raw data 1/complementary Figure 4/Term.HNSC.txt]

ID	Description	setSize	enrichmentScore	NES	pvalue	p.adjust	qvalues	rank	leading_edge	core_enrichment
KEGG_PRIMARY_IMMUNODEFICIENCY	KEGG_PRIMARY_IMMUNODEFICIENCY	35	0.745938012966111	1.50388408133155	0.0101010101010101	0.132756132756133	0.118478013214855	3717	tags=60%, list=19%, signal=48%	TNFRSF13B/CD40LG/IGLL1/CD19/AIRE/AICDA/CD79A/BTK/CD8B/PTPRC/ZAP70/ICOS/TNFRSF13C/CD8A/CIITA/CD3E/JAK3/LCK/CD4/CD3D/IL2RG
KEGG_ARRHYTHMOGENIC_RIGHT_VENTRICULAR_CARDIOMYOPATHY_ARVC	KEGG_ARRHYTHMOGENIC_RIGHT_VENTRICULAR_CARDIOMYOPATHY_ARVC	74	0.666953996211192	1.39605828151846	0.0099009900990099	0.132756132756133	0.118478013214855	5092	tags=54%, list=27%, signal=40%	CTNNA2/CACNG5/CACNA1D/CACNB4/CACNG3/CACNG7/CTNNA3/ITGA8/CACNA2D2/CACNA1C/CACNG2/LAMA2/CACNB2/ITGA9/SLC8A1/CACNA1S/ACTN3/SGCD/ITGB7/ITGA4/ITGA10/CACNG6/ITGA11/CACNA1F/CACNA2D1/SGCG/CACNA2D4/ITGA2B/DMD/ITGB3/CACNG8/ACTN2/SGCA/LEF1/ITGA7/RYR2/ITGA1/TCF7/CACNB1/CACNG1
KEGG_HYPERTROPHIC_CARDIOMYOPATHY_HCM	KEGG_HYPERTROPHIC_CARDIOMYOPATHY_HCM	83	0.657355016448408	1.36988968188329	0.0099009900990099	0.132756132756133	0.118478013214855	5131	tags=55%, list=27%, signal=41%	CACNG5/CACNA1D/IGF1/MYH6/CACNB4/CACNG3/CACNG7/ITGA8/CACNA2D2/CACNA1C/MYL3/CACNG2/LAMA2/CACNB2/ITGA9/PRKAA2/SLC8A1/CACNA1S/SGCD/ITGB7/ITGA4/ITGA10/CACNG6/TTN/MYH7/ITGA11/ACE/CACNA1F/CACNA2D1/SGCG/CACNA2D4/ITGA2B/DMD/ITGB3/CACNG8/PRKAG3/SGCA/ITGA7/MYL2/RYR2/TGFB3/ITGA1/TGFB2/CACNB1/CACNG1/IL6
KEGG_MELANOMA	KEGG_MELANOMA	71	0.6521936409594	1.36720599872558	0.0099009900990099	0.132756132756133	0.118478013214855	2330	tags=27%, list=12%, signal=24%	FGF4/FGF10/FGF20/FGF3/FGF18/IGF1/FGF7/FGF14/FGF6/FGF16/PIK3CG/HGF/FGF9/FGF2/FGF17/PIK3R5/MITF/PDGFD/PDGFRA
KEGG_NEUROACTIVE_LIGAND_RECEPTOR_INTERACTION	KEGG_NEUROACTIVE_LIGAND_RECEPTOR_INTERACTION	270	0.63119356189167	1.35140138019102	0.0099009900990099	0.132756132756133	0.118478013214855	4075	tags=54%, list=21%, signal=44%	CCKAR/GRIK3/FSHB/GABRA1/GRIA4/SSTR4/TAAR1/NPY5R/CHRM1/DRD3/CNR2/CNR1/GRID2/TACR1/CHRNA2/GRIN2A/SSTR1/NPY2R/HTR1A/ADRA1A/MC2R/HTR2A/PRSS1/PTGFR/MC4R/DRD1/SSTR3/PRLHR/HTR4/CHRNA6/PRSS2/CHRNA7/HCRTR2/CHRM2/P2RY10/CHRNB2/AVPR1B/GABBR2/CYSLTR1/ADRA2A/CRHR1/NPY1R/GHSR/P2RY14/HTR2B/UTS2R/AVPR2/ADCYAP1R1/VIPR2/P2RY8/GABRG3/NMBR/CTSG/P2RX2/P2RX1/ADORA2A/P2RY13/GH1/NMUR1/GRIA2/GABRA6/LPAR4/LHCGR/SSTR2/NPFF…
KEGG_DILATED_CARDIOMYOPATHY	KEGG_DILATED_CARDIOMYOPATHY	90	0.644252450768807	1.3512614423415	0.0099009900990099	0.132756132756133	0.118478013214855	5092	tags=56%, list=27%, signal=41%	CACNG5/CACNA1D/IGF1/MYH6/CACNB4/CACNG3/CACNG7/ADCY2/ITGA8/CACNA2D2/CACNA1C/MYL3/CACNG2/LAMA2/CACNB2/ITGA9/ADCY5/ADCY8/SLC8A1/CACNA1S/PLN/SGCD/ITGB7/ITGA4/ITGA10/CACNG6/TTN/MYH7/ITGA11/CACNA1F/CACNA2D1/SGCG/ADCY4/CACNA2D4/ITGA2B/DMD/ITGB3/CACNG8/PRKACG/ADCY6/SGCA/ADRB1/ITGA7/MYL2/RYR2/TGFB3/ITGA1/TGFB2/CACNB1/CACNG1
KEGG_CARDIAC_MUSCLE_CONTRACTION	KEGG_CARDIAC_MUSCLE_CONTRACTION	77	0.640531898978308	1.33616645865525	0.0099009900990099	0.132756132756133	0.118478013214855	3860	tags=35%, list=20%, signal=28%	CACNG5/CACNA1D/MYH6/CACNB4/CACNG3/CACNG7/ATP1A4/ATP1B2/CACNA2D2/CACNA1C/ATP1A2/FXYD2/MYL3/CACNG2/CACNB2/ATP1A3/SLC8A1/CACNA1S/ATP1B4/CACNG6/MYH7/CACNA1F/CACNA2D1/CACNA2D4/CACNG8/COX8C/COX6A2
KEGG_ABC_TRANSPORTERS	KEGG_ABC_TRANSPORTERS	44	0.644746080778137	1.33506226219775	0.01	0.132756132756133	0.118478013214855	2131	tags=25%, list=11%, signal=22%	ABCA8/ABCA9/ABCC8/ABCD2/ABCA6/CFTR/ABCB1/ABCB4/ABCC12/ABCA3/ABCC9
KEGG_LONG_TERM_DEPRESSION	KEGG_LONG_TERM_DEPRESSION	70	0.627124408343013	1.31395455426882	0.0099009900990099	0.132756132756133	0.118478013214855	3853	tags=37%, list=20%, signal=30%	PLA2G2D/GRID2/IGF1/PLA2G2A/CRHR1/PRKCB/PPP1R17/PRKCG/PLA2G1B/GRIA2/PLA2G2E/GRIA1/GRM5/CRH/PLCB4/GNAZ/PLCB2/PLA2G2C/PLA2G5/PLA2G12B/GUCY1A2/GUCY1A1/GUCY1B1/ITPR1/GRIA3/PRKG1
KEGG_CELL_ADHESION_MOLECULES_CAMS	KEGG_CELL_ADHESION_MOLECULES_CAMS	131	0.61724740786158	1.31194811116422	0.0099009900990099	0.132756132756133	0.118478013214855	5395	tags=56%, list=28%, signal=41%	CNTN2/NRXN1/CD40LG/CLDN11/CLDN10/NLGN1/CD22/SELP/CD28/CD226/VCAM1/SELE/ICAM3/NEGR1/NLGN3/MAG/SPN/ITGA8/NRXN2/NRXN3/JAM2/CD6/ITGAL/SELL/CD8B/ITGA9/PDCD1/PTPRC/CADM3/CLDN3/CADM1/ICOS/ITGAM/CD8A/ITGB7/ITGA4/HLA-DOA/SIGLEC1/ICAM2/CD80/CTLA4/NCAM1/MPZ/CD2/ICOSLG/CD4/PTPRM/HLA-DMB/NCAM2/HLA-DQA1/ITGB2/CDH5/CLDN2/VCAN/CD34/HLA-DQA2/CDH15/SELPLG/NECTIN3/CLDN5/PECAM1/JAM3/CD86/CNTNAP1/HLA-DPA1/CLDN17/SDC2…
KEGG_CALCIUM_SIGNALING_PATHWAY	KEGG_CALCIUM_SIGNALING_PATHWAY	177	0.609292871739802	1.30380484155631	0.0099009900990099	0.132756132756133	0.118478013214855	4162	tags=43%, list=22%, signal=34%	CCKAR/CHRM1/TACR1/ATP2B2/CACNA1E/GRIN2A/ADRA1A/ERBB4/MYLK3/HTR2A/CACNA1D/PTGFR/DRD1/HTR4/CHRNA7/CHRM2/AVPR1B/CYSLTR1/HTR2B/PRKCB/PRKCG/ATP2B3/NOS2/P2RX2/P2RX1/ADORA2A/ADCY2/GNA14/PDE1A/LHCGR/TACR3/HTR6/SLC8A3/CACNA1C/AGTR1/PTGER3/ADRB3/CYSLTR2/ATP2A1/ADCY8/GRM5/SLC8A1/CACNA1S/CALML6/EDNRB/CAMK4/PLCB4/PLN/PDGFRA/CACNA1G/PDE1B/HRH2/PLCB2/BST1/CACNA1F/CACNA1I/PDE1C/MYLK2/ADCY4/ATP2A3/HTR5A/P2RX5/GRP…
KEGG_VASCULAR_SMOOTH_MUSCLE_CONTRACTION	KEGG_VASCULAR_SMOOTH_MUSCLE_CONTRACTION	115	0.603858877775406	1.28406822202863	0.0099009900990099	0.132756132756133	0.118478013214855	4933	tags=45%, list=26%, signal=34%	PLA2G2D/ADRA1A/MYLK3/CACNA1D/PLA2G2A/AVPR1B/PRKCB/PRKCG/PLA2G1B/ADORA2A/ADCY2/PLA2G2E/CACNA1C/AGTR1/ADCY5/ADCY8/CACNA1S/CALML6/PLCB4/PLCB2/CYP4A22/CACNA1F/MYLK2/KCNMB1/PLA2G2C/PTGIR/ADCY4/PLA2G5/CYP4A11/PLA2G12B/GUCY1A2/MYH11/GUCY1A1/GUCY1B1/ITPR1/KCNMB2/PRKACG/ADCY6/PPP1R12B/AVPR1A/PRKG1/IRAG1/NPR1/KCNMA1/RAMP3/ADRA1D/PLA2G10/NPR2/RAMP2/PLA2G3/CALCRL/KCNMB4
KEGG_REGULATION_OF_ACTIN_CYTOSKELETON	KEGG_REGULATION_OF_ACTIN_CYTOSKELETON	212	0.57971569756708	1.24565577248062	0.0099009900990099	0.132756132756133	0.118478013214855	3203	tags=23%, list=17%, signal=19%	FGF4/MOS/FGF10/FGF20/CHRM1/FGF3/PAK3/MYLK3/FGF18/FGF7/FGF14/FGF6/CHRM2/FGF16/PIK3CG/ITGAD/FGF9/PAK5/INSRR/ITGA8/PIP5K1B/ITGAL/IQGAP2/FGF2/CHRM4/NCKAP1L/ITGA9/FGF17/PIK3R5/CYFIP2/PDGFD/ARHGEF6/ACTN3/ITGAM/PDGFRA/ITGB7/ITGA4/ITGA10/ITGA11/SCIN/TMSB4Y/VAV1/MYLK2/MYL10/ITGA2B/ITGB3/FGFR1/WAS/ITGAX
KEGG_CHEMOKINE_SIGNALING_PATHWAY	KEGG_CHEMOKINE_SIGNALING_PATHWAY	187	0.567383186152232	1.21486144931342	0.0099009900990099	0.132756132756133	0.118478013214855	4592	tags=37%, list=24%, signal=29%	CXCR5/CCR2/CCL14/CCR6/CCR4/PIK3CG/ITK/PRKCB/CCL25/XCR1/CCL1/CX3CR1/CCR8/CCL23/DOCK2/ADCY2/CCL16/GNG7/CXCR3/CCL19/CCR7/CCR5/PIK3R5/CCL15/RASGRP2/CXCR6/ADCY5/ADCY8/PLCB4/GNG8/CXCL12/GNG13/GNB3/PLCB2/CCR1/VAV1/FGR/PREX1/NCF1/ADCY4/JAK3/SHC3/GNGT2/CCL11/CCR9/WAS/GNG2/ELMO1/CCL18/CCL22/CCL13/AKT3/CCL17/CCL2/SHC4/ARRB1/CXCL13/CCL8/PRKACG/CCL24/XCL2/ADCY6/CCL21/CXCR4/PF4/PIK3R3/CXCL9/PIK3R1/CCL4/CCL7
KEGG_ALDOSTERONE_REGULATED_SODIUM_REABSORPTION	KEGG_ALDOSTERONE_REGULATED_SODIUM_REABSORPTION	42	0.691163533408434	1.43100735929653	0.02	0.193684210526316	0.172853185595568	2214	tags=33%, list=12%, signal=30%	IRS4/NR3C2/IGF1/PIK3CG/PRKCB/PRKCG/ATP1A4/HSD11B1/ATP1B2/ATP1A2/FXYD2/PIK3R5/ATP1A3/ATP1B4
KEGG_HEMATOPOIETIC_CELL_LINEAGE	KEGG_HEMATOPOIETIC_CELL_LINEAGE	85	0.61620069534221	1.28686764018273	0.0198019801980198	0.193684210526316	0.172853185595568	5324	tags=62%, list=28%, signal=45%	FCER2/CR1/MS4A1/CR2/FLT3/IL5RA/CD22/CD19/GP5/KIT/CD1B/GP1BA/IL9R/CD3G/CD5/THPO/CD1E/TPO/CD8B/FCGR1A/ITGAM/CD37/CD8A/CD33/CD1C/ITGA4/DNTT/CSF3R/CD3E/IL2RA/ITGA2B/IL3/ITGB3/CSF2RA/CD2/CD1D/GP9/CD4/CD3D/CSF1R/CD7/CD34/IL3RA/CD38/IL5/ITGA1/CD36/CD1A/IL6/IL11RA/IL7/CSF1/ANPEP
KEGG_T_CELL_RECEPTOR_SIGNALING_PATHWAY	KEGG_T_CELL_RECEPTOR_SIGNALING_PATHWAY	108	0.58413325240042	1.2389004943076	0.0198019801980198	0.193684210526316	0.172853185595568	4534	tags=32%, list=24%, signal=25%	CD40LG/PAK3/IL2/CD28/PIK3CG/ITK/GRAP2/PAK5/CD3G/CD8B/PIK3R5/PDCD1/PTPRC/NFATC2/ZAP70/ICOS/IFNG/CD8A/CD247/LAT/CTLA4/IL10/VAV1/CD3E/LCP2/LCK/CD4/AKT3/CD3D/FYN/RASGRP1/NFATC4/IL5/PIK3R3/PIK3R1
KEGG_GNRH_SIGNALING_PATHWAY	KEGG_GNRH_SIGNALING_PATHWAY	101	0.582706923121777	1.23164225031702	0.0198019801980198	0.193684210526316	0.172853185595568	3718	tags=26%, list=19%, signal=21%	FSHB/PLA2G2D/CACNA1D/PLA2G2A/PRKCB/PLA2G1B/ADCY2/PLA2G2E/CACNA1C/ADCY5/ADCY8/CACNA1S/CALML6/CGA/PLCB4/PLCB2/CACNA1F/PLA2G2C/ADCY4/PLA2G5/PLA2G12B/MAP2K6/ITPR1/CAMK2B/PRKACG/ADCY6
KEGG_CYTOKINE_CYTOKINE_RECEPTOR_INTERACTION	KEGG_CYTOKINE_CYTOKINE_RECEPTOR_INTERACTION	263	0.55850007149197	1.19470038948961	0.0198019801980198	0.193684210526316	0.172853185595568	5291	tags=50%, list=28%, signal=37%	IL21/CXCR5/TNFRSF13B/CD40LG/CCR2/CCL14/IL2/IL12B/IFNA16/CCR6/FLT3/IL5RA/CCR4/IL13/TNFSF8/CCL25/HGF/TNFRSF17/XCR1/CCL1/CX3CR1/LTA/CCR8/CCL23/GH1/IL21R/IL26/IL17A/KIT/CCL16/CXCR3/CRLF2/IL9R/CCL19/FASLG/IFNA2/CCR7/IFNA10/CCR5/GDF5/GH2/TPO/CCL15/CXCR6/CD27/TNFRSF9/TNFSF11/CSF2RB/TNFSF15/TNFRSF11B/IFNG/TNFRSF13C/IL10RA/CXCL12/PDGFRA/EDA2R/TNFSF4/CCR1/IL17RB/IFNA17/IL10/MPL/CSF3R/IL2RB/IL2RA/IL12A/IL22…
KEGG_PROXIMAL_TUBULE_BICARBONATE_RECLAMATION	KEGG_PROXIMAL_TUBULE_BICARBONATE_RECLAMATION	23	0.747410404364783	1.43338862219471	0.0309278350515464	0.237113402061856	0.211611502984265	2557	tags=43%, list=13%, signal=38%	SLC4A4/ATP1A4/CA4/SLC38A3/ATP1B2/ATP1A2/FXYD2/ATP1A3/ATP1B4/GLS2
KEGG_BUTANOATE_METABOLISM	KEGG_BUTANOATE_METABOLISM	34	0.646443430264703	1.29713430803188	0.0306122448979592	0.237113402061856	0.211611502984265	1929	tags=18%, list=10%, signal=16%	GAD2/ACSM5/HMGCS2/ACSM2A/ACSM4/ACSM3
KEGG_ALLOGRAFT_REJECTION	KEGG_ALLOGRAFT_REJECTION	35	0.637653316075042	1.28557152844428	0.0303030303030303	0.237113402061856	0.211611502984265	6638	tags=77%, list=35%, signal=51%	CD40LG/IL2/IL12B/CD28/FASLG/IFNG/HLA-DOA/CD80/IL10/IL12A/HLA-DMB/HLA-DQA1/HLA-DQA2/PRF1/IL5/CD86/HLA-DPA1/GZMB/HLA-DMA/HLA-DQB1/HLA-DPB1/HLA-DRB5/HLA-DOB/FAS/HLA-DRB1/CD40/HLA-DRA
KEGG_ETHER_LIPID_METABOLISM	KEGG_ETHER_LIPID_METABOLISM	33	0.636658618663792	1.27628360115081	0.0306122448979592	0.237113402061856	0.211611502984265	4859	tags=42%, list=25%, signal=32%	PLA2G2D/ENPP6/PLA2G2A/PLA2G1B/PLA2G2E/ENPP2/PLA2G2C/PLA2G5/PLA2G12B/PLPP3/PLA2G7/CHPT1/PLA2G10/PLA2G3
KEGG_MAPK_SIGNALING_PATHWAY	KEGG_MAPK_SIGNALING_PATHWAY	267	0.538042195880122	1.15231041425976	0.0297029702970297	0.237113402061856	0.211611502984265	3835	tags=24%, list=20%, signal=20%	FGF4/MOS/FGF10/FGF20/PLA2G2D/FGF3/PTPN5/CACNA1E/CACNG5/FGF18/CACNA1D/FGF7/FGF14/FGF6/PLA2G2A/FGF16/CACNB4/CACNG3/PRKCB/PRKCG/CACNG7/PLA2G1B/FGF9/PLA2G2E/CACNA2D2/FASLG/CACNA1C/CACNG2/CACNB2/FGF2/FGF17/RASGRP2/RASGRP4/CACNA1S/MAP4K1/MAPT/RPS6KA6/RASGRF2/NFATC2/PDGFRA/RASGRP3/CACNA1G/CACNG6/MEF2C/CACNA1F/CACNA1I/CACNA2D1/PLA2G2C/NTF3/PTPN7/NTRK1/CACNA2D4/FGFR1/PLA2G5/PLA2G12B/CACNG8/CACNA1B/MAP2K6/…
KEGG_TYPE_I_DIABETES_MELLITUS	KEGG_TYPE_I_DIABETES_MELLITUS	41	0.613418741392209	1.27381639769621	0.04	0.283076923076923	0.252631578947368	5395	tags=61%, list=28%, signal=44%	GAD2/IL2/IL12B/CD28/LTA/FASLG/IFNG/ICA1/HLA-DOA/CD80/IL12A/HLA-DMB/PTPRN2/HLA-DQA1/HLA-DQA2/PTPRN/PRF1/CD86/HLA-DPA1/GZMB/HLA-DMA/INS/HLA-DQB1/CPE/HLA-DPB1
KEGG_ECM_RECEPTOR_INTERACTION	KEGG_ECM_RECEPTOR_INTERACTION	84	0.574895765490448	1.19958746807693	0.0396039603960396	0.283076923076923	0.252631578947368	5280	tags=43%, list=27%, signal=31%	TNR/TNXB/SV2B/COL6A6/COL4A4/TNN/RELN/GP5/GP1BA/ITGA8/THBS4/LAMA2/COMP/ITGA9/CHAD/ITGB7/ITGA4/ITGA10/ITGA11/SV2A/ITGA2B/ITGB3/GP9/LAMC3/COL11A2/SV2C/ITGA7/VTN/GP6/ITGA1/CD36/COL11A1/SDC2/LAMA4/VWF/LAMB4
KEGG_VIRAL_MYOCARDITIS	KEGG_VIRAL_MYOCARDITIS	68	0.588458403886705	1.2278582087221	0.0495049504950495	0.306666666666667	0.273684210526316	6638	tags=56%, list=35%, signal=37%	CD40LG/MYH6/CD28/MYH4/ITGAL/LAMA2/MYH8/SGCD/HLA-DOA/MYH7/CD80/SGCG/DMD/MYH11/MYH2/HLA-DMB/MYH7B/HLA-DQA1/ITGB2/SGCA/FYN/HLA-DQA2/PRF1/CD86/MYH13/HLA-DPA1/MYH1/HLA-DMA/MYH3/HLA-DQB1/HLA-DPB1/HLA-DRB5/HLA-DOB/MYH14/HLA-DRB1/MYH15/CD40/HLA-DRA
KEGG_FC_EPSILON_RI_SIGNALING_PATHWAY	KEGG_FC_EPSILON_RI_SIGNALING_PATHWAY	79	0.571107543812103	1.19097786216812	0.0495049504950495	0.306666666666667	0.273684210526316	4859	tags=35%, list=25%, signal=27%	PLA2G2D/IL13/PLA2G2A/MS4A2/PIK3CG/PRKCB/PLA2G1B/PLA2G2E/BTK/PIK3R5/LAT/INPP5D/VAV1/PLA2G2C/LCP2/IL3/PLA2G5/PLA2G12B/MAP2K6/AKT3/FYN/FCER1A/IL5/PIK3R3/PIK3R1/PLA2G10/GAB2/PLA2G3
