# Supplementary material for: FAIM2 is a potential pan-cancer biomarker for prognosis and immune infiltration
Source: Front Oncol. 2022 Sep 14;12:998336. doi: 10.3389/fonc.2022.998336 (PMC9516132; doi:10.3389/fonc.2022.998336)
Supplement: Supplementary file 8 [file DataSheet_1.zip › Raw data 1/complementary Figure 4/Term.KICH.txt]

ID	Description	setSize	enrichmentScore	NES	pvalue	p.adjust	qvalues	rank	leading_edge	core_enrichment
KEGG_HEDGEHOG_SIGNALING_PATHWAY	KEGG_HEDGEHOG_SIGNALING_PATHWAY	56	0.702212276666022	1.37373651954024	0.0224719101123595	1	1	3658	tags=48%, list=19%, signal=39%	ZIC2/WNT7B/BMP5/WNT16/WNT10B/GLI1/IHH/WNT3/GLI2/WNT2B/WNT10A/BMP8B/WNT5B/WNT1/GLI3/BMP7/HHIP/SHH/WNT3A/PTCH2/LRP2/RAB23/GAS1/WNT9B/WNT7A/SMO/CSNK1A1L
KEGG_CYTOKINE_CYTOKINE_RECEPTOR_INTERACTION	KEGG_CYTOKINE_CYTOKINE_RECEPTOR_INTERACTION	263	0.626202294780962	1.31833297543616	0.0198019801980198	1	1	4014	tags=48%, list=21%, signal=38%	IL21/IL9/IL22/IFNA4/IFNA7/CCL27/IFNA14/CCL11/IL25/IL2/CSF3/IL23R/CXCL6/CXCL3/CCL7/CD70/CXCR5/LEP/TNFRSF13B/CCL19/CXCL1/PDGFRA/IL22RA1/CCL20/TNFRSF9/CRLF2/TNF/IFNA21/CXCL5/CSF2/PF4/IL11/IL19/IL6/PF4V1/IL1R2/IL10/LIF/CCL17/CCL1/TNFSF9/EDAR/GDF5/PRL/CXCL2/CCR4/CCR7/IL20RB/CD40LG/CCL26/IL7R/CCR2/IL1B/IFNL1/EPO/CCR6/TSLP/VEGFD/IL1A/TNFSF18/FLT3/IL18R1/INHBA/TNFRSF17/TNFRSF11A/CCL28/IL22RA2/HGF/OSM/TNF…
KEGG_CHEMOKINE_SIGNALING_PATHWAY	KEGG_CHEMOKINE_SIGNALING_PATHWAY	187	0.603457668100813	1.26238813593069	0.0495049504950495	1	1	4369	tags=36%, list=23%, signal=28%	CCL27/CCL11/SHC3/CXCL6/CXCL3/GNG4/CCL7/CXCR5/GNG13/CCL19/CXCL1/CCL20/CXCL5/PF4/PF4V1/CCL17/CCL1/GRK1/CXCL2/CCR4/CCR7/GNB3/CCL26/CCR2/ADCY2/GNG8/CCR6/CCL28/PRKCB/CXCL14/CCR5/CCL22/CXCL8/ITK/XCR1/CCL8/DOCK2/VAV1/CXCR3/NCF1/CCL2/PLCB2/CCL23/XCL1/CCR1/PIK3R5/CXCL12/TIAM1/JAK3/PIK3R1/CX3CR1/WAS/PIK3CD/CXCR1/CCL3/CCL4/RAC2/CXCR2/ADCY5/PLCB1/RASGRP2/CCL3L1/CXCL13/ADCY3/GNAI3/GRK4/CCL4L2/ARRB1
KEGG_NEUROACTIVE_LIGAND_RECEPTOR_INTERACTION	KEGG_NEUROACTIVE_LIGAND_RECEPTOR_INTERACTION	270	0.592275008675925	1.2486027467403	0.0396039603960396	1	1	2760	tags=37%, list=14%, signal=32%	TAAR8/MCHR2/TAAR6/AGTR2/CSH1/TAAR2/CHRM2/GABRA5/GABRG1/GABRA2/GABRG2/GABRA3/LPAR3/HTR2C/OPRM1/GRM4/CRHR1/HTR2A/NPY4R/RXFP2/GRIN2B/FSHR/NMUR2/CHRNA3/PTH2R/P2RX6/GABRB3/LEP/P2RX5/HTR5A/CHRNA2/HTR1E/GLP2R/GABRB1/GABRA4/SCTR/AVPR1B/GRIA3/CTSG/CHRNA6/NPY2R/LHCGR/HTR2B/NPY5R/PTGER1/GRIN2A/NTSR2/NMBR/PTGFR/CHRNA9/GRM3/PTGER2/SSTR4/ADORA1/GRM7/P2RY6/CCKBR/GABRG3/CHRNA4/NPFFR1/GABRA6/PTH1R/CHRNA1/GABRP/MC…
