# Supplementary material for: FAIM2 is a potential pan-cancer biomarker for prognosis and immune infiltration
Source: Front Oncol. 2022 Sep 14;12:998336. doi: 10.3389/fonc.2022.998336 (PMC9516132; doi:10.3389/fonc.2022.998336)
Supplement: Supplementary file 8 [file DataSheet_1.zip › Raw data 1/complementary Figure 4/Term.KIRC.txt]

ID	Description	setSize	enrichmentScore	NES	pvalue	p.adjust	qvalues	rank	leading_edge	core_enrichment
KEGG_CHEMOKINE_SIGNALING_PATHWAY	KEGG_CHEMOKINE_SIGNALING_PATHWAY	187	0.60798125040644	1.43742775200705	0.0099009900990099	0.494623655913979	0.483870967741936	4673	tags=39%, list=24%, signal=30%	CCL11/CCL19/CCL21/CCL13/CXCR5/CCL1/GNG8/CCL25/CCL26/CCL7/CCL27/CCR8/GNG13/CXCL13/XCR1/CCR9/PRKACG/GNG4/CCL22/CCR7/CCR3/XCL1/CCL24/CXCR3/SHC3/CCL18/CXCR6/CXCL8/CCL17/NCF1/CXCL1/XCL2/CXCL6/SHC4/ITK/PRKCB/GNB3/PF4/CXCL3/CCR4/CCL23/JAK3/CXCL5/CCR5/CCL8/VAV1/CCR2/WAS/CCL3/RAC2/CCR1/CCL5/DOCK2/CCL4/PIK3R5/CXCL9/CCL4L2/PF4V1/CCR10/ADCY7/CXCL11/PIK3CG/PLCB2/HCK/CCL3L1/RASGRP2/CXCL2/GNGT2/PIK3CD/CXCL12/CX…
KEGG_CYTOKINE_CYTOKINE_RECEPTOR_INTERACTION	KEGG_CYTOKINE_CYTOKINE_RECEPTOR_INTERACTION	263	0.598431042932527	1.43422629222262	0.0099009900990099	0.494623655913979	0.483870967741936	4613	tags=52%, list=24%, signal=40%	CCL11/GH2/IL22RA2/CCL19/PDGFRA/CCL21/CCL13/CXCR5/TNFRSF13B/LEP/CCL1/CCL25/CCL26/CSF2/TNFRSF17/CCL7/IFNA13/IL19/IL21/IFNG/BMP7/IL22/IL11/GDF5/IL25/IL23R/CCL27/IFNA16/IL17B/CCR8/CXCL13/XCR1/IL20RA/LTA/IL20RB/CCR9/IL2RA/INHBE/IL6/IL21R/CCL22/TNFRSF18/TNFRSF13C/IL2/CCR7/CCR3/TNFRSF9/TSLP/IL5RA/XCL1/CCL24/CNTFR/IFNA14/IL10/CXCR3/IL17A/INHBA/TNFSF11/TNFRSF8/IL9R/IFNL2/LTB/IL26/IL1A/TNF/IFNL1/TNFRSF11A/…
KEGG_HEMATOPOIETIC_CELL_LINEAGE	KEGG_HEMATOPOIETIC_CELL_LINEAGE	85	0.59296989892608	1.35892884328969	0.010752688172043	0.494623655913979	0.483870967741936	4557	tags=55%, list=24%, signal=42%	CR2/CD19/CSF2/FCER2/MS4A1/CD1B/IL11/CR1/IL2RA/IL6/IL5RA/CD1A/CD38/IL9R/IL1A/CD1C/TNF/CD8B/FCGR1A/CD7/THPO/CD5/CD3G/CD1E/CD3D/CD8A/EPO/CD3E/IL7R/CD22/FLT3LG/CD2/CD33/CD44/TPO/IL1B/IL1R2/CD37/ITGAM/CSF2RA/CSF3R/ITGA2B/CSF3/CD4/CSF1/CD14/CSF1R
KEGG_NEUROACTIVE_LIGAND_RECEPTOR_INTERACTION	KEGG_NEUROACTIVE_LIGAND_RECEPTOR_INTERACTION	270	0.560352131593504	1.34811439247708	0.0099009900990099	0.494623655913979	0.483870967741936	3102	tags=39%, list=16%, signal=33%	AGTR2/HTR5A/GABRG2/GH2/MC4R/UTS2R/PTGER1/OPRM1/GABRA1/MAS1/MTNR1B/LPAR3/CHRM2/MCHR2/LHCGR/CSH1/MC5R/SSTR3/GABRP/LEP/SSTR4/HTR2A/GPR50/GABRG3/NPFFR2/CCKBR/ADRA2A/HTR2B/CNR2/P2RX2/GRM7/NMUR2/RXFP2/HTR1A/P2RX5/GABRA6/MC2R/F2/PRSS2/TAAR2/P2RX6/CHRNB3/CHRNA1/GRM4/TAAR5/NPY5R/GRIA1/TAAR8/CRHR1/HTR1D/CHRM4/NPY4R/GRIN2D/ADRB3/PRLHR/PRSS1/DRD3/FSHR/GRIK5/GRIK2/P2RX1/PRSS3/OXTR/LPAR4/NPBWR2/GPR156/TAAR9/GA…
KEGG_CITRATE_CYCLE_TCA_CYCLE	KEGG_CITRATE_CYCLE_TCA_CYCLE	30	-0.567727998033281	-1.66813814718226	0.0454545454545455	0.521800779865296	0.510457284650833	5926	tags=63%, list=31%, signal=44%	PC/SDHC/ACO1/SDHA/SDHB/SUCLG1/SUCLG2/PDHA1/DLST/DLD/PCK2/ACO2/SDHD/IDH3A/DLAT/SUCLA2/OGDHL/PCK1/PDHA2
KEGG_FOLATE_BIOSYNTHESIS	KEGG_FOLATE_BIOSYNTHESIS	11	0.79068279849263	1.42207068062576	0.0266666666666667	0.521800779865296	0.510457284650833	690	tags=18%, list=4%, signal=18%	ALPG/ALPP
KEGG_HEDGEHOG_SIGNALING_PATHWAY	KEGG_HEDGEHOG_SIGNALING_PATHWAY	56	0.641860495566882	1.40770878730301	0.021978021978022	0.521800779865296	0.510457284650833	3611	tags=39%, list=19%, signal=32%	WNT7A/WNT4/BMP7/ZIC2/WNT10A/WNT10B/PRKACG/WNT1/GAS1/WNT5B/WNT7B/GLI1/BMP8A/GLI2/DHH/WNT5A/WNT2/PTCH2/WNT9B/WNT9A/WNT3/WNT16
KEGG_PRION_DISEASES	KEGG_PRION_DISEASES	35	0.665106093573921	1.40458199821119	0.0357142857142857	0.521800779865296	0.510457284650833	3737	tags=34%, list=19%, signal=28%	C8B/NCAM2/C7/C8A/IL6/PRKACG/IL1A/C8G/NCAM1/CCL5/IL1B/C9
KEGG_NOD_LIKE_RECEPTOR_SIGNALING_PATHWAY	KEGG_NOD_LIKE_RECEPTOR_SIGNALING_PATHWAY	62	0.619168584191291	1.36537696463113	0.021978021978022	0.521800779865296	0.510457284650833	4419	tags=32%, list=23%, signal=25%	CCL11/PYDC1/CCL13/CCL7/IL6/NOD2/TNF/CASP5/CARD18/CXCL8/PSTPIP1/CXCL1/PYCARD/CCL8/CARD9/CCL5/IL1B/NLRP3/MEFV/CXCL2
KEGG_BASAL_CELL_CARCINOMA	KEGG_BASAL_CELL_CARCINOMA	55	0.620833099982357	1.33841197204279	0.0459770114942529	0.521800779865296	0.510457284650833	3611	tags=38%, list=19%, signal=31%	WNT7A/WNT4/FZD10/WNT10A/WNT10B/WNT1/FZD2/WNT5B/WNT7B/GLI1/GLI2/TCF7/AXIN2/LEF1/WNT5A/WNT2/PTCH2/WNT9B/WNT9A/WNT3/WNT16
KEGG_TYPE_I_DIABETES_MELLITUS	KEGG_TYPE_I_DIABETES_MELLITUS	41	0.629527107389218	1.32345462623735	0.0465116279069767	0.521800779865296	0.510457284650833	5685	tags=63%, list=30%, signal=45%	IFNG/LTA/GAD2/IL2/IL1A/TNF/CD28/FASLG/HLA-DOB/CD80/GAD1/PTPRN/INS/IL1B/GZMB/CD86/IL12A/HLA-G/PRF1/HLA-DQA1/HLA-DQA2/HLA-DOA/CPE/HLA-DQB1/HLA-DMB/HLA-DPB1
KEGG_WNT_SIGNALING_PATHWAY	KEGG_WNT_SIGNALING_PATHWAY	150	0.553900313230965	1.31731762110523	0.0495049504950495	0.521800779865296	0.510457284650833	4248	tags=28%, list=22%, signal=22%	WNT7A/CHP2/NKD1/WNT4/WIF1/CAMK2A/FZD10/DKK2/WNT10A/SFRP1/WNT10B/PRKACG/WNT1/SFRP2/FZD2/WNT5B/WNT7B/VANGL2/PRKCG/SFRP5/MMP7/TCF7/PPP3R2/SFRP4/PRKCB/AXIN2/LEF1/WNT5A/WNT2/PRICKLE1/NKD2/WNT9B/WNT9A/WNT3/TBL1Y/WNT16/RAC2/PLCB2/NFATC4/FZD7/FRAT1/CSNK1A1L
KEGG_TGF_BETA_SIGNALING_PATHWAY	KEGG_TGF_BETA_SIGNALING_PATHWAY	85	0.569939677976589	1.30614971980926	0.043010752688172	0.521800779865296	0.510457284650833	3371	tags=21%, list=18%, signal=18%	LEFTY2/COMP/DCN/LEFTY1/FST/IFNG/BMP7/GDF5/PITX2/INHBE/THBS2/INHBA/BMP8A/TNF/INHBC/LTBP1/CHRD/TGFB3
