# Supplementary material for: FAIM2 is a potential pan-cancer biomarker for prognosis and immune infiltration
Source: Front Oncol. 2022 Sep 14;12:998336. doi: 10.3389/fonc.2022.998336 (PMC9516132; doi:10.3389/fonc.2022.998336)
Supplement: Supplementary file 8 [file DataSheet_1.zip › Raw data 1/complementary Figure 4/Term.KIRP.txt]

ID	Description	setSize	enrichmentScore	NES	pvalue	p.adjust	qvalues	rank	leading_edge	core_enrichment
KEGG_CHEMOKINE_SIGNALING_PATHWAY	KEGG_CHEMOKINE_SIGNALING_PATHWAY	187	0.719586368708281	1.7881678303512	0.0111111111111111	0.147619047619048	0.133667502088555	3061	tags=43%, list=16%, signal=37%	CCL11/CCL19/CXCR5/GNG8/CCL1/CXCL13/CCL26/CCL13/CCL7/CCL24/CCR8/CCL21/CCR4/CXCR1/XCR1/CCR3/PPBP/CXCR3/CCL22/ITK/CCR7/CCL8/CXCR6/CXCR2/CCR2/CCR6/XCL2/XCL1/CCL23/GNG2/CCR5/GNGT2/CCL25/PRKACG/PIK3CG/RASGRP2/CCL18/DOCK2/GNG4/PIK3R5/NCF1/PF4/CXCL9/VAV1/CXCL11/CCL3L1/CXCL3/CCL4/CCL3/CCR1/PRKCB/CXCL5/CCL4L2/CCL5/HCK/ADCY3/FGR/ELMO1/TIAM1/WAS/CXCL8/CXCL2/PLCB2/GNB4/PREX1/CXCL10/ADCY4/JAK3/CXCL6/RAC2/CXCL1…
KEGG_CYTOKINE_CYTOKINE_RECEPTOR_INTERACTION	KEGG_CYTOKINE_CYTOKINE_RECEPTOR_INTERACTION	263	0.66438434228194	1.70177916399427	0.010989010989011	0.147619047619048	0.133667502088555	3061	tags=52%, list=16%, signal=44%	IFNA4/CCL11/GH2/CSF3/CCL19/CXCR5/IFNG/CCL1/IFNL2/PDGFRA/IL22RA2/CXCL13/CCL26/IFNA10/IL17A/TNFRSF17/CCL13/CCL7/EPO/AMHR2/CCL24/TNFRSF13B/CCR8/IL26/HGF/IL21R/IL6/LTA/CCL21/IFNL3/IL2/CCR4/GH1/CXCR1/XCR1/IL17B/IL2RA/LEP/IL10/FASLG/TNFRSF8/INHBA/CCR3/PPBP/CXCR3/IL24/CCL22/TNFRSF13C/CCR7/NGFR/TNFRSF9/IL12RB1/CCL8/CXCR6/CXCR2/CCR2/CD40LG/CCR6/CD27/IL2RB/XCL2/IL7R/CSF2RB/IL12A/XCL1/CCL23/TNFSF8/IL18RAP/T…
KEGG_HEMATOPOIETIC_CELL_LINEAGE	KEGG_HEMATOPOIETIC_CELL_LINEAGE	85	0.72649782619243	1.69564430134884	0.0123456790123457	0.147619047619048	0.133667502088555	3266	tags=59%, list=17%, signal=49%	FCER2/MS4A1/CSF3/CR1/EPO/IL6/CD19/CD38/IL2RA/CR2/CD8B/CD3G/CD5/CD7/CD1B/CD1C/CD8A/IL7R/CD3E/CD3D/CD1E/IL5RA/CD2/CD1A/CSF2/FCGR1A/CD33/ITGA4/CSF3R/IL1R2/CD22/ITGAM/CD1D/IL11/CD37/IL1B/CSF2RA/CD4/TNF/KIT/FLT3/ITGA2B/CSF1R/ITGA5/CD44/CD36/CSF1/CD34/CD14/GP5
KEGG_PRIMARY_IMMUNODEFICIENCY	KEGG_PRIMARY_IMMUNODEFICIENCY	35	0.774071925353889	1.62137176444233	0.0140845070422535	0.147619047619048	0.133667502088555	2594	tags=57%, list=14%, signal=50%	CD79A/ICOS/TNFRSF13B/CD19/CD8B/TNFRSF13C/LCK/CD40LG/ZAP70/CD8A/IL7R/CD3E/IGLL1/CD3D/IL2RG/BTK/PTPRC/CIITA/JAK3/CD4
KEGG_CELL_ADHESION_MOLECULES_CAMS	KEGG_CELL_ADHESION_MOLECULES_CAMS	131	0.651406543004008	1.61865181555488	0.0111111111111111	0.147619047619048	0.133667502088555	4257	tags=50%, list=22%, signal=39%	CNTN1/ICOS/NFASC/SELE/CLDN17/CD8B/ICAM3/ITGA8/CTLA4/CD80/PDCD1/CD40LG/CD6/CLDN11/PDCD1LG2/CLDN6/CD8A/SIGLEC1/SELP/CDH3/SELL/CD226/CD28/SPN/CD2/HLA-DOB/ITGAL/ITGA4/CADM3/PTPRC/L1CAM/CNTN2/CD22/CD86/ITGAM/ITGA9/HLA-DOA/JAM2/CLDN5/NEGR1/CD4/SELPLG/HLA-DQA1/ITGB2/CLDN19/HLA-DQA2/HLA-DQB1/HLA-DMB/CD34/PECAM1/JAM3/HLA-DMA/CDH5/HLA-DPB1/HLA-DPA1/HLA-DRB5/SDC3/HLA-G/ICAM1/CDH1/NCAM2/CNTNAP1/HLA-DRB1/CLDN…
KEGG_LEISHMANIA_INFECTION	KEGG_LEISHMANIA_INFECTION	69	0.702715758656645	1.59448077638669	0.0126582278481013	0.147619047619048	0.133667502088555	3975	tags=54%, list=21%, signal=43%	IFNG/CR1/IL10/FCGR3B/PTGS2/IL12A/NCF1/HLA-DOB/FCGR1A/ITGA4/PRKCB/NCF4/IL12B/ITGAM/TLR4/HLA-DOA/TGFB2/NCF2/FCGR2A/TGFB3/IL1B/TNF/HLA-DQA1/ITGB2/HLA-DQA2/FOS/HLA-DQB1/HLA-DMB/FCGR3A/MAPK11/HLA-DMA/HLA-DPB1/HLA-DPA1/HLA-DRB5/TGFB1/TLR2/C3
KEGG_T_CELL_RECEPTOR_SIGNALING_PATHWAY	KEGG_T_CELL_RECEPTOR_SIGNALING_PATHWAY	108	0.654216497224924	1.56829699140874	0.0117647058823529	0.147619047619048	0.133667502088555	3557	tags=33%, list=19%, signal=27%	IFNG/ICOS/IL2/IL10/CD8B/CTLA4/CD3G/ITK/GRAP2/PDCD1/CD247/LCK/CD40LG/ZAP70/CD8A/CD3E/CD3D/CD28/PIK3CG/PIK3R5/VAV1/PAK3/CSF2/LCP2/CARD11/PTPRC/NFATC2/CD4/TNF/FOS/RASGRP1/NFATC4/PIK3CD/MAPK11/MAP3K8/NFATC1
KEGG_GRAFT_VERSUS_HOST_DISEASE	KEGG_GRAFT_VERSUS_HOST_DISEASE	37	0.737032942285931	1.54370774107813	0.0142857142857143	0.147619047619048	0.133667502088555	3852	tags=70%, list=20%, signal=56%	IFNG/IL6/IL2/FASLG/CD80/GZMB/CD28/HLA-DOB/PRF1/KIR3DL2/CD86/HLA-DOA/IL1B/KLRC1/TNF/HLA-DQA1/HLA-DQA2/HLA-DQB1/HLA-DMB/KLRD1/HLA-DMA/HLA-DPB1/HLA-DPA1/HLA-DRB5/KIR2DL1/HLA-G
KEGG_INTESTINAL_IMMUNE_NETWORK_FOR_IGA_PRODUCTION	KEGG_INTESTINAL_IMMUNE_NETWORK_FOR_IGA_PRODUCTION	46	0.707558040586506	1.53794640211985	0.0140845070422535	0.147619047619048	0.133667502088555	4433	tags=74%, list=23%, signal=57%	TNFRSF17/ICOS/TNFRSF13B/IL6/IL2/IL10/CD80/TNFRSF13C/CD40LG/CD28/CCL25/TNFSF13B/HLA-DOB/ITGA4/IL15RA/CD86/HLA-DOA/HLA-DQA1/CXCR4/HLA-DQA2/CXCL12/HLA-DQB1/HLA-DMB/CCR10/HLA-DMA/IL15/HLA-DPB1/HLA-DPA1/HLA-DRB5/TGFB1/MAP3K14/HLA-DRB1/HLA-DRA/CD40
KEGG_B_CELL_RECEPTOR_SIGNALING_PATHWAY	KEGG_B_CELL_RECEPTOR_SIGNALING_PATHWAY	75	0.66210664459298	1.53651361994433	0.0123456790123457	0.147619047619048	0.133667502088555	3600	tags=35%, list=19%, signal=28%	CD79A/CD19/CR2/CD79B/LILRB3/FCGR2B/DAPP1/PIK3CG/PIK3R5/VAV1/BTK/PRKCB/CD72/CARD11/CD22/NFATC2/RAC2/INPP5D/FOS/SYK/RASGRP3/NFATC4/PIK3CD/IFITM1/NFATC1/LYN
KEGG_ALLOGRAFT_REJECTION	KEGG_ALLOGRAFT_REJECTION	35	0.733503163624569	1.53639639893449	0.0140845070422535	0.147619047619048	0.133667502088555	4433	tags=77%, list=23%, signal=59%	IFNG/IL2/IL10/FASLG/CD80/CD40LG/GZMB/IL12A/CD28/HLA-DOB/PRF1/IL12B/CD86/HLA-DOA/TNF/HLA-DQA1/HLA-DQA2/HLA-DQB1/HLA-DMB/HLA-DMA/HLA-DPB1/HLA-DPA1/HLA-DRB5/HLA-G/HLA-DRB1/HLA-DRA/CD40
KEGG_HYPERTROPHIC_CARDIOMYOPATHY_HCM	KEGG_HYPERTROPHIC_CARDIOMYOPATHY_HCM	83	0.654559953229954	1.51717478352731	0.0125	0.147619047619048	0.133667502088555	3915	tags=49%, list=20%, signal=39%	CACNG3/CACNG7/MYL2/DES/IL6/ACTC1/SGCA/ITGA11/ITGA8/IGF1/CACNA1C/PRKAG3/CACNA1S/MYBPC3/ITGA4/CACNG2/CACNA1F/CACNG1/RYR2/LAMA2/ITGA9/TGFB2/MYH7/TGFB3/TNF/CACNG8/CACNA2D4/TPM2/SGCG/ITGA2B/ITGA5/CACNG6/TNNC1/CACNA2D1/TNNT2/ITGA1/ITGA10/TGFB1/SLC8A1/CACNB1/ITGB6
KEGG_LEUKOCYTE_TRANSENDOTHELIAL_MIGRATION	KEGG_LEUKOCYTE_TRANSENDOTHELIAL_MIGRATION	116	0.622575446014716	1.51406193604585	0.0113636363636364	0.147619047619048	0.133667502088555	4374	tags=41%, list=23%, signal=31%	MYL2/MYL7/RHOH/CLDN17/ITK/CLDN11/CLDN6/ACTN3/PIK3CG/MMP9/PIK3R5/NCF1/VAV1/ITGAL/ITGA4/RASSF5/MYL10/THY1/PRKCB/NCF4/ITGAM/JAM2/CLDN5/NCF2/MMP2/CYBB/RAC2/ITGB2/CLDN19/PRKCG/CXCR4/CXCL12/PECAM1/JAM3/PIK3CD/MAPK11/CTNNA2/CDH5/RAPGEF4/SIPA1/PIK3R2/MYLPF/ICAM1/CLDN16/CLDN9/MYL9/PTK2B
KEGG_FOCAL_ADHESION	KEGG_FOCAL_ADHESION	199	0.585265332630787	1.48719619956783	0.010752688172043	0.147619047619048	0.133667502088555	4702	tags=37%, list=24%, signal=28%	MYL2/PDGFRA/COMP/MYL7/HGF/COL11A1/COL6A3/ITGA11/ITGA8/TNXB/IGF1/LAMC3/COL5A1/ACTN3/IBSP/PIK3CG/RASGRF1/PIK3R5/VAV1/PARVG/PAK3/COL3A1/ITGA4/MYL10/PRKCB/PDGFRB/COL1A2/COL1A1/COL5A2/LAMA2/VEGFD/ITGA9/COL2A1/COL5A3/LAMB3/PGF/RAC2/BIRC3/TNN/COL6A2/PRKCG/ITGA2B/ITGA5/MYLK/VTN/THBS1/LAMB4/PIK3CD/MYLK2/THBS2/PDGFB/FN1/ITGA1/KDR/CAV1/ITGA10/VEGFC/ITGB6/FLT4/PIK3R2/FLNC/MYLPF/CCND2/LAMA3/LAMC2/MYL9/FYN/ITG…
KEGG_DILATED_CARDIOMYOPATHY	KEGG_DILATED_CARDIOMYOPATHY	90	0.634741792314566	1.46049402636456	0.012987012987013	0.147619047619048	0.133667502088555	3915	tags=49%, list=20%, signal=39%	CACNG3/CACNG7/MYL2/DES/ACTC1/SGCA/PLN/ITGA11/ITGA8/IGF1/CACNA1C/PRKACG/CACNA1S/MYBPC3/ITGA4/CACNG2/CACNA1F/CACNG1/ADCY3/RYR2/LAMA2/ITGA9/TGFB2/MYH7/TGFB3/ADCY4/TNF/CACNG8/CACNA2D4/TPM2/SGCG/ITGA2B/ITGA5/ADCY7/CACNG6/TNNC1/CACNA2D1/TNNT2/ITGA1/ITGA10/TGFB1/SLC8A1/CACNB1/ITGB6
KEGG_ARRHYTHMOGENIC_RIGHT_VENTRICULAR_CARDIOMYOPATHY_ARVC	KEGG_ARRHYTHMOGENIC_RIGHT_VENTRICULAR_CARDIOMYOPATHY_ARVC	74	0.614107579227284	1.43310533873844	0.0121951219512195	0.147619047619048	0.133667502088555	3915	tags=43%, list=20%, signal=35%	CACNG3/CACNG7/DES/SGCA/ITGA11/ITGA8/CACNA1C/ACTN3/LEF1/CACNA1S/ITGA4/CACNG2/CACNA1F/CACNG1/RYR2/LAMA2/ITGA9/TCF7/CACNG8/CACNA2D4/SGCG/ITGA2B/ITGA5/CACNG6/CACNA2D1/CTNNA2/ITGA1/ITGA10/SLC8A1/CACNB1/TCF7L1/ITGB6
KEGG_ECM_RECEPTOR_INTERACTION	KEGG_ECM_RECEPTOR_INTERACTION	84	0.616727542253958	1.4293033806962	0.0125	0.147619047619048	0.133667502088555	4701	tags=51%, list=24%, signal=39%	COMP/COL11A1/COL6A3/ITGA11/ITGA8/TNXB/LAMC3/COL5A1/IBSP/COL3A1/ITGA4/COL1A2/COL1A1/COL5A2/LAMA2/ITGA9/COL2A1/COL5A3/LAMB3/TNN/COL6A2/ITGA2B/ITGA5/CD44/CD36/VTN/THBS1/LAMB4/GP5/THBS2/FN1/ITGA1/SDC3/HSPG2/ITGA10/ITGB6/LAMA3/LAMC2/ITGB4/VWF/LAMA4/ITGB7/ITGA7
KEGG_PATHWAYS_IN_CANCER	KEGG_PATHWAYS_IN_CANCER	325	0.529614189046439	1.36744132226277	0.0111111111111111	0.147619047619048	0.133667502088555	4589	tags=30%, list=24%, signal=23%	FGF7/DCC/PDGFRA/HHIP/GLI2/HGF/IL6/NTRK1/FGF23/FASLG/PTGS2/IGF1/RUNX1T1/GLI1/FGF3/FGF18/LAMC3/WNT10B/WNT10A/LEF1/WNT4/PIK3CG/MMP9/PIK3R5/FGF19/FZD10/WNT1/CSF3R/RASSF5/PTCH2/PRKCB/FGF20/PDGFRB/WNT6/DAPK2/RUNX1/FGF6/LAMA2/VEGFD/FGF10/TCF7/CXCL8/TGFB2/RET/FGF16/LAMB3/TGFB3/MMP2/PGF/CSF2RA/KIT/CDKN2B/RAC2/BIRC3/FLT3/SPI1/PRKCG/CDKN2A/ITGA2B/CEBPA/CSF1R/CCNA1/FZD2/FOS/RXRG/WNT8B/WNT7A/LAMB4/PIK3CD/FGF2…
KEGG_VIRAL_MYOCARDITIS	KEGG_VIRAL_MYOCARDITIS	68	0.616888977673163	1.40508171465511	0.025	0.235443037974684	0.213191205862758	4566	tags=51%, list=24%, signal=39%	SGCA/CD80/CD40LG/MYH11/CD28/HLA-DOB/PRF1/ITGAL/MYH2/CD86/LAMA2/HLA-DOA/MYH7/HLA-DQA1/RAC2/ITGB2/SGCG/HLA-DQA2/HLA-DQB1/HLA-DMB/MYH1/HLA-DMA/HLA-DPB1/HLA-DPA1/HLA-DRB5/CAV1/HLA-G/ICAM1/DMD/HLA-DRB1/HLA-DRA/FYN/CD40/MYH15/MYH3
KEGG_ACUTE_MYELOID_LEUKEMIA	KEGG_ACUTE_MYELOID_LEUKEMIA	57	0.609946440973526	1.35249736082908	0.0253164556962025	0.235443037974684	0.213191205862758	4102	tags=28%, list=21%, signal=22%	RUNX1T1/LEF1/PIK3CG/PIK3R5/RUNX1/TCF7/KIT/FLT3/SPI1/CEBPA/CCNA1/PIM2/PIK3CD/TCF7L1/PIK3R2/STAT5A
KEGG_FOLATE_BIOSYNTHESIS	KEGG_FOLATE_BIOSYNTHESIS	11	0.834896697076195	1.48668109458467	0.0285714285714286	0.253061224489796	0.229144289294665	129	tags=18%, list=1%, signal=18%	ALPG/ALPP
KEGG_BUTANOATE_METABOLISM	KEGG_BUTANOATE_METABOLISM	34	-0.65247100773852	-1.52799783610351	0.032258064516129	0.258333333333333	0.233918128654971	3406	tags=59%, list=18%, signal=48%	ACAT2/ALDH1B1/EHHADH/ACSM2A/ACSM3/BDH2/ALDH7A1/ACAT1/HMGCS1/AKR1B10/ALDH5A1/L2HGDH/OXCT1/HMGCS2/BDH1/OXCT2/ABAT/GAD1/PDHA2/GAD2
KEGG_CITRATE_CYCLE_TCA_CYCLE	KEGG_CITRATE_CYCLE_TCA_CYCLE	30	-0.661083953685352	-1.51095804432353	0.0333333333333333	0.258333333333333	0.233918128654971	5295	tags=73%, list=28%, signal=53%	IDH2/PCK2/ACO1/PDHB/SDHB/MDH1/FH/SUCLG1/SDHC/DLST/SDHA/SDHD/SUCLG2/PDHA1/OGDHL/ACO2/DLAT/SUCLA2/PC/IDH3A/PCK1/PDHA2
KEGG_PROPANOATE_METABOLISM	KEGG_PROPANOATE_METABOLISM	32	-0.632621023427061	-1.47245271208599	0.03125	0.258333333333333	0.233918128654971	4017	tags=72%, list=21%, signal=57%	ALDH9A1/SUCLG1/MLYCD/ACSS2/ACSS1/MCEE/SUCLG2/PCCB/ACAT2/ALDH1B1/EHHADH/ACADM/MMUT/HIBCH/ALDH7A1/SUCLA2/ACAT1/ACSS3/PCCA/LDHAL6B/ALDH6A1/ABAT/LDHAL6A
KEGG_MAPK_SIGNALING_PATHWAY	KEGG_MAPK_SIGNALING_PATHWAY	267	0.494896459001648	1.27021718563093	0.043956043956044	0.327032967032967	0.296124927703875	3888	tags=28%, list=20%, signal=23%	FGF7/CACNG3/CACNG7/PDGFRA/PLA2G5/NTF3/NTRK1/PLA2G2D/FGF23/FASLG/PLA2G2E/FGF3/CACNA1C/PLA2G2A/FGF18/RASGRP4/PTPN7/PTPN5/PRKACG/RASGRP2/RASGRF1/CACNA1S/NGF/PLA2G2C/FGF19/CACNA1A/MAP4K1/DUSP2/IL1R2/PRKCB/FGF20/CACNG2/PDGFRB/CACNA1F/FGF6/CACNG1/NFATC2/FGF10/TGFB2/DUSP4/FGF16/TGFB3/IL1B/CACNA1G/TNF/PLA2G4A/RAC2/CACNG8/CACNA2D4/PRKCG/HSPA6/MAPK8IP2/FOS/PLA2G1B/NR4A1/CACNG6/CD14/CACNA2D1/BDNF/ARRB1/RASG…
KEGG_NOD_LIKE_RECEPTOR_SIGNALING_PATHWAY	KEGG_NOD_LIKE_RECEPTOR_SIGNALING_PATHWAY	62	0.600787172508368	1.36045803003853	0.0493827160493827	0.353276353276353	0.319888039186285	3505	tags=42%, list=18%, signal=34%	CCL11/CCL13/CCL7/IL6/CCL8/CASP5/MEFV/NOD2/NLRC4/PSTPIP1/NLRP3/NAIP/CCL5/CXCL8/CXCL2/CARD9/IL1B/TNF/CXCL1/BIRC3/CCL2/NLRP1/TNFAIP3/CASP1/MAPK11/PYCARD
