# Supplementary material for: FAIM2 is a potential pan-cancer biomarker for prognosis and immune infiltration
Source: Front Oncol. 2022 Sep 14;12:998336. doi: 10.3389/fonc.2022.998336 (PMC9516132; doi:10.3389/fonc.2022.998336)
Supplement: Supplementary file 8 [file DataSheet_1.zip › Raw data 1/complementary Figure 4/Term.LAML.txt]

ID	Description	setSize	enrichmentScore	NES	pvalue	p.adjust	qvalues	rank	leading_edge	core_enrichment
KEGG_NOD_LIKE_RECEPTOR_SIGNALING_PATHWAY	KEGG_NOD_LIKE_RECEPTOR_SIGNALING_PATHWAY	62	0.708434717045374	1.43246788251611	0.0232558139534884	1	1	2254	tags=11%, list=12%, signal=10%	CARD18/CCL7/CCL8/CCL13/CCL2/IL6/CASP5
KEGG_OLFACTORY_TRANSDUCTION	KEGG_OLFACTORY_TRANSDUCTION	382	0.624465409657036	1.40907471642658	0.0102040816326531	1	1	1798	tags=39%, list=9%, signal=36%	OR52E6/OR4Q3/OR5D18/OR6B3/OR5T3/OR2F1/OR4X2/OR51A2/OR4C46/OR4C12/OR4N4/OR4C13/OR5D14/OR51A4/OR5P3/OR1S1/OR5AR1/OR52E4/OR4F5/OR52E8/OR2J3/OR5P2/OR2A2/OR6C3/OR7A10/OR6T1/OR11G2/OR10H5/OR5T2/OR56A4/OR2AT4/OR8B12/OR6C4/OR10G3/OR4D10/CLCA1/OR4F17/OR6C6/OR7G2/OR6M1/OR4D5/OR1E2/OR2W1/OR11A1/OR5F1/OR10G4/OR2J2/OR1A2/OR8J1/OR8K5/OR8D4/OR8U1/OR52B4/OR9I1/OR8J3/OR56A1/OR56A3/OR5M11/OR7D4/OR10G9/OR51G2/OR4D1…
KEGG_VASCULAR_SMOOTH_MUSCLE_CONTRACTION	KEGG_VASCULAR_SMOOTH_MUSCLE_CONTRACTION	115	0.647035566693968	1.35911939612025	0.0224719101123595	1	1	2206	tags=23%, list=11%, signal=20%	PLA2G2A/KCNMA1/ADCY8/CACNA1S/PLA2G2F/EDNRA/AGTR1/ADCY2/PLA2G12B/PLA2G2C/GUCY1A2/CALML5/CALML3/AVPR1A/RAMP3/NPR1/PLA2G5/ADCY1/CALD1/PPP1R14A/PLA2G3/KCNMB2/PLA2G2E/CYP4A22/RAMP2/CYP4A11
KEGG_GNRH_SIGNALING_PATHWAY	KEGG_GNRH_SIGNALING_PATHWAY	101	0.64177374120418	1.33003474311648	0.0340909090909091	1	1	2146	tags=15%, list=11%, signal=13%	CGA/PLA2G2A/ADCY8/CACNA1S/PLA2G2F/ADCY2/PLA2G12B/PLA2G2C/CALML5/CALML3/PLA2G5/ADCY1/PLA2G3/PLA2G2E/EGFR
