# Supplementary material for: FAIM2 is a potential pan-cancer biomarker for prognosis and immune infiltration
Source: Front Oncol. 2022 Sep 14;12:998336. doi: 10.3389/fonc.2022.998336 (PMC9516132; doi:10.3389/fonc.2022.998336)
Supplement: Supplementary file 8 [file DataSheet_1.zip › Raw data 1/complementary Figure 4/Term.LGG.txt]

ID	Description	setSize	enrichmentScore	NES	pvalue	p.adjust	qvalues	rank	leading_edge	core_enrichment
KEGG_CYTOKINE_CYTOKINE_RECEPTOR_INTERACTION	KEGG_CYTOKINE_CYTOKINE_RECEPTOR_INTERACTION	263	-0.626801363340195	-1.94200727444187	0.0120481927710843	0.15	0.127334465195246	3714	tags=53%, list=19%, signal=43%	IL13RA1/IL20/IL6R/VEGFC/CXCR4/TNFRSF17/LTA/TGFBR1/FAS/PPBP/KDR/IL4/CSF2RA/TNFRSF1B/TGFBR2/CXCL8/IL19/AMHR2/CCL17/VEGFA/TNFSF13B/FLT3LG/CD27/TNFRSF19/TNFRSF14/IL4R/CCL21/IFNA5/LTB/FLT4/TNFSF10/TNF/INHBE/CD40/CXCR1/IL26/CCL2/PF4V1/CCR6/TNFRSF10D/TNFRSF10A/LTBR/NGFR/CSF3R/TNFRSF8/CCR1/IL1R1/TNFRSF4/CCL13/CCL25/IL12RB1/IL10RA/CCL8/EGF/CNTF/IL12B/IL1RAP/IL17B/IL15RA/LEP/IL18/IL1A/OSM/TNFSF15/GH1/CCL18…
KEGG_ALLOGRAFT_REJECTION	KEGG_ALLOGRAFT_REJECTION	35	-0.789945284189018	-1.83768115764751	0.015625	0.15	0.127334465195246	3554	tags=83%, list=19%, signal=68%	HLA-DRA/HLA-F/FAS/HLA-DRB1/IL4/TNF/HLA-DMA/HLA-DPB1/CD40/HLA-DRB5/HLA-DPA1/CD86/HLA-DOB/IL12B/HLA-DMB/HLA-G/HLA-DQB1/GZMB/HLA-DOA/HLA-DQA2/PRF1/HLA-DQA1/IL10/CD28/IL2/CD80/FASLG/IFNG/CD40LG
KEGG_GRAFT_VERSUS_HOST_DISEASE	KEGG_GRAFT_VERSUS_HOST_DISEASE	37	-0.776100864206814	-1.83003119636926	0.0158730158730159	0.15	0.127334465195246	3554	tags=84%, list=19%, signal=68%	IL1B/HLA-DRA/HLA-F/FAS/HLA-DRB1/TNF/HLA-DMA/HLA-DPB1/HLA-DRB5/HLA-DPA1/CD86/HLA-DOB/HLA-DMB/HLA-G/IL1A/HLA-DQB1/GZMB/KLRD1/HLA-DOA/HLA-DQA2/PRF1/IL6/HLA-DQA1/KIR3DL2/KIR2DL3/KIR2DL1/CD28/IL2/CD80/FASLG/IFNG
KEGG_INTESTINAL_IMMUNE_NETWORK_FOR_IGA_PRODUCTION	KEGG_INTESTINAL_IMMUNE_NETWORK_FOR_IGA_PRODUCTION	46	-0.709207444848887	-1.78267141634954	0.0153846153846154	0.15	0.127334465195246	4132	tags=80%, list=22%, signal=63%	TGFB1/TNFRSF13B/MAP3K14/CXCR4/TNFRSF17/HLA-DRA/HLA-DRB1/IL4/TNFSF13B/PIGR/ICOSLG/HLA-DMA/HLA-DPB1/CD40/HLA-DRB5/HLA-DPA1/LTBR/CD86/CCL25/HLA-DOB/HLA-DMB/IL15RA/HLA-DQB1/ITGB7/HLA-DOA/AICDA/HLA-DQA2/IL6/ITGA4/HLA-DQA1/IL15/IL10/CD28/IL2/CD80/CD40LG/ICOS
KEGG_PORPHYRIN_AND_CHLOROPHYLL_METABOLISM	KEGG_PORPHYRIN_AND_CHLOROPHYLL_METABOLISM	39	-0.759498362459347	-1.78131455962384	0.0161290322580645	0.15	0.127334465195246	2091	tags=36%, list=11%, signal=32%	UGT2B28/UGT1A6/UGT2A3/CP/UGT1A7/UGT2B7/UGT2B10/UGT2B17/UGT1A8/UGT2A1/UGT2B15/UGT2B4/UGT1A4/UGT1A1
KEGG_HEMATOPOIETIC_CELL_LINEAGE	KEGG_HEMATOPOIETIC_CELL_LINEAGE	85	-0.663213327935207	-1.77766141875089	0.0135135135135135	0.15	0.127334465195246	3788	tags=59%, list=20%, signal=47%	IL1B/IL6R/CD4/CD14/HLA-DRA/HLA-DRB1/IL4/CSF2RA/CD44/FLT3LG/IL4R/ITGAM/TNF/CD37/HLA-DRB5/ANPEP/FCGR1A/CSF3R/IL1R1/ITGA2/CD1D/ITGA5/IL1A/CD33/ITGA1/EPO/IL7/IL1R2/CD36/CR1/CD5/CD19/CD7/IL6/ITGA4/CD1C/CSF2/CD8B/IL7R/IL9R/CD3E/MS4A1/CD1E/ITGB3/CD3D/CD2/CD3G/IL2RA/IL5RA/CD1B
KEGG_SYSTEMIC_LUPUS_ERYTHEMATOSUS	KEGG_SYSTEMIC_LUPUS_ERYTHEMATOSUS	133	-0.608491302941594	-1.75817709064543	0.0125	0.15	0.127334465195246	3655	tags=56%, list=19%, signal=46%	H2BC13/H2BC15/C3/HLA-DRA/H4C3/HLA-DRB1/C1S/H3C4/H2BC12/ACTN1/H3C1/C7/C1R/TNF/H2AC8/H4C11/HLA-DMA/HLA-DPB1/CD40/H4C9/H2BC18/HLA-DRB5/H4C4/FCGR1A/C4A/H2AC21/HLA-DPA1/CD86/C4B/H3C15/HLA-DOB/HLA-DMB/FCGR3A/H2BC8/H2AC20/H2BC17/FCGR2A/HLA-DQB1/H2AC19/H2AC17/C8B/H2BC3/H4C1/FCGR3B/H4C14/H2AC7/HLA-DOA/H2BC11/C2/H3C10/H3C6/HLA-DQA2/H2BC14/HLA-DQA1/H2AC11/H3C12/H2AC13/IL10/FCGR2B/CD28/C6/H2AC14/CD80/H3C11/H…
KEGG_PRIMARY_IMMUNODEFICIENCY	KEGG_PRIMARY_IMMUNODEFICIENCY	35	-0.750040940638213	-1.74485009488992	0.015625	0.15	0.127334465195246	2372	tags=54%, list=12%, signal=48%	CD40/BLNK/BTK/JAK3/CD79A/RAG1/PTPRC/CD19/IL2RG/AICDA/ZAP70/CD8B/CIITA/LCK/IL7R/CD3E/CD3D/CD40LG/ICOS
KEGG_PENTOSE_AND_GLUCURONATE_INTERCONVERSIONS	KEGG_PENTOSE_AND_GLUCURONATE_INTERCONVERSIONS	26	-0.768139315208064	-1.73838774064814	0.0161290322580645	0.15	0.127334465195246	2091	tags=50%, list=11%, signal=45%	UGT2B28/UGT1A6/UGT2A3/UGT1A7/UGT2B7/UGT2B10/UGT2B17/UGT1A8/UGT2A1/UGT2B15/UGT2B4/UGT1A4/UGT1A1
KEGG_LEISHMANIA_INFECTION	KEGG_LEISHMANIA_INFECTION	69	-0.633156665163898	-1.71013917222341	0.0136986301369863	0.15	0.127334465195246	3839	tags=55%, list=20%, signal=44%	ITGB1/IL1B/IRAK4/C3/HLA-DRA/HLA-DRB1/IL4/CYBA/NCF2/MYD88/ITGAM/TNF/ITGB2/HLA-DMA/HLA-DPB1/PTPN6/NCF4/HLA-DRB5/FCGR1A/HLA-DPA1/HLA-DOB/IL12B/HLA-DMB/FCGR3A/IL1A/FCGR2A/HLA-DQB1/TGFB2/TLR2/FCGR3B/HLA-DOA/CR1/NCF1/HLA-DQA2/ITGA4/HLA-DQA1/IL10/IFNG
KEGG_COMPLEMENT_AND_COAGULATION_CASCADES	KEGG_COMPLEMENT_AND_COAGULATION_CASCADES	69	-0.629790018720275	-1.70104595046797	0.0136986301369863	0.15	0.127334465195246	4261	tags=67%, list=22%, signal=52%	C1QC/C8A/F13B/VWF/C1QA/BDKRB1/C1QB/F2R/CFD/C3/SERPING1/C3AR1/C1S/PROS1/C7/C1R/F9/PROC/C4A/SERPINF2/SERPINC1/C4B/C5AR1/C4BPB/THBD/MBL2/CFH/CFB/SERPINE1/C8B/CFI/PLAT/PLAUR/C4BPA/F13A1/TFPI/CR1/SERPINA1/C2/BDKRB2/PLAU/FGB/C6/FGA/FGG/SERPINA5
KEGG_DRUG_METABOLISM_OTHER_ENZYMES	KEGG_DRUG_METABOLISM_OTHER_ENZYMES	49	-0.673706578109091	-1.70087299061132	0.0147058823529412	0.15	0.127334465195246	2284	tags=41%, list=12%, signal=36%	NAT1/XDH/UGT2B28/NAT2/CES1/UGT1A6/TK1/UGT2A3/DPYD/TYMP/UGT1A7/UGT2B7/UGT2B10/UGT2B17/UGT1A8/UGT2A1/UGT2B15/UGT2B4/UGT1A4/UGT1A1
KEGG_ASTHMA	KEGG_ASTHMA	28	-0.750539961244507	-1.6807588531684	0.0158730158730159	0.15	0.127334465195246	3554	tags=82%, list=19%, signal=67%	HLA-DRA/HLA-DRB1/IL4/FCER1G/TNF/HLA-DMA/HLA-DPB1/CD40/HLA-DRB5/HLA-DPA1/MS4A2/HLA-DOB/HLA-DMB/HLA-DQB1/HLA-DOA/FCER1A/RNASE3/HLA-DQA2/HLA-DQA1/IL10/PRG2/CD40LG/CCL11
KEGG_DRUG_METABOLISM_CYTOCHROME_P450	KEGG_DRUG_METABOLISM_CYTOCHROME_P450	68	-0.619303912287377	-1.67575306298797	0.0133333333333333	0.15	0.127334465195246	1488	tags=32%, list=8%, signal=30%	FMO1/UGT2A3/ADH7/GSTA3/ADH6/UGT1A7/GSTA2/ADH1A/ALDH3A1/AOX1/UGT2B7/CYP2C9/ADH4/UGT2B10/UGT2B17/UGT1A8/UGT2A1/UGT2B15/UGT2B4/UGT1A4/UGT1A1/GSTA5
KEGG_STARCH_AND_SUCROSE_METABOLISM	KEGG_STARCH_AND_SUCROSE_METABOLISM	48	-0.661671475727665	-1.66407343151759	0.0149253731343284	0.15	0.127334465195246	2250	tags=38%, list=12%, signal=33%	PYGL/UGT2B28/MGAM/UGT1A6/UGT2A3/SI/HK3/UGT1A7/ENPP1/UGT2B7/UGT2B10/UGT2B17/UGT1A8/UGT2A1/UGT2B15/UGT2B4/UGT1A4/UGT1A1
KEGG_CELL_ADHESION_MOLECULES_CAMS	KEGG_CELL_ADHESION_MOLECULES_CAMS	131	-0.566004550658066	-1.64322662309481	0.0121951219512195	0.15	0.127334465195246	3839	tags=46%, list=20%, signal=37%	ITGB1/CDH15/CDH1/PECAM1/CDH3/CD276/CD4/HLA-DRA/HLA-F/HLA-DRB1/ICOSLG/CD6/ITGAM/ITGB2/CD274/HLA-DMA/HLA-DPB1/CD40/CLDN1/CLDN14/HLA-DRB5/CLDN2/HLA-DPA1/CD86/F11R/VCAM1/ICAM1/HLA-DOB/HLA-DMB/CLDN7/HLA-G/CD58/HLA-DQB1/SDC1/CLDN23/SIGLEC1/PTPRC/ITGB7/SPN/HLA-DOA/CLDN18/CLDN8/SELP/ICAM3/SELE/CTLA4/ITGAL/HLA-DQA2/ITGA4/HLA-DQA1/PDCD1/PDCD1LG2/CD226/CD8B/CD28/CD2/CD80/CD40LG/ICOS/CLDN19
KEGG_CHEMOKINE_SIGNALING_PATHWAY	KEGG_CHEMOKINE_SIGNALING_PATHWAY	187	-0.541004315507815	-1.63481523396556	0.0128205128205128	0.15	0.127334465195246	3677	tags=33%, list=19%, signal=27%	CXCR4/GNG5/ADCY7/FGR/ADCY4/PPBP/GNAI3/CXCL8/PLCB2/CCL17/CCL21/GRK7/HCK/LYN/CXCR1/CCL2/PF4V1/CCR6/VAV1/GNG12/CCR1/CCL13/CCL25/CCL8/JAK3/DOCK2/PIK3R5/GNGT2/CCL18/RAC2/CCL26/CCL22/CXCR5/CCL5/CCL15/CCR3/CXCR2/CCL16/NCF1/PIK3CG/CCL20/XCL1/CCR7/CXCL6/VAV3/CCR8/CCR5/CCL7/CCL14/XCL2/CXCL10/CXCL11/CXCR6/CXCL9/CCR4/CCL23/CXCR3/CCR2/ITK/XCR1/GNGT1/CCL11
KEGG_JAK_STAT_SIGNALING_PATHWAY	KEGG_JAK_STAT_SIGNALING_PATHWAY	155	-0.544616104008106	-1.62733447666979	0.0123456790123457	0.15	0.127334465195246	2229	tags=30%, list=12%, signal=27%	IL12RB1/IL10RA/SPRY1/JAK3/CNTF/IL12B/IL15RA/LEP/PIK3R5/OSM/IL13RA2/SOCS1/GH1/SOCS2/PRLR/OSMR/IFNLR1/SOCS3/EPO/IL7/IL24/IL23R/IL22RA1/IL2RG/CSF2RB/IL6/PIK3CG/IL15/CISH/IFNA7/CSF2/IL10/CLCF1/IL7R/IL22RA2/IL9R/IL2RB/IL2/IFNA10/IFNA16/LIF/IFNB1/IFNG/IL2RA/IL5RA/IL21/IL22
KEGG_METABOLISM_OF_XENOBIOTICS_BY_CYTOCHROME_P450	KEGG_METABOLISM_OF_XENOBIOTICS_BY_CYTOCHROME_P450	66	-0.597246855615977	-1.5939900277882	0.0136986301369863	0.15	0.127334465195246	1501	tags=32%, list=8%, signal=29%	AKR1C4/UGT2A3/ADH7/GSTA3/ADH6/UGT1A7/GSTA2/ADH1A/ALDH3A1/UGT2B7/CYP2C9/ADH4/UGT2B10/UGT2B17/UGT1A8/UGT2A1/UGT2B15/UGT2B4/UGT1A4/UGT1A1/GSTA5
KEGG_OLFACTORY_TRANSDUCTION	KEGG_OLFACTORY_TRANSDUCTION	382	-0.483416237968772	-1.54494773028657	0.0113636363636364	0.15	0.127334465195246	2048	tags=34%, list=11%, signal=31%	OR1A1/OR10Z1/OR4M1/OR51T1/OR4K14/OR10A3/OR5V1/OR8G1/OR4F17/OR6S1/OR4N2/OR11L1/OR1I1/OR5AN1/OR51M1/OR56A1/OR4X2/OR5AK2/OR2B6/OR4K2/OR5H2/OR4K1/OR51B4/OR51E2/OR1L6/OR2T11/OR2A4/OR6T1/OR5AC2/OR5B21/OR4K13/OR52M1/OR9A4/OR51I1/OR52K2/OR4L1/OR5A2/CLCA1/OR10P1/OR8G5/OR2J3/OR2H1/OR2B2/OR56A3/OR6C2/OR10H2/OR9Q2/OR6C76/OR6C3/OR10J5/OR9G1/OR6C68/OR5M9/OR4F15/OR52J3/OR10K2/OR4B1/OR52N1/OR9K2/OR2F1/OR4D1/OR10…
KEGG_ASCORBATE_AND_ALDARATE_METABOLISM	KEGG_ASCORBATE_AND_ALDARATE_METABOLISM	23	-0.810595979080852	-1.80389490055002	0.0169491525423729	0.150121065375303	0.127437237160698	2091	tags=61%, list=11%, signal=54%	UGT2B28/UGT1A6/UGT2A3/UGT1A7/UGT2B7/MIOX/UGT2B10/UGT2B17/UGT1A8/UGT2A1/UGT2B15/UGT2B4/UGT1A4/UGT1A1
KEGG_PROXIMAL_TUBULE_BICARBONATE_RECLAMATION	KEGG_PROXIMAL_TUBULE_BICARBONATE_RECLAMATION	23	0.646792442578449	1.61317064407002	0.0232558139534884	0.188354430379747	0.159893404397069	3680	tags=57%, list=19%, signal=46%	GLS2/ATP1A4/PCK1/CA4/FXYD2/ATP1A3/GLS/GLUD2/ATP1B1/SLC9A3/ATP1A2/SLC4A4/MDH1
KEGG_CELL_CYCLE	KEGG_CELL_CYCLE	124	-0.543767221997418	-1.56962659411022	0.0246913580246914	0.188354430379747	0.159893404397069	5900	tags=48%, list=31%, signal=34%	HDAC2/MDM2/MCM4/WEE2/CDKN2B/TP53/MCM6/MCM3/CCND1/ATR/TGFB3/PCNA/E2F5/RB1/CDK4/CCNE1/MAD2L2/E2F3/CDC14A/TGFB1/E2F1/SKP2/HDAC1/MCM5/MAD2L1/GADD45A/MCM2/CCNE2/CDC7/CDKN2A/RBL1/DBF4/CDK6/CDKN2C/CCNB1/PKMYT1/ORC6/CDC25A/SFN/CHEK1/PLK1/PTTG1/CDK2/TGFB2/SMC1B/CDK1/CCNA2/CHEK2/WEE1/CDC6/CDC20/CCNB2/CDC45/BUB1B/BUB1/CDC25C/ESPL1/ORC1/E2F2/TTK
KEGG_NATURAL_KILLER_CELL_MEDIATED_CYTOTOXICITY	KEGG_NATURAL_KILLER_CELL_MEDIATED_CYTOTOXICITY	131	-0.525869763727638	-1.52670715285444	0.024390243902439	0.188354430379747	0.159893404397069	2955	tags=36%, list=15%, signal=31%	IFNA5/TNFSF10/HCST/TNF/ITGB2/SYK/PTPN6/TNFRSF10D/TNFRSF10A/VAV1/LCP2/NFATC1/ICAM1/CD247/NFATC2/FCGR3A/HLA-G/PIK3R5/PLCG2/RAC2/GZMB/FCGR3B/KLRD1/TNFRSF10C/MICB/ITGAL/PRF1/ZAP70/PIK3CG/ULBP3/KIR3DL2/IFNA7/CSF2/SH2D1A/VAV3/KIR2DL3/LCK/CD48/NCR1/KIR2DL1/ULBP1/KIR2DL4/IFNA10/IFNA16/FASLG/IFNB1/IFNG
KEGG_T_CELL_RECEPTOR_SIGNALING_PATHWAY	KEGG_T_CELL_RECEPTOR_SIGNALING_PATHWAY	108	-0.536619166000963	-1.51054522563597	0.0253164556962025	0.188354430379747	0.159893404397069	2877	tags=28%, list=15%, signal=24%	TNF/PTPN6/MAP3K8/VAV1/LCP2/NFATC1/TEC/GRAP2/CD247/NFATC2/PIK3R5/PTPRC/CTLA4/ZAP70/PIK3CG/PDCD1/CSF2/CD8B/VAV3/IL10/LCK/CD3E/CD28/CD3D/IL2/CD3G/IFNG/CD40LG/ITK/ICOS
KEGG_LONG_TERM_POTENTIATION	KEGG_LONG_TERM_POTENTIATION	70	0.654035043182807	1.9592652887373	0.0333333333333333	0.233521657250471	0.198235702249975	3032	tags=41%, list=16%, signal=35%	GRIN2B/PRKCG/CALML3/CAMK2A/GRIN1/GRIN2A/CAMK4/GRM5/GRM1/PPP3R2/CALML5/ITPR1/CAMK2B/ADCY1/PRKCB/CHP2/PPP1R1A/GRIN2C/PLCB1/RPS6KA6/GRIA1/CACNA1C/RAPGEF3/CAMK2G/PPP3CB/GRIA2/PPP3CA/PPP3R1/PLCB4
KEGG_TYPE_I_DIABETES_MELLITUS	KEGG_TYPE_I_DIABETES_MELLITUS	41	-0.650069906460387	-1.53662902047233	0.0338983050847458	0.233521657250471	0.198235702249975	3788	tags=71%, list=20%, signal=57%	IL1B/LTA/HLA-DRA/HLA-F/FAS/HLA-DRB1/TNF/HLA-DMA/HLA-DPB1/HLA-DRB5/HLA-DPA1/CD86/HLA-DOB/IL12B/HLA-DMB/HLA-G/IL1A/HLA-DQB1/GZMB/HLA-DOA/INS/HLA-DQA2/PRF1/HLA-DQA1/CD28/IL2/CD80/FASLG/IFNG
KEGG_CALCIUM_SIGNALING_PATHWAY	KEGG_CALCIUM_SIGNALING_PATHWAY	177	0.609842291260283	2.14992870300635	0.0454545454545455	0.241558441558442	0.205058099794942	3037	tags=45%, list=16%, signal=38%	HTR5A/DRD5/RYR2/CCKBR/ADRB3/DRD1/HTR6/ATP2B3/CACNA1I/CHRM2/PRKCG/CALML3/CHRM1/CHRM3/HTR2A/CAMK2A/GRIN1/CACNA1B/SLC8A2/GRIN2A/CAMK4/GRM5/HTR2C/GRM1/PTGER3/TRHR/CACNA1F/CACNA1E/PDE1A/HTR4/ADRA1B/PPP3R2/CALML5/P2RX5/PDE1B/ITPKA/CHRNA7/TACR3/CACNA1G/ITPR1/CAMK2B/ADCY1/TACR2/HRH2/PRKCB/ADRB1/CHP2/NTSR1/NOS1/GNAL/CHRM5/ATP2B2/GRIN2C/HTR7/ADRA1A/TNNC2/CACNA1A/PLCB1/CACNA1D/PTK2B/PTGFR/SLC8A3/CACNA1C/P2R…
KEGG_CARDIAC_MUSCLE_CONTRACTION	KEGG_CARDIAC_MUSCLE_CONTRACTION	77	0.645282394599442	1.87555880287641	0.0416666666666667	0.241558441558442	0.205058099794942	2293	tags=31%, list=12%, signal=28%	TNNT2/RYR2/CACNG3/MYL2/CACNA2D3/CACNG2/CACNA1F/CACNG8/CACNA2D2/CACNB1/ATP1A4/MYL3/CACNB4/CACNA2D1/COX7B2/CACNB2/FXYD2/TNNI3/MYH7/CACNB3/CACNA1D/COX7A1/CACNA1C/ATP1A3
KEGG_AMYOTROPHIC_LATERAL_SCLEROSIS_ALS	KEGG_AMYOTROPHIC_LATERAL_SCLEROSIS_ALS	53	0.620347644411469	1.69903659776156	0.0384615384615385	0.241558441558442	0.205058099794942	3028	tags=38%, list=16%, signal=32%	PRPH2/GRIN2B/NEFM/NEFL/GRIN1/GRIN2A/NEFH/PPP3R2/MAPK13/CHP2/NOS1/GRIN2C/GRIA1/SLC1A2/PPP3CB/GRIA2/MAPK11/PPP3CA/PPP3R1/PRPH
KEGG_ECM_RECEPTOR_INTERACTION	KEGG_ECM_RECEPTOR_INTERACTION	84	-0.54608955837669	-1.45516356989386	0.0405405405405405	0.241558441558442	0.205058099794942	3448	tags=43%, list=18%, signal=35%	ITGA10/TNC/CD44/LAMA4/FN1/ITGA11/LAMC1/LAMA2/LAMC3/LAMB1/THBS1/ITGA2/COL5A2/ITGA5/COL6A2/SDC1/COL1A2/ITGA1/COL11A1/COL4A2/COL4A6/ITGB7/CD36/COL2A1/COMP/COL4A1/HMMR/HSPG2/ITGA4/COL3A1/COL1A1/COL5A1/COL6A3/LAMB4/ITGB3/IBSP
KEGG_GAP_JUNCTION	KEGG_GAP_JUNCTION	89	0.475759560842927	1.45506077031393	0.0434782608695652	0.241558441558442	0.205058099794942	2218	tags=22%, list=12%, signal=20%	DRD1/GJD2/PRKCG/TUBA8/HTR2A/GRM5/HTR2C/GRM1/ITPR1/TUBA4A/ADCY1/PRKCB/ADRB1/TUBA3C/PRKG2/GUCY1B1/GUCY1A1/TUBA3D/PLCB1/ADCY5
KEGG_TOLL_LIKE_RECEPTOR_SIGNALING_PATHWAY	KEGG_TOLL_LIKE_RECEPTOR_SIGNALING_PATHWAY	102	-0.496968967570907	-1.38819674968484	0.038961038961039	0.241558441558442	0.205058099794942	3253	tags=33%, list=17%, signal=28%	CXCL8/IRF7/MYD88/IFNA5/TNF/IKBKE/CD40/IRF5/TLR9/MAP3K8/LY96/CD86/TICAM2/TLR3/TLR5/IL12B/TLR7/PIK3R5/CASP8/TLR2/TLR6/TLR1/CCL5/IL6/PIK3CG/IFNA7/TLR8/CXCL10/IFNA10/CXCL11/IFNA16/CD80/CXCL9/IFNB1
KEGG_LEUKOCYTE_TRANSENDOTHELIAL_MIGRATION	KEGG_LEUKOCYTE_TRANSENDOTHELIAL_MIGRATION	116	-0.474991606664391	-1.34928591810482	0.0379746835443038	0.241558441558442	0.205058099794942	3839	tags=37%, list=20%, signal=30%	ITGB1/RAP1B/SIPA1/PECAM1/CXCR4/MYL12A/VASP/MMP2/GNAI3/MSN/MYL10/VCL/CYBA/ACTN1/NCF2/ITGAM/ITGB2/CYBB/NCF4/CLDN1/CLDN14/CLDN2/VAV1/F11R/VCAM1/ICAM1/CLDN7/PIK3R5/PLCG2/RAC2/CLDN23/CLDN18/CLDN8/ITGAL/NCF1/PIK3CG/ITGA4/RHOH/VAV3/TXK/MMP9/ITK/CLDN19
KEGG_AXON_GUIDANCE	KEGG_AXON_GUIDANCE	129	0.392347856734751	1.26746439846536	0.0454545454545455	0.241558441558442	0.205058099794942	3008	tags=24%, list=16%, signal=20%	PAK6/EPHA6/EPHA8/L1CAM/EPHB6/PPP3R2/NGEF/UNC5D/EPHA5/ABLIM2/EFNA5/PAK5/SEMA4A/PAK3/UNC5A/CHP2/PAK1/SLIT2/RND1/SEMA4F/SLIT3/SEMA6B/SLIT1/EFNA3/EPHA7/PPP3CB/PPP3CA/LRRC4C/SRGAP3/SEMA4G/PPP3R1
KEGG_PATHWAYS_IN_CANCER	KEGG_PATHWAYS_IN_CANCER	325	-0.391967181677726	-1.23914379795874	0.0470588235294118	0.243137254901961	0.206398348813209	4281	tags=28%, list=22%, signal=22%	PDGFA/RASSF5/PIK3CD/NFKB2/TGFB1/WNT11/E2F1/WNT2B/SKP2/HDAC1/ITGB1/GLI3/CKS1B/TRAF5/MITF/CDH1/GLI2/VEGFC/WNT2/PLD1/WNT6/FGF4/PPARG/TGFBR1/FAS/CCNE2/MMP2/FZD1/CDKN2A/LEF1/CSF2RA/TGFBR2/SPI1/CXCL8/LAMA4/CEBPA/VEGFA/KLK3/FLT3LG/FN1/CDK6/BIRC3/STAT5A/FZD5/LAMC1/LAMA2/WNT5A/LAMC3/FGF10/NTRK1/CSF3R/MECOM/LAMB1/FZD2/ITGA2/IGF1/FZD10/EGF/FZD6/GLI1/CDK2/AR/TCF7/PIK3R5/PLCG2/FGF20/FGF21/TGFB2/RAC2/COL4A2/CA…
