# Supplementary material for: FAIM2 is a potential pan-cancer biomarker for prognosis and immune infiltration
Source: Front Oncol. 2022 Sep 14;12:998336. doi: 10.3389/fonc.2022.998336 (PMC9516132; doi:10.3389/fonc.2022.998336)
Supplement: Supplementary file 8 [file DataSheet_1.zip › Raw data 1/complementary Figure 4/Term.LIHC.txt]

ID	Description	setSize	enrichmentScore	NES	pvalue	p.adjust	qvalues	rank	leading_edge	core_enrichment
KEGG_PRIMARY_IMMUNODEFICIENCY	KEGG_PRIMARY_IMMUNODEFICIENCY	35	0.747757629234182	1.51674859503489	0.0106382978723404	0.247340425531915	0.236562150055991	2656	tags=57%, list=14%, signal=49%	AICDA/TNFRSF13B/CD79A/ICOS/CD19/IGLL1/TNFRSF13C/IL7R/CD40LG/CD8B/CD8A/LCK/JAK3/ZAP70/BTK/CD3E/PTPRC/CIITA/IL2RG/CD3D
KEGG_HEMATOPOIETIC_CELL_LINEAGE	KEGG_HEMATOPOIETIC_CELL_LINEAGE	85	0.674777397690086	1.48210533830682	0.0102040816326531	0.247340425531915	0.236562150055991	3565	tags=53%, list=19%, signal=43%	CR2/MS4A1/CD1A/CR1/GYPA/CD3G/CD1B/CD19/IL5RA/IL2RA/IL6/IL7R/IL9R/FCER2/FLT3/IL11/CD22/CD1E/CD5/CD8B/CSF2/FCGR1A/CD8A/IL1B/ITGA4/TNF/CD38/CD3E/CSF2RA/CD2/CD1C/ITGA3/KIT/GP1BA/IL1A/CD37/CSF3/CD33/CSF3R/CD3D/TPO/ITGAM/ITGA2B/CD7/CSF1R
KEGG_CYTOKINE_CYTOKINE_RECEPTOR_INTERACTION	KEGG_CYTOKINE_CYTOKINE_RECEPTOR_INTERACTION	263	0.61032997720186	1.40257157745075	0.0099009900990099	0.247340425531915	0.236562150055991	4475	tags=57%, list=23%, signal=44%	IFNA13/IFNA16/CXCR5/CCL7/CCL11/IL21/IL22RA2/IFNW1/TNFRSF17/TNFRSF13B/IFNE/IL2/XCR1/IFNB1/CCR8/BMPR1B/IL12B/CCL22/GDF5/IL21R/IFNL1/CCL19/IL26/LEP/IFNG/LTA/PDGFRA/TNFRSF13C/TNFRSF8/IL5RA/IL2RA/CCR7/IL6/CD70/CCR4/IL7R/IL9R/FLT3/IL11/IL10/IFNA2/TNFSF8/CCR2/OSM/FASLG/TNFSF15/CD40LG/CXCR6/IFNL3/AMHR2/CD27/CCR5/CXCL14/IFNA4/CCL21/CSF2/CXCL6/CXCR3/CCL13/IL20RA/IFNL2/CSF2RB/NGFR/IL1B/TNF/LIF/BMP7/IL12RB1/…
KEGG_T_CELL_RECEPTOR_SIGNALING_PATHWAY	KEGG_T_CELL_RECEPTOR_SIGNALING_PATHWAY	108	0.623618710142267	1.39589365272345	0.0103092783505155	0.247340425531915	0.236562150055991	3373	tags=34%, list=18%, signal=28%	PAK5/IL2/CD3G/ICOS/ITK/IFNG/RASGRP1/PRKCQ/IL10/CTLA4/PAK6/CD40LG/CD8B/CARD11/CSF2/PDCD1/CD8A/LCK/TNF/PIK3CG/ZAP70/PIK3R5/CD3E/PTPRC/VAV1/PIK3CD/CD247/LCP2/NFATC1/CD28/CD3D/LAT/AKT3/MAPK13/PAK3/VAV3/GRAP2
KEGG_CHEMOKINE_SIGNALING_PATHWAY	KEGG_CHEMOKINE_SIGNALING_PATHWAY	187	0.593171217152226	1.36940967035721	0.01	0.247340425531915	0.236562150055991	4354	tags=43%, list=23%, signal=34%	CXCR5/CCL7/CCL11/ADCY2/XCR1/CCR8/CCL22/CCL19/ITK/CCR7/CCR4/CCR2/CXCR6/NCF1/CCR5/GNG8/CXCL14/PLCB4/DOCK2/CCL21/CXCL6/CXCR3/CCL13/PRKCB/JAK3/GNB3/PIK3CG/PIK3R5/CCL26/VAV1/PIK3CD/CCR6/CXCL13/CCL17/ADCY7/CXCL1/CCL18/GNB4/PLCB2/GNGT2/XCL2/ADCY5/CCL2/GNG2/PRKX/CXCL3/CXCL8/CXCR2/ADCY3/PRKACG/CCL4/FGR/HCK/CXCL12/CCR1/CCL1/AKT3/CXCL11/RAC2/CXCR1/VAV3/CXCL9/CCL8/ADCY4/PPBP/TIAM2/CCL5/CCL4L2/PF4V1/PREX1/TIA…
KEGG_CELL_ADHESION_MOLECULES_CAMS	KEGG_CELL_ADHESION_MOLECULES_CAMS	131	0.596648751218488	1.33856435939339	0.0102040816326531	0.247340425531915	0.236562150055991	6061	tags=65%, list=32%, signal=45%	CADM3/CDH3/ITGB8/ICOS/NRXN1/NLGN1/ICAM3/VCAN/CD80/CD226/CLDN18/CD22/NEGR1/CTLA4/CD40LG/CD6/SPN/CD8B/L1CAM/SELP/PDCD1/CD8A/ITGA4/NLGN3/PDCD1LG2/PTPRC/CD2/NFASC/HLA-DOA/NCAM2/CD86/CD28/ITGA9/CLDN10/CD274/ITGA8/HLA-DOB/CNTN2/SELPLG/HLA-DQA1/SIGLEC1/CLDN11/SELL/ITGAM/HLA-DMB/NCAM1/NLGN2/ITGB2/JAM2/JAM3/CNTNAP1/HLA-DQA2/NLGN4X/CLDN4/HLA-DQB1/HLA-DPA1/ICAM2/CLDN6/NRXN3/ITGB7/SDC3/MAG/CDH4/VCAM1/CD4/HLA…
KEGG_AXON_GUIDANCE	KEGG_AXON_GUIDANCE	129	0.593237575099141	1.33088981695346	0.0102040816326531	0.247340425531915	0.236562150055991	5560	tags=47%, list=29%, signal=33%	NTNG1/EPHA7/PAK5/LRRC4C/DPYSL5/SEMA3C/SLIT2/EPHA3/UNC5C/EFNB3/EPHA5/PAK6/L1CAM/EPHB3/SLIT3/SEMA3A/SEMA4D/SEMA3E/UNC5A/SEMA4A/EPHA6/PLXNB3/SEMA3D/SEMA6D/NFATC1/UNC5D/EFNA5/EPHB1/EPHA8/EPHA4/UNC5B/SEMA5A/CXCL12/SLIT1/RAC2/PAK3/SEMA6A/EPHB6/SRGAP1/NFATC4/CXCR4/PPP3R2/SEMA5B/NFATC2/ABLIM2/PLXNA1/NCK2/FES/PLXNA3/EFNB2/LIMK2/LIMK1/PLXNC1/SEMA4F/SEMA6B/EPHA2/SEMA3G/DPYSL2/FYN/RGS3
KEGG_NEUROACTIVE_LIGAND_RECEPTOR_INTERACTION	KEGG_NEUROACTIVE_LIGAND_RECEPTOR_INTERACTION	270	0.565439824232381	1.30073729814684	0.0099009900990099	0.247340425531915	0.236562150055991	4548	tags=55%, list=24%, signal=42%	MC5R/CCKAR/NMUR2/CRHR1/NPY4R/HTR1A/MC4R/TSHB/TAAR9/CHRNA7/GABRP/NPFFR1/NTSR2/ADRA2A/CNR2/GRIA4/DRD2/FSHR/NPY2R/MAS1/LHCGR/CHRNA6/PRLHR/GRM4/PRSS2/TAAR8/P2RY10/GLP2R/NPY5R/CHRNB3/LPAR4/LEP/VIPR2/GABRA5/FPR2/HTR6/LPAR1/PRSS1/P2RX1/CHRNA1/SSTR4/AVPR1B/CHRNA9/HTR7/FPR1/GABBR1/CHRM2/HTR1F/GABRA1/PTGER2/PTGIR/ADRB3/RXFP2/GRM1/NPBWR2/PTGER3/DRD3/CHRND/HTR1B/CSH1/GIPR/NMUR1/S1PR4/CYSLTR2/PTAFR/PTGDR/HCRT…
KEGG_GRAFT_VERSUS_HOST_DISEASE	KEGG_GRAFT_VERSUS_HOST_DISEASE	37	0.702689859606108	1.43775319880086	0.0210526315789474	0.279699248120301	0.267510882469331	3922	tags=68%, list=20%, signal=54%	IL2/IFNG/IL6/CD80/FASLG/KLRC1/IL1B/TNF/KLRD1/KIR3DL2/HLA-DOA/IL1A/CD86/CD28/HLA-DOB/KIR2DL3/HLA-DQA1/GZMB/HLA-DMB/PRF1/HLA-DQA2/KIR3DL1/KIR2DL1/HLA-DQB1/HLA-DPA1
KEGG_O_GLYCAN_BIOSYNTHESIS	KEGG_O_GLYCAN_BIOSYNTHESIS	30	0.697350056809292	1.41558755250524	0.0208333333333333	0.279699248120301	0.267510882469331	4181	tags=57%, list=22%, signal=44%	B3GNT6/GALNT5/ST6GALNAC1/GALNT17/GALNT8/GALNT16/GALNT7/GALNT3/GALNT13/GCNT1/GALNT12/GALNT6/GALNT14/GCNT3/GALNT4/GALNT18/GALNTL5
KEGG_NOD_LIKE_RECEPTOR_SIGNALING_PATHWAY	KEGG_NOD_LIKE_RECEPTOR_SIGNALING_PATHWAY	62	0.660612960406898	1.40460141172918	0.0206185567010309	0.279699248120301	0.267510882469331	4606	tags=45%, list=24%, signal=34%	CCL7/CCL11/IL6/CASP5/MAPK10/CCL13/NLRP3/IL1B/TNF/PSTPIP1/NAIP/IL18/CXCL1/CCL2/CXCL8/MAPK13/NLRC4/CARD9/CCL8/MEFV/CCL5/CASP1/NLRP1/NOD2/BIRC3/CARD6/NOD1/PYCARD
KEGG_TYPE_I_DIABETES_MELLITUS	KEGG_TYPE_I_DIABETES_MELLITUS	41	0.663590184479497	1.3863853461996	0.0208333333333333	0.279699248120301	0.267510882469331	4204	tags=59%, list=22%, signal=46%	GAD2/IL2/IL12B/IFNG/LTA/CD80/FASLG/IL1B/TNF/HLA-DOA/IL1A/CD86/CD28/HLA-DOB/HLA-DQA1/GZMB/HLA-DMB/PRF1/HLA-DQA2/HLA-DQB1/HLA-DPA1/PTPRN2/PTPRN/GAD1
KEGG_LEISHMANIA_INFECTION	KEGG_LEISHMANIA_INFECTION	69	0.630754820323943	1.34815125156967	0.0206185567010309	0.279699248120301	0.267510882469331	5653	tags=61%, list=29%, signal=43%	IL12B/CR1/PTGS2/IFNG/IL10/NCF1/FCGR1A/PRKCB/IL1B/ITGA4/TNF/HLA-DOA/IL1A/TLR2/HLA-DOB/TGFB2/TGFB3/HLA-DQA1/NCF2/ITGAM/FCGR3B/MAPK13/HLA-DMB/FCGR2A/ITGB2/NCF4/HLA-DQA2/HLA-DQB1/HLA-DPA1/JAK2/TLR4/TGFB1/CYBA/FCGR3A/IL12A/HLA-DPB1/FOS/HLA-DRB5/MAPK11/IL4/HLA-DMA/MAPK12
KEGG_DILATED_CARDIOMYOPATHY	KEGG_DILATED_CARDIOMYOPATHY	90	0.607355103214515	1.34035278693709	0.0206185567010309	0.279699248120301	0.267510882469331	3934	tags=52%, list=20%, signal=42%	CACNG7/MYH6/ADCY2/CACNG3/CACNG5/MYH7/ACTC1/ITGB8/CACNA2D1/SGCG/SGCA/LAMA2/CACNA1C/PLN/ITGA11/CACNG8/DES/ITGA4/SLC8A1/TNF/ITGB6/SGCD/ITGA3/MYL3/ADCY7/CACNB1/ITGA9/ADCY5/CACNB3/PRKX/MYL2/ITGA8/ITGA10/TGFB2/ADCY3/TGFB3/RYR2/PRKACG/ITGB4/CACNG6/ITGA2B/CACNA1S/TNNT2/ADCY4/CACNA1D/TTN/CACNA1F
KEGG_INTESTINAL_IMMUNE_NETWORK_FOR_IGA_PRODUCTION	KEGG_INTESTINAL_IMMUNE_NETWORK_FOR_IGA_PRODUCTION	46	0.65480546781554	1.39135449819135	0.03125	0.341911764705882	0.327012383900929	4346	tags=63%, list=23%, signal=49%	AICDA/TNFRSF17/TNFRSF13B/IL2/ICOS/TNFRSF13C/IL6/CD80/IL10/CD40LG/ITGA4/TNFSF13B/HLA-DOA/CD86/CD28/IL15/HLA-DOB/HLA-DQA1/CXCL12/HLA-DMB/HLA-DQA2/HLA-DQB1/CXCR4/HLA-DPA1/TNFSF13/CCL27/TGFB1/CCL28/ITGB7
KEGG_HYPERTROPHIC_CARDIOMYOPATHY_HCM	KEGG_HYPERTROPHIC_CARDIOMYOPATHY_HCM	83	0.612155086738085	1.34017527540978	0.0306122448979592	0.341911764705882	0.327012383900929	4003	tags=49%, list=21%, signal=39%	CACNG7/MYH6/CACNG3/CACNG5/MYH7/ACTC1/ITGB8/CACNA2D1/SGCG/SGCA/LAMA2/IL6/CACNA1C/ITGA11/CACNG8/DES/ITGA4/SLC8A1/TNF/ITGB6/SGCD/ITGA3/MYL3/CACNB1/ITGA9/CACNB3/MYL2/ITGA8/ITGA10/TGFB2/TGFB3/RYR2/ITGB4/CACNG6/ITGA2B/CACNA1S/TNNT2/CACNA1D/TTN/CACNA1F/ACE
KEGG_JAK_STAT_SIGNALING_PATHWAY	KEGG_JAK_STAT_SIGNALING_PATHWAY	155	0.557570288628591	1.27492589904971	0.0303030303030303	0.341911764705882	0.327012383900929	3031	tags=35%, list=16%, signal=30%	IFNA13/IFNA16/IL21/IL22RA2/IFNW1/IFNE/IL2/IFNB1/IL12B/IL21R/IFNL1/IL26/LEP/IFNG/IL5RA/IL2RA/IL6/IL7R/IL9R/IL11/IL10/IFNA2/OSM/IFNL3/IFNA4/CSF2/IL20RA/IFNL2/CSF2RB/JAK3/CSH1/PIK3CG/LIF/IL12RB1/IFNK/IL24/PIK3R5/PIK3CD/IL22/CSF2RA/IL2RB/CCND2/CRLF2/CSF3/IL9/STAT4/CSF3R/IL2RG/IL15/TPO/IFNA17/PRL/IL10RA/AKT3
