# Supplementary material for: FAIM2 is a potential pan-cancer biomarker for prognosis and immune infiltration
Source: Front Oncol. 2022 Sep 14;12:998336. doi: 10.3389/fonc.2022.998336 (PMC9516132; doi:10.3389/fonc.2022.998336)
Supplement: Supplementary file 8 [file DataSheet_1.zip › Raw data 1/complementary Figure 4/Term.LUAD.txt]

ID	Description	setSize	enrichmentScore	NES	pvalue	p.adjust	qvalues	rank	leading_edge	core_enrichment
KEGG_OLFACTORY_TRANSDUCTION	KEGG_OLFACTORY_TRANSDUCTION	382	-0.818326318933818	-2.18865527038123	0.0106382978723404	0.543859649122807	0.526315789473684	1003	tags=57%, list=5%, signal=55%	OR6N1/OR2S2/OR2A25/OR14C36/OR2B11/OR7G1/OR13C2/OR5A1/OR4D10/OR6K2/OR2T3/OR2AE1/OR4K5/OR13C5/OR10S1/OR9Q1/OR51B2/OR52E4/OR1C1/OR2A4/OR6K6/OR1J2/OR11H4/OR11L1/OR1F1/OR1K1/OR6B2/OR56A1/OR52I1/OR10H1/OR51I1/OR2A14/OR8B12/OR56A4/OR52W1/OR56B1/OR2G2/OR2M4/OR9A4/OR52B4/OR52B2/OR1E2/OR51A7/OR4M2/OR52N5/OR6C70/OR2V2/OR2J3/PDC/OR5C1/OR52K1/OR5V1/OR2A5/OR4D9/OR12D2/OR2M7/OR51Q1/OR52L1/OR13F1/OR2W1/OR2T4/OR1…
KEGG_RIG_I_LIKE_RECEPTOR_SIGNALING_PATHWAY	KEGG_RIG_I_LIKE_RECEPTOR_SIGNALING_PATHWAY	71	-0.772130877847057	-1.83426333192652	0.0125	0.543859649122807	0.526315789473684	1213	tags=18%, list=6%, signal=17%	IFNB1/IFNA21/IFNW1/IFNA5/IFNA14/IFNA8/IFNA16/IFNA4/IFNA10/IFNA2/IFNA17/IFNK/IFNA13
KEGG_CYTOSOLIC_DNA_SENSING_PATHWAY	KEGG_CYTOSOLIC_DNA_SENSING_PATHWAY	55	-0.77559083926765	-1.77498201259059	0.0142857142857143	0.543859649122807	0.526315789473684	1213	tags=20%, list=6%, signal=19%	IFNB1/IFNA21/IFNA5/IFNA14/IFNA8/IFNA16/IFNA4/IFNA10/IFNA2/IFNA17/IFNA13
KEGG_REGULATION_OF_AUTOPHAGY	KEGG_REGULATION_OF_AUTOPHAGY	35	-0.800841572891183	-1.67959520802216	0.0163934426229508	0.543859649122807	0.526315789473684	1126	tags=29%, list=6%, signal=27%	IFNA21/IFNA5/IFNA14/IFNA8/IFNA16/IFNA4/IFNA10/IFNA2/IFNA17/IFNA13
KEGG_TASTE_TRANSDUCTION	KEGG_TASTE_TRANSDUCTION	51	-0.721879151006117	-1.64314258870462	0.0285714285714286	0.543859649122807	0.526315789473684	2112	tags=49%, list=11%, signal=44%	ADCY8/TAS2R14/TAS2R20/TAS2R10/GNG13/TAS2R5/TAS1R2/TAS2R4/CACNA1B/TAS2R19/TAS2R31/TAS2R40/TAS2R60/TAS2R42/TAS2R8/TAS2R43/TAS2R9/TAS2R3/TAS2R50/TAS2R46/TAS2R41/TAS2R13/TAS2R16/TAS2R7/TAS2R39
KEGG_ALDOSTERONE_REGULATED_SODIUM_REABSORPTION	KEGG_ALDOSTERONE_REGULATED_SODIUM_REABSORPTION	42	0.622742282499079	1.6234130220492	0.0263157894736842	0.543859649122807	0.526315789473684	3554	tags=43%, list=19%, signal=35%	KCNJ1/INS/IRS4/IGF1/ATP1B2/ATP1A4/ATP1A2/SCNN1G/HSD11B2/PRKCB/SCNN1B/PIK3CG/PIK3R5/ATP1B4/HSD11B1/PIK3R3/INSR/PIK3CD
KEGG_TOLL_LIKE_RECEPTOR_SIGNALING_PATHWAY	KEGG_TOLL_LIKE_RECEPTOR_SIGNALING_PATHWAY	102	-0.657693244326461	-1.60624703503086	0.0117647058823529	0.543859649122807	0.526315789473684	1213	tags=12%, list=6%, signal=11%	IFNB1/LBP/IFNA21/IFNA5/IFNA14/IFNA8/IFNA16/IFNA4/IFNA10/IFNA2/IFNA17/IFNA13
KEGG_TYPE_II_DIABETES_MELLITUS	KEGG_TYPE_II_DIABETES_MELLITUS	47	0.621215879966782	1.59226106963234	0.0303030303030303	0.543859649122807	0.526315789473684	3758	tags=47%, list=20%, signal=38%	MAFA/ADIPOQ/ABCC8/INS/IRS4/PDX1/MAPK10/SLC2A4/KCNJ11/TNF/CACNA1C/PIK3CG/PIK3R5/CACNA1D/CACNA1G/SOCS2/PIK3R3/HK3/CACNA1A/INSR/PIK3CD/SOCS1
KEGG_AUTOIMMUNE_THYROID_DISEASE	KEGG_AUTOIMMUNE_THYROID_DISEASE	50	-0.701613849714553	-1.57527141270408	0.0289855072463768	0.543859649122807	0.526315789473684	1126	tags=22%, list=6%, signal=21%	IFNA21/IFNA5/IFNA14/IFNA8/IFNA16/IL5/IFNA4/IFNA10/IFNA2/IFNA17/IFNA13
KEGG_AXON_GUIDANCE	KEGG_AXON_GUIDANCE	129	0.517979475776623	1.56837870293399	0.0434782608695652	0.543859649122807	0.526315789473684	4864	tags=42%, list=25%, signal=31%	EPHA5/SLIT1/EPHA7/LRRC4C/EFNB3/EPHB6/CHP2/PAK5/DPYSL5/PAK3/EPHA8/SLIT3/EFNA2/ROBO2/NTNG1/EPHB1/EPHA3/SRGAP3/NTN1/SLIT2/SEMA3G/PLXNA2/ROBO3/SEMA3E/CXCL12/DCC/SEMA6B/SEMA3D/ABLIM2/SEMA6D/EPHA4/ROBO1/SEMA4A/UNC5C/EFNB1/NFATC1/SEMA4D/L1CAM/PLXNB1/SEMA6C/SEMA6A/NFATC2/UNC5B/EPHB3/SEMA5A/SEMA5B/FYN/NFATC3/LIMK2/SEMA7A/DPYSL2/PLXNC1/SEMA3F/CXCR4
KEGG_SYSTEMIC_LUPUS_ERYTHEMATOSUS	KEGG_SYSTEMIC_LUPUS_ERYTHEMATOSUS	133	-0.603629507566137	-1.46852447780504	0.0246913580246914	0.543859649122807	0.526315789473684	1718	tags=38%, list=9%, signal=35%	H3C10/H2BC4/H4C12/H4C15/H2AC20/H2BC8/H2BC11/H2BC15/H2AC8/H3C14/H2BC9/H4C7/H3C4/H3C13/H2BC18/H2AC13/H2BC1/H4C14/H4C5/H2AC11/C9/H2AC17/H2AC19/H2AC7/H2BC6/H2BC13/H2AC16/H3C1/H2BC17/H3Y1/H2AC12/H2BC7/H3C8/H4C3/H3C12/H4C4/H3C11/H3C7/H4C1/H3C15/H4C2/H2AC21/H2BC14/H2BC10/H2AC14/H2AC4/H2BC3/H4C13/H4C6/H3Y2/H2AC1
KEGG_CELL_ADHESION_MOLECULES_CAMS	KEGG_CELL_ADHESION_MOLECULES_CAMS	131	0.473600679840899	1.43521035604425	0.0454545454545455	0.543859649122807	0.526315789473684	4896	tags=53%, list=25%, signal=40%	CLDN19/CLDN2/CADM3/NRXN3/NCAM1/NRXN1/NRXN2/CLDN11/CD22/CLDN16/ICAM3/CDH2/ICOSLG/NFASC/CD40LG/CLDN18/CD6/SELP/SPN/CD28/ITGB7/ITGA8/SELE/NEGR1/CLDN14/ITGAL/CD8B/HLA-DOB/CADM1/JAM2/ITGA9/HLA-DOA/ITGAM/PDCD1/JAM3/ITGA4/SELPLG/CNTNAP1/SIGLEC1/SELL/CLDN9/SDC2/VCAM1/PTPRC/NECTIN3/L1CAM/NLGN1/CD34/NLGN2/CD2/CDH5/CD4/NRCAM/HLA-DQA1/ITGB2/NEO1/CD8A/ICOS/CTLA4/HLA-DQA2/HLA-DMB/HLA-DQB1/HLA-DRB5/HLA-DPA1/PEC…
KEGG_PRIMARY_IMMUNODEFICIENCY	KEGG_PRIMARY_IMMUNODEFICIENCY	35	0.560039617031926	1.40496328546339	0.0487804878048781	0.543859649122807	0.526315789473684	4337	tags=66%, list=23%, signal=51%	TNFRSF13B/IGLL1/CD19/TNFRSF13C/CD40LG/AIRE/CD79A/ZAP70/LCK/AICDA/CD8B/BTK/CIITA/CD3E/IL2RG/IL7R/BLNK/PTPRC/CD3D/CD4/JAK3/CD8A/ICOS
KEGG_ETHER_LIPID_METABOLISM	KEGG_ETHER_LIPID_METABOLISM	33	0.577529695811174	1.4000154478462	0.0476190476190476	0.543859649122807	0.526315789473684	4182	tags=42%, list=22%, signal=33%	PLA2G3/PLA2G2A/PLA2G2F/ENPP6/PLA2G2D/PLA2G5/PLA2G1B/PLA2G7/PLA2G6/ENPP2/PLA2G10/JMJD7-PLA2G4B/LPCAT2/PLA2G4B
KEGG_NEUROTROPHIN_SIGNALING_PATHWAY	KEGG_NEUROTROPHIN_SIGNALING_PATHWAY	126	0.451847002295411	1.36148427891497	0.0454545454545455	0.543859649122807	0.526315789473684	3318	tags=17%, list=17%, signal=15%	CAMK2B/IRS4/CALML3/NGFR/NTF3/NTRK1/CALML5/BCL2/MAPK10/NTRK3/PLCG2/PIK3CG/CAMK4/PIK3R5/IRAK3/CAMK2A/FASLG/AKT3/SHC4/TP73/SHC3/PIK3R3
