# Supplementary material for: FAIM2 is a potential pan-cancer biomarker for prognosis and immune infiltration
Source: Front Oncol. 2022 Sep 14;12:998336. doi: 10.3389/fonc.2022.998336 (PMC9516132; doi:10.3389/fonc.2022.998336)
Supplement: Supplementary file 8 [file DataSheet_1.zip › Raw data 1/complementary Figure 4/Term.LUSC.txt]

ID	Description	setSize	enrichmentScore	NES	pvalue	p.adjust	qvalues	rank	leading_edge	core_enrichment
KEGG_REGULATION_OF_AUTOPHAGY	KEGG_REGULATION_OF_AUTOPHAGY	35	0.868952051668003	1.67763024043085	0.0099009900990099	0.171	0.162105263157895	813	tags=29%, list=4%, signal=27%	IFNA7/IFNA4/IFNA16/IFNA13/IFNA14/IFNA17/IFNA6/IFNA10/IFNA8/IFNA21
KEGG_OLFACTORY_TRANSDUCTION	KEGG_OLFACTORY_TRANSDUCTION	382	0.815685252542022	1.64764301583701	0.0099009900990099	0.171	0.162105263157895	1485	tags=55%, list=8%, signal=52%	OR6Y1/OR8K1/OR4K13/OR4S1/OR8J1/OR4A15/OR10K2/OR5F1/OR5I1/OR5AS1/OR4C13/OR8J3/OR2T27/OR2T29/OR51G1/OR51A2/OR5T1/OR2T5/OR4C15/OR6K2/OR5M9/OR4B1/OR6X1/OR4M1/OR11L1/OR2M7/OR5D16/OR7G1/OR2G3/OR5A2/OR1S1/OR8H3/OR10R2/OR2T11/OR4M2/OR10Z1/OR8U1/OR4C46/OR10J1/OR9G4/OR2G2/OR4K2/OR2M3/OR4K5/OR10K1/OR2M5/OR52A1/OR8B8/OR2M2/OR5L2/OR51V1/OR2Z1/OR4S2/OR4D11/OR1S2/OR6Q1/OR5T3/OR10G8/OR8I2/OR2T12/OR51L1/OR6N2/OR8…
KEGG_CYTOSOLIC_DNA_SENSING_PATHWAY	KEGG_CYTOSOLIC_DNA_SENSING_PATHWAY	55	0.819945677012244	1.61997895112291	0.0099009900990099	0.171	0.162105263157895	813	tags=18%, list=4%, signal=17%	IFNA7/IFNA4/IFNA16/IFNA13/IFNA14/IFNA17/IFNA6/IFNA10/IFNA8/IFNA21
KEGG_RIG_I_LIKE_RECEPTOR_SIGNALING_PATHWAY	KEGG_RIG_I_LIKE_RECEPTOR_SIGNALING_PATHWAY	71	0.770158686754775	1.50856391564601	0.0099009900990099	0.171	0.162105263157895	1116	tags=15%, list=6%, signal=15%	IFNA7/IFNA4/IFNA16/IFNA13/IFNA14/IFNA17/IFNA6/IFNA10/IFNA8/IFNA21/IFNW1
KEGG_AUTOIMMUNE_THYROID_DISEASE	KEGG_AUTOIMMUNE_THYROID_DISEASE	50	0.709591622593314	1.37814700874935	0.01	0.171	0.162105263157895	3870	tags=60%, list=20%, signal=48%	IFNA7/IFNA4/IFNA16/IFNA13/IFNA14/IFNA17/IFNA6/CGA/IFNA10/TSHB/IFNA8/CD40LG/IFNA21/IL2/TSHR/CD28/CD80/FASLG/CTLA4/HLA-DOA/HLA-DQA2/IL4/IL10/IL5/IFNA5/HLA-DMB/HLA-DQA1/CD86/HLA-DOB/PRF1
KEGG_PRIMARY_IMMUNODEFICIENCY	KEGG_PRIMARY_IMMUNODEFICIENCY	35	0.705052614203681	1.36120006208908	0.0099009900990099	0.171	0.162105263157895	3826	tags=60%, list=20%, signal=48%	AIRE/TNFRSF13B/IGLL1/CD40LG/AICDA/CD19/CIITA/ICOS/ZAP70/BTK/CD8B/CD79A/LCK/PTPRC/CD3E/CD8A/JAK3/CD3D/IL2RG/IL7R/CD4
KEGG_ANTIGEN_PROCESSING_AND_PRESENTATION	KEGG_ANTIGEN_PROCESSING_AND_PRESENTATION	80	0.693592267561192	1.35964754342817	0.0099009900990099	0.171	0.162105263157895	3826	tags=40%, list=20%, signal=32%	IFNA7/IFNA4/IFNA16/IFNA13/IFNA14/IFNA17/IFNA6/IFNA10/IFNA8/IFNA21/KIR3DL3/KIR3DL1/KIR3DL2/KIR2DL1/KLRC4/KLRC3/LTA/KIR2DL3/CIITA/CD8B/HLA-DOA/KLRD1/HLA-DQA2/KLRC2/CD8A/KLRC1/IFNA5/HLA-DMB/HLA-DQA1/KIR2DL4/HLA-DOB/CD4
KEGG_NEUROACTIVE_LIGAND_RECEPTOR_INTERACTION	KEGG_NEUROACTIVE_LIGAND_RECEPTOR_INTERACTION	270	0.664724479854427	1.33336017144937	0.0099009900990099	0.171	0.162105263157895	3496	tags=52%, list=18%, signal=43%	TAAR5/FSHB/TAAR2/HTR5A/CSH1/GALR1/NPY5R/TAAR9/RXFP2/AVPR1B/TAAR8/CHRNB3/CHRNA2/HTR1A/CHRNA6/CNR2/CGA/GRID2/UTS2R/SSTR3/MC5R/TSHB/ADRB3/NPY1R/GRIA4/CCKAR/HTR4/GRIK4/VIPR2/MAS1/GABRA4/CHRNA4/MTNR1B/CHRND/AGTR2/GLP2R/GH1/MC2R/ADRA1A/GRIA2/TSHR/GLP1R/GRIA1/GABBR2/DRD3/AGTR1/CHRM2/ADRA1B/OPRD1/SSTR2/GHSR/CNR1/NMBR/TAAR6/PTGER2/MTNR1A/CTSG/DRD1/P2RX2/NPBWR2/P2RY8/P2RY10/HTR2A/ADRA2A/P2RX1/ADCYAP1R1/NPF…
KEGG_TOLL_LIKE_RECEPTOR_SIGNALING_PATHWAY	KEGG_TOLL_LIKE_RECEPTOR_SIGNALING_PATHWAY	102	0.664481858808991	1.31175139937338	0.0099009900990099	0.171	0.162105263157895	1645	tags=15%, list=9%, signal=14%	IFNA7/IFNA4/IFNA16/IFNA13/IFNA14/IFNA17/IFNA6/IFNA10/IFNA8/IFNA21/PIK3CG/TLR8/TLR7/PIK3R5/IL12B
KEGG_CYTOKINE_CYTOKINE_RECEPTOR_INTERACTION	KEGG_CYTOKINE_CYTOKINE_RECEPTOR_INTERACTION	263	0.621326119171185	1.2442554649333	0.0099009900990099	0.171	0.162105263157895	5356	tags=59%, list=28%, signal=43%	IFNA7/IFNA4/IFNA16/IFNA13/IFNA14/IFNA17/IL3/IFNA6/CCL27/CXCR5/CCL14/CCR6/IFNA10/TNFRSF13B/FLT3/IFNA8/IL13/CD40LG/IFNA21/IL5RA/CCL23/GH1/CCR4/IL2/CCL1/TNFSF8/CRLF2/IFNW1/HGF/CCR2/IL21R/IL22/CCR8/CCR9/IL21/CCL15/IL17A/CCL25/CX3CR1/TNFRSF8/CXCR3/IL12B/LTA/XCR1/CCR7/CD70/IL9R/IL12RB1/IL26/CCR5/IL22RA2/TNFRSF17/KIT/TNFRSF9/FASLG/VEGFD/CCL16/TNFSF14/CSF2RB/CXCR6/CD27/PRL/CCL19/IL10RA/TNFRSF11B/CSF2RA/I…
KEGG_NATURAL_KILLER_CELL_MEDIATED_CYTOTOXICITY	KEGG_NATURAL_KILLER_CELL_MEDIATED_CYTOTOXICITY	131	0.640667448412736	1.26737447199087	0.0198019801980198	0.26047220106626	0.246923477772878	3871	tags=37%, list=20%, signal=29%	IFNA7/IFNA4/IFNA16/IFNA13/IFNA14/IFNA17/IFNA6/IFNA10/IFNA8/IFNA21/KIR3DL1/KIR3DL2/NCR1/KIR2DL1/NCR3/PIK3CG/PRKCG/PRKCB/PIK3R5/KLRC3/KIR2DL3/NFATC2/ZAP70/SH2D1A/ITGAL/FASLG/PPP3R2/CD247/ICAM2/KLRD1/CD244/LCK/IFNG/SHC3/KLRC2/VAV1/CD48/LCP2/KLRC1/IFNA5/SH2D1B/NCR2/HCST/KIR2DL4/KLRK1/ITGB2/PRF1/LAT
KEGG_CELL_ADHESION_MOLECULES_CAMS	KEGG_CELL_ADHESION_MOLECULES_CAMS	131	0.629967886431178	1.24620849617844	0.0198019801980198	0.26047220106626	0.246923477772878	5707	tags=66%, list=30%, signal=46%	CNTN2/CD40LG/CD22/CADM3/CLDN18/SPN/ICAM3/CLDN2/ITGA8/CD28/CLDN6/MAG/SELP/CD226/PDCD1/CDH15/ICOS/CLDN9/SELE/CDH2/ITGAL/CD80/CD8B/CTLA4/NCAM2/CD6/ICAM2/ITGB7/ITGA9/CLDN11/ITGAM/JAM2/NEGR1/HLA-DOA/SIGLEC1/CADM1/VCAM1/CLDN14/HLA-DQA2/PTPRC/CLDN19/CD8A/CD2/SELL/CLDN3/SELPLG/ITGA4/NCAM1/HLA-DMB/CLDN5/HLA-DQA1/CD86/NRXN2/HLA-DOB/JAM3/CDH5/CD4/ITGB2/PDCD1LG2/CLDN10/CD34/HLA-DPA1/PTPRM/CNTNAP1/HLA-G/HLA-D…
KEGG_JAK_STAT_SIGNALING_PATHWAY	KEGG_JAK_STAT_SIGNALING_PATHWAY	155	0.614107538932787	1.21802445372339	0.0198019801980198	0.26047220106626	0.246923477772878	3427	tags=30%, list=18%, signal=25%	IFNA7/IFNA4/IFNA16/IFNA13/IFNA14/IFNA17/CSH1/IL3/IFNA6/IFNA10/IFNA8/IL13/IFNA21/IL5RA/GH1/IL2/CRLF2/IFNW1/IL21R/IL22/IL21/PIK3CG/PIK3R5/IL12B/IL9R/IL12RB1/IL26/IL22RA2/CSF2RB/PRL/IL10RA/CSF2RA/IL2RA/IFNG/IL4/IL2RB/PRLR/IL10/IL9/STAT4/IL5/JAK3/IL23R/CSF3R/IL13RA2/IFNA5
KEGG_INTESTINAL_IMMUNE_NETWORK_FOR_IGA_PRODUCTION	KEGG_INTESTINAL_IMMUNE_NETWORK_FOR_IGA_PRODUCTION	46	0.679984203626905	1.3223108948582	0.0297029702970297	0.317450495049505	0.300937988535696	4954	tags=78%, list=26%, signal=58%	CCL27/TNFRSF13B/CD40LG/AICDA/IL2/CCR9/CD28/CCL25/ICOS/TNFRSF17/CD80/ITGB7/HLA-DOA/CCR10/HLA-DQA2/IL4/CXCL12/TNFSF13B/IL10/IL5/ITGA4/HLA-DMB/HLA-DQA1/CD86/HLA-DOB/IL15/PIGR/HLA-DPA1/TNFSF13/CXCR4/HLA-DMA/HLA-DQB1/HLA-DPB1/HLA-DRB5/TNFRSF13C/MAP3K14
KEGG_HEMATOPOIETIC_CELL_LINEAGE	KEGG_HEMATOPOIETIC_CELL_LINEAGE	85	0.647002163887777	1.27450938612772	0.0297029702970297	0.317450495049505	0.300937988535696	5242	tags=67%, list=27%, signal=49%	IL3/DNTT/GYPA/FCER2/FLT3/GP5/GP9/IL5RA/CR2/CD1B/CR1/CD22/MS4A1/CD1E/CD19/CD5/IL9R/CD3G/CD33/ITGB3/KIT/CD1C/CD8B/CSF2RA/ITGAM/FCGR1A/IL2RA/CD37/IL4/CD1D/CD3E/CD8A/CD2/GP1BA/IL5/CD7/CD38/CSF3R/ITGA4/CD3D/CSF1R/CD1A/IL7R/CD4/IL3RA/CD34/FLT3LG/ITGA1/THPO/IL11RA/ANPEP/TPO/HLA-DRB5/CSF1/IL7/CD14/TNF
KEGG_CALCIUM_SIGNALING_PATHWAY	KEGG_CALCIUM_SIGNALING_PATHWAY	177	0.604935867514348	1.19851568494471	0.0297029702970297	0.317450495049505	0.300937988535696	4568	tags=44%, list=24%, signal=33%	HTR5A/ATP2B3/AVPR1B/SLC8A3/ADRB3/CCKAR/HTR4/ATP2B2/MYLK3/ADRA1A/AGTR1/CHRM2/ADRA1B/ERBB4/DRD1/P2RX2/HTR2A/P2RX1/PRKCG/CACNA1E/PDE1C/PRKCB/CCKBR/PDE1B/PRKACG/PDE1A/TACR3/PLN/PTGER1/CACNA1G/TACR1/CYSLTR1/CACNA1C/GNA14/GRIN1/CACNA1D/CAMK4/SLC8A1/ADORA2A/PPP3R2/GRM5/EDNRB/CAMK2B/CACNA1H/DRD5/PTGFR/HRH2/HTR2B/TRHR/LHCGR/CHRM1/P2RX7/ATP2A3/TNNC1/CYSLTR2/TBXA2R/PLCB2/PTGER3/P2RX5/CD38/GRPR/NOS3/PDGFRA/A…
KEGG_ARRHYTHMOGENIC_RIGHT_VENTRICULAR_CARDIOMYOPATHY_ARVC	KEGG_ARRHYTHMOGENIC_RIGHT_VENTRICULAR_CARDIOMYOPATHY_ARVC	74	0.63587408911927	1.24496856382998	0.0495049504950495	0.497961560861969	0.472059589859915	4470	tags=46%, list=23%, signal=35%	CACNG7/CACNG3/CACNG5/CTNNA3/CACNG6/SGCA/ITGA8/CACNG8/DES/CACNA1C/CACNA2D2/CACNB2/CACNA1D/CDH2/SLC8A1/ITGB3/ACTN2/ITGB7/ITGA9/SGCD/TCF7/LAMA2/ITGA10/ITGA7/ITGA11/ITGA4/ACTN3/CACNG4/CACNA2D4/CACNG1/DMD/SGCG/ITGA1/RYR2
