# Supplementary material for: FAIM2 is a potential pan-cancer biomarker for prognosis and immune infiltration
Source: Front Oncol. 2022 Sep 14;12:998336. doi: 10.3389/fonc.2022.998336 (PMC9516132; doi:10.3389/fonc.2022.998336)
Supplement: Supplementary file 8 [file DataSheet_1.zip › Raw data 1/complementary Figure 4/Term.MESO.txt]

ID	Description	setSize	enrichmentScore	NES	pvalue	p.adjust	qvalues	rank	leading_edge	core_enrichment
KEGG_NEUROACTIVE_LIGAND_RECEPTOR_INTERACTION	KEGG_NEUROACTIVE_LIGAND_RECEPTOR_INTERACTION	270	0.621096931887257	1.46706229795445	0.0101010101010101	1	1	2795	tags=43%, list=15%, signal=38%	TAAR6/TAAR8/CCKAR/HTR2C/HTR1A/TACR3/HTR1E/GRM7/MTNR1B/GABRG2/GABRG1/CHRM2/GCGR/GALR3/FSHB/CSH1/GPR50/GABBR2/GRM5/NMUR2/GRIA3/MAS1/GABRR1/CHRNB3/TSHR/PRSS2/GRM3/MC4R/NPBWR2/GH1/GRIA4/UTS2R/OPRK1/PLG/CHRM1/GHSR/FSHR/OPRM1/F2/CNR2/SSTR3/CHRND/CHRNA9/CHRNA3/GRM4/MCHR1/GRIN2B/CRHR2/SSTR4/CALCR/LPAR3/P2RX2/CHRNA1/TACR1/NMBR/MLNR/GLRA3/RXFP2/GRIK1/ADRA2B/CHRM4/HTR6/LPAR4/GRPR/CHRNB4/GRM2/ADCYAP1R1/GRIN2…
KEGG_NON_HOMOLOGOUS_END_JOINING	KEGG_NON_HOMOLOGOUS_END_JOINING	13	0.845008620084471	1.44012924781609	0.0375	1	1	306	tags=8%, list=2%, signal=8%	DNTT
KEGG_CALCIUM_SIGNALING_PATHWAY	KEGG_CALCIUM_SIGNALING_PATHWAY	177	0.606637770493221	1.38465647939604	0.0217391304347826	1	1	4226	tags=44%, list=22%, signal=35%	CCKAR/HTR2C/TACR3/CHRM2/NOS1/CACNA1S/GRM5/ADCY2/ATP2B2/SLC8A3/CHRM1/CAMK2B/P2RX2/TACR1/MYLK2/CACNA1G/HTR6/CALML3/CACNA1B/GRPR/CALML5/PLN/GRIN2C/CACNA1A/NTSR1/DRD1/GRM1/CACNA1D/HTR7/HTR4/CACNA1I/RYR3/EDNRA/CCKBR/PTGFR/ATP2B3/PPP3R2/CACNA1C/HTR2B/PDE1B/PLCB4/PTGER1/ATP2A1/ADCY4/SLC25A31/TNNC1/PDGFRA/CACNA1H/TNNC2/PDE1C/CYSLTR1/CAMK4/MYLK3/CHRM5/PRKCG/NOS2/ADRA1A/PRKCB/AVPR1A/RYR2/MYLK/TRHR/PHKG1/P2…
KEGG_REGULATION_OF_ACTIN_CYTOSKELETON	KEGG_REGULATION_OF_ACTIN_CYTOSKELETON	212	0.585637190948742	1.35137886389138	0.0319148936170213	1	1	3807	tags=24%, list=20%, signal=19%	FGF6/MOS/CHRM2/ACTN3/PFN3/FGF4/MYL2/FGF19/CHRM1/FGF5/F2/INSRR/FGF21/FGF8/FGF23/MYL10/MYLK2/ITGA10/CHRM4/MYLPF/PAK5/ITGA7/ITGA11/FGF3/FGF10/FGF12/FGF13/ITGA8/PDGFRA/ITGA9/MYLK3/CHRM5/VAV3/TIAM1/ITGA4/FGF14/FGF16/MYLK/FGF20/PAK3/PDGFD/MYL7/EGF/FGF22/PIK3CG/ITGA1/PDGFRB/FGF17/F2R/ARHGEF6
