# Supplementary material for: FAIM2 is a potential pan-cancer biomarker for prognosis and immune infiltration
Source: Front Oncol. 2022 Sep 14;12:998336. doi: 10.3389/fonc.2022.998336 (PMC9516132; doi:10.3389/fonc.2022.998336)
Supplement: Supplementary file 8 [file DataSheet_1.zip › Raw data 1/complementary Figure 4/Term.OV.txt]

ID	Description	setSize	enrichmentScore	NES	pvalue	p.adjust	qvalues	rank	leading_edge	core_enrichment
KEGG_RIBOSOME	KEGG_RIBOSOME	87	-0.569706286052342	-1.52193846314152	0.0434782608695652	1	1	4090	tags=85%, list=21%, signal=67%	RPL23/FAU/RPL4/RPS20/UBA52/RPLP0/RPS12/RPS27A/RPL8/RPL39/RPL30/RPL35/RPS15/RPLP1/RPS2/RPL10/RPL10A/RPL7A/RPL36A/RPL6/RPL3/RPL12/RPL5/RPL18A/RPL15/RPL35A/RPL14/RPS7/RPL13A/RPS11/RPL3L/RPS16/RPL21/RPL23A/RPL29/RPS9/RPS10/RPS8/RPS3A/RPS25/RPS6/RPS27/RPL22/RPL9/RPS21/RPL18/RPL24/RPS17/RPS29/RPL32/RPS18/RPSA/RPL26/RPS3/RPL11/RPL38/RPS23/RPS19/RPS24/RPS5/RPL13/RPL28/RPL37A/RPL34/RPLP2/RPS13/RPS15A/RPL1…
KEGG_REGULATION_OF_AUTOPHAGY	KEGG_REGULATION_OF_AUTOPHAGY	35	0.678456937585404	1.4761140763065	0.0422535211267606	1	1	587	tags=20%, list=3%, signal=19%	IFNA17/IFNA4/IFNA14/IFNA13/INS/IFNA7/IFNA16
KEGG_CALCIUM_SIGNALING_PATHWAY	KEGG_CALCIUM_SIGNALING_PATHWAY	177	0.571362129172397	1.46869105435911	0.0246913580246914	1	1	3626	tags=40%, list=19%, signal=32%	SLC8A3/P2RX2/CCKAR/CACNA1S/ADRB3/CHRNA7/NOS1/CACNA1E/NTSR1/P2RX1/HTR6/ADCY1/CHRM2/MYLK3/GRPR/CYSLTR1/ATP2B3/PDE1C/CAMK4/HTR4/ADCY4/PTGFR/CAMK2A/P2RX6/HTR2B/ITPKA/HTR5A/CAMK2B/NOS2/HTR2A/CD38/CHP2/CALML5/CACNA1I/ATP2A3/ADRB2/GNA14/P2RX3/CACNA1G/PDE1B/GRIN2C/GNAL/TACR1/ADORA2B/PLN/GRIN2D/ADRA1D/ADORA2A/CACNA1H/LTB4R2/NOS3/EDNRB/P2RX5/ADRA1A/HRH2/ITPR1/DRD5/GNA15/CACNA1A/CACNA1C/CACNA1F/PRKACB/GRM5/…
KEGG_CYTOKINE_CYTOKINE_RECEPTOR_INTERACTION	KEGG_CYTOKINE_CYTOKINE_RECEPTOR_INTERACTION	263	0.54246458881826	1.4490010287221	0.0120481927710843	1	1	4377	tags=47%, list=23%, signal=37%	IFNA17/IFNA4/IFNA14/IL21/IFNA13/IFNA7/CCL24/CXCR1/CSF3/IL20/EDAR/IFNA16/IL25/VEGFD/PF4V1/CCL13/TNFRSF18/IFNK/CCL25/PRLR/AMH/IFNA5/CCL14/FLT3/CXCL6/IL22RA2/TNFRSF13B/CNTFR/CCR2/EDA/CSF2/CD70/CSF3R/AMHR2/CXCR2/CCR7/NGFR/CCL23/TNFSF9/CXCL5/TNFRSF17/IL19/IL23A/CD40LG/CCR8/CCL7/IL17B/CCR4/IL12B/CXCR5/CCL22/IFNG/CXCR3/IL18R1/IFNA10/IL2/IL12RB1/XCR1/IL4R/PF4/FLT4/CCL18/LTA/CCR10/IL10/CNTF/IL2RA/CXCL8/LE…
KEGG_CHEMOKINE_SIGNALING_PATHWAY	KEGG_CHEMOKINE_SIGNALING_PATHWAY	187	0.5538532581641	1.41343859034186	0.0256410256410256	1	1	4274	tags=39%, list=22%, signal=31%	CCL24/CXCR1/GNG4/PF4V1/CCL13/ADCY1/CCL25/ADCY5/ADCY4/CCL14/CXCL6/CCR2/SHC3/CXCR2/CCR7/CCL23/ELMO1/CXCL5/CCR8/CCL7/SHC4/JAK3/CCR4/CXCR5/GRK7/CCL22/RASGRP2/CXCR3/GNB3/XCR1/PF4/PIK3CG/CCL18/GRK1/CCR10/GNG8/CXCL8/CXCL1/ITK/VAV1/CXCR6/PPBP/ARRB1/CCR9/KRAS/PIK3R3/CX3CL1/PRKACB/CXCL9/GRK5/PREX1/CCR5/IKBKG/FGR/CCR3/CCL17/ADCY6/CCL19/CCL8/ADCY7/CCR1/CXCL13/CCL20/RAC2/DOCK2/PIK3R5/GNB5/CXCL11/NCF1/GNG2/PLC…
KEGG_CELL_ADHESION_MOLECULES_CAMS	KEGG_CELL_ADHESION_MOLECULES_CAMS	131	0.559720947379981	1.38945355251338	0.0240963855421687	1	1	5283	tags=54%, list=28%, signal=40%	CLDN2/CLDN17/NRXN2/NFASC/MAG/PDCD1/CD22/NRXN1/CD8B/ITGA9/NLGN4X/CD6/ICOS/CLDN14/SELP/CTLA4/CD40LG/NLGN3/ITGA8/SELL/SELE/CLDN10/ICAM3/CNTNAP1/SPN/CADM3/CNTN2/ICAM2/CNTNAP2/CD226/CD28/NRXN3/CD80/PDCD1LG2/CLDN11/CD8A/ITGB7/SIGLEC1/JAM3/CADM1/ITGA4/CLDN19/CD274/HLA-DOA/ITGAM/ITGAL/CLDN5/HLA-DOB/NECTIN1/CD2/SELPLG/CDH3/VCAM1/CLDN9/HLA-F/SDC1/CLDN23/CDH4/CD40/PTPRC/MPZ/HLA-DMB/CD34/ITGB2/JAM2/CDH5/PECA…
