# Supplementary material for: FAIM2 is a potential pan-cancer biomarker for prognosis and immune infiltration
Source: Front Oncol. 2022 Sep 14;12:998336. doi: 10.3389/fonc.2022.998336 (PMC9516132; doi:10.3389/fonc.2022.998336)
Supplement: Supplementary file 8 [file DataSheet_1.zip › Raw data 1/complementary Figure 4/Term.PAAD.txt]

ID	Description	setSize	enrichmentScore	NES	pvalue	p.adjust	qvalues	rank	leading_edge	core_enrichment
KEGG_DNA_REPLICATION	KEGG_DNA_REPLICATION	36	-0.696535657731966	-1.69780553550413	0.0476190476190476	0.952868852459016	0.952868852459016	2915	tags=67%, list=15%, signal=57%	SSBP1/POLE/RPA4/POLA2/RNASEH1/POLD4/DNA2/RFC1/PCNA/RFC5/LIG1/FEN1/MCM7/PRIM2/RNASEH2A/RFC2/RPA3/MCM5/POLD1/RFC4/PRIM1/POLE2/MCM4/MCM2
KEGG_HOMOLOGOUS_RECOMBINATION	KEGG_HOMOLOGOUS_RECOMBINATION	28	-0.712064755274637	-1.69482896589101	0.0454545454545455	0.952868852459016	0.952868852459016	2915	tags=54%, list=15%, signal=46%	SSBP1/RPA4/POLD4/TOP3B/RAD51B/SEM1/RPA3/POLD1/XRCC3/RAD54B/BLM/RAD51/RAD54L/XRCC2/EME1
KEGG_OLFACTORY_TRANSDUCTION	KEGG_OLFACTORY_TRANSDUCTION	382	0.594051343186922	1.46790490887597	0.0102040816326531	0.952868852459016	0.952868852459016	939	tags=29%, list=5%, signal=28%	OR51Q1/OR4D11/OR51M1/OR13F1/OR6C68/OR2M2/OR10T2/OR2T34/OR2M5/OR2T2/OR2M7/OR10Z1/OR4D9/OR8G1/OR8K1/OR5M1/OR51A4/OR10J5/OR52M1/OR5B3/OR10A6/OR8B8/OR4A5/OR4B1/OR4F15/OR5V1/OR5F1/OR51L1/OR8J1/OR10K1/OR5D18/OR4C12/OR6Y1/OR2T12/OR6Q1/OR5H2/OR4K15/OR8H2/OR4F4/OR6N2/OR5D16/OR2F2/OR2M4/OR6C4/OR56A4/OR11L1/OR6V1/OR4K2/OR4N2/OR10P1/OR6B3/OR2T33/OR5B21/OR8A1/OR7D4/OR4D1/OR9G1/OR1L4/OR5T2/OR11A1/OR6C75/OR51B4…
KEGG_LONG_TERM_DEPRESSION	KEGG_LONG_TERM_DEPRESSION	70	0.670180156109479	1.46487188408012	0.0240963855421687	0.952868852459016	0.952868852459016	1777	tags=24%, list=9%, signal=22%	GRIA1/PLA2G2E/GRID2/PPP1R17/PLA2G12B/IGF1/PLA2G3/PLA2G2A/PLA2G4E/CRH/GRIA2/NOS1/GNAO1/PRKCB/GRIA3/GNAZ/PLA2G2D
KEGG_PROTEASOME	KEGG_PROTEASOME	44	-0.576640917903676	-1.43886153826259	0.0476190476190476	0.952868852459016	0.952868852459016	4651	tags=50%, list=24%, signal=38%	PSMD11/PSMA1/PSMC2/PSMD6/PSMB9/PSMA4/PSMC3/PSMD12/PSMB7/PSMA3/PSMD13/PSMD7/PSMA7/PSMD2/PSMC6/PSMC1/PSMD14/IFNG/PSMA6/SEM1/PSMB11/PSMA8
KEGG_NEUROACTIVE_LIGAND_RECEPTOR_INTERACTION	KEGG_NEUROACTIVE_LIGAND_RECEPTOR_INTERACTION	270	0.585341876505144	1.43792020295682	0.0202020202020202	0.952868852459016	0.952868852459016	2874	tags=47%, list=15%, signal=40%	TAAR2/CHRM2/TAAR8/MAS1/GRIA1/SSTR4/AGTR2/GABRA1/OPRM1/NPY2R/MLNR/TAAR5/GABRG2/MC2R/GABRA3/TAAR6/GRID2/GHSR/CHRNA2/GLRA3/DRD5/RXFP2/GABRG1/LHCGR/HRH4/HTR2A/GABRA4/FSHR/GRIK3/TACR1/ADRB3/GALR1/TACR2/P2RY14/NPFFR2/LEP/HCRTR1/GCGR/GPR83/BRS3/TACR3/GPR50/MTNR1B/MC3R/CTSG/NTSR2/GRM7/CNR1/GLRA1/HTR4/HRH3/AVPR1B/ADRA1A/GLP2R/GHRHR/CHRNB2/PTGFR/GLP1R/AGTR1/HTR1F/ADCYAP1R1/GRIA2/GABRQ/SSTR3/GRIK1/OPRD1/VIP…
KEGG_CYTOKINE_CYTOKINE_RECEPTOR_INTERACTION	KEGG_CYTOKINE_CYTOKINE_RECEPTOR_INTERACTION	263	0.549173412154586	1.34641455882861	0.0306122448979592	0.952868852459016	0.952868852459016	4988	tags=52%, list=26%, signal=39%	IL17A/IFNA17/CCL27/CCL25/IL13/IL20/IFNA21/CCL14/IL22/TPO/LEP/IL3/IFNA4/XCR1/CCL16/CSF3/CNTFR/VEGFD/IL9/IL26/CXCR2/CCL23/CCR4/CRLF2/IL17B/TNFSF18/CCR6/CCR2/CX3CR1/CCL17/IL24/IL25/CXCR5/CXCR1/HGF/IL1B/CXCR6/IL18RAP/CCR7/IL10/CD40LG/FLT3/LTA/CCL8/LEPR/IL5RA/NGFR/TNFRSF8/GHR/IL21/CCL22/FASLG/PRL/TSLP/GH1/CCR9/CCR8/CCR5/IL19/CCL19/IFNA2/CCL11/CCL3L1/IL5/BMP7/TNFSF8/KIT/CSF2RB/CCR3/TNFRSF13B/PPBP/TNF/T…
KEGG_CHEMOKINE_SIGNALING_PATHWAY	KEGG_CHEMOKINE_SIGNALING_PATHWAY	187	0.547049097657922	1.28008228051428	0.0444444444444444	0.952868852459016	0.952868852459016	5587	tags=50%, list=29%, signal=36%	CCL27/CCL25/GNG13/CCL14/XCR1/CCL16/GNG3/CXCR2/CCL23/CCR4/CCR6/SHC4/CCR2/CX3CR1/CCL17/PRKACG/PRKCB/ADCY5/CXCR5/CXCR1/CXCR6/CCR7/RASGRP2/CCL8/ITK/CCL22/CCR9/CCR8/CCR5/ADCY4/CCL19/GRK1/CCL11/CCL3L1/CCR3/PIK3CG/PPBP/PIK3R5/CCL4L2/GNG4/ADCY2/CCL3/FGR/CCL4/NCF1/DOCK2/PLCB4/GNG7/XCL2/GNGT2/TIAM1/GNG2/CXCL3/CCL15/CXCL12/GNG8/HCK/CCR1/WAS/CXCL2/PIK3R3/CXCL13/CCL21/GNB3/CCL2/ELMO1/ADCY1/GRK5/PREX1/CCL18/CC…
