# Supplementary material for: FAIM2 is a potential pan-cancer biomarker for prognosis and immune infiltration
Source: Front Oncol. 2022 Sep 14;12:998336. doi: 10.3389/fonc.2022.998336 (PMC9516132; doi:10.3389/fonc.2022.998336)
Supplement: Supplementary file 8 [file DataSheet_1.zip › Raw data 1/complementary Figure 4/Term.PCPG.txt]

ID	Description	setSize	enrichmentScore	NES	pvalue	p.adjust	qvalues	rank	leading_edge	core_enrichment
KEGG_NON_HOMOLOGOUS_END_JOINING	KEGG_NON_HOMOLOGOUS_END_JOINING	13	0.82676330525996	1.87465701160948	0.025	1	1	200	tags=8%, list=1%, signal=8%	DNTT
KEGG_PORPHYRIN_AND_CHLOROPHYLL_METABOLISM	KEGG_PORPHYRIN_AND_CHLOROPHYLL_METABOLISM	39	0.738695248383906	1.68572817712664	0.0416666666666667	1	1	380	tags=21%, list=2%, signal=20%	UGT2B10/UGT2B4/FTMT/UGT1A1/UGT2B15/UGT1A4/UGT2A3/UGT1A9
KEGG_STARCH_AND_SUCROSE_METABOLISM	KEGG_STARCH_AND_SUCROSE_METABOLISM	48	0.661032688711354	1.43843921399032	0.04	1	1	815	tags=23%, list=4%, signal=22%	UGT2B10/UGT2B4/AMY1C/UGT1A1/UGT2B15/UGT1A4/UGT2A3/UGT1A9/GCK/MGAM/AMY1A
KEGG_OLFACTORY_TRANSDUCTION	KEGG_OLFACTORY_TRANSDUCTION	382	-0.537830592595289	-1.34528136735331	0.0210526315789474	1	1	1030	tags=30%, list=5%, signal=29%	OR2T6/OR1J4/OR1N2/OR1J2/OR2D3/OR6C1/OR6T1/OR1A2/OR13C8/OR1D2/OR52K2/OR1J1/OR52I1/OR51F2/OR7A5/PDC/OR51B4/OR52H1/OR11G2/GUCY2D/OR7C1/OR5B12/OR2F2/OR2T8/OR2K2/OR2V2/OR2F1/OR52I2/OR2T12/OR10G3/OR4N2/OR4F6/OR13A1/OR1D5/OR4C6/OR56A4/OR6V1/OR9A2/GUCA1A/CLCA2/OR51M1/OR1M1/OR4K5/OR1E1/OR10A2/OR52B2/OR6A2/OR2B3/OR1L1/OR6C75/OR7G3/OR1N1/OR52N1/OR7E24/OR2Z1/OR5AK2/OR2B2/OR8D1/CALML5/OR8A1/OR10Q1/OR10H5/OR4C…
KEGG_DRUG_METABOLISM_OTHER_ENZYMES	KEGG_DRUG_METABOLISM_OTHER_ENZYMES	49	0.612671077925866	1.34491042409341	0.0384615384615385	1	1	608	tags=20%, list=3%, signal=20%	UGT2B10/UGT2B4/UGT1A1/UGT2B15/UGT1A4/CYP2A6/UGT2A3/UGT1A9/CYP3A7/CYP3A4
