# Supplementary material for: FAIM2 is a potential pan-cancer biomarker for prognosis and immune infiltration
Source: Front Oncol. 2022 Sep 14;12:998336. doi: 10.3389/fonc.2022.998336 (PMC9516132; doi:10.3389/fonc.2022.998336)
Supplement: Supplementary file 8 [file DataSheet_1.zip › Raw data 1/complementary Figure 4/Term.PRAD.txt]

ID	Description	setSize	enrichmentScore	NES	pvalue	p.adjust	qvalues	rank	leading_edge	core_enrichment
KEGG_REGULATION_OF_AUTOPHAGY	KEGG_REGULATION_OF_AUTOPHAGY	35	0.86406202583427	1.81386511627253	0.0126582278481013	0.147151898734177	0.128247834776815	1461	tags=31%, list=8%, signal=29%	IFNA4/IFNA8/IFNA16/IFNA10/IFNA17/IFNA14/IFNA2/IFNA13/INS/IFNA1/IFNA6
KEGG_RIG_I_LIKE_RECEPTOR_SIGNALING_PATHWAY	KEGG_RIG_I_LIKE_RECEPTOR_SIGNALING_PATHWAY	71	0.762139155578291	1.76826338208117	0.0117647058823529	0.147151898734177	0.128247834776815	1461	tags=17%, list=8%, signal=16%	IFNA4/IFNA8/IFNA16/IFNA10/IFNA17/IFNA14/IFNA2/IFNK/IFNA13/IFNE/IFNA1/IFNA6
KEGG_CYTOKINE_CYTOKINE_RECEPTOR_INTERACTION	KEGG_CYTOKINE_CYTOKINE_RECEPTOR_INTERACTION	263	0.641108319472301	1.67901047543164	0.0101010101010101	0.147151898734177	0.128247834776815	4689	tags=60%, list=24%, signal=46%	IFNA4/IFNA8/IFNA16/IFNA10/IFNA17/IFNA14/IFNA2/IFNK/TSLP/IFNA13/GH1/IL17A/CXCR1/IL22RA2/CCL15/XCR1/CXCR2/CCR6/GDF5/PF4V1/CCL16/CCR10/CCL23/CNTFR/IFNE/IL23R/CRLF2/CXCR5/TNFRSF13B/CCL14/PDGFRA/CCR9/TNFRSF17/IL3/CCR3/IL26/TNFSF14/FLT3/IFNA1/IFNA6/LEPR/CXCL13/CCR2/KIT/IL1A/CXCL6/HGF/IL19/CCL22/CD40LG/CTF1/IL17B/IL21/TNFSF8/IL1R2/IL2/CCR4/FLT3LG/CSF3R/CXCL5/CCL7/IL18RAP/IL7R/MET/CCR7/IL12A/EDA2R/CSF2RB…
KEGG_CALCIUM_SIGNALING_PATHWAY	KEGG_CALCIUM_SIGNALING_PATHWAY	177	0.643187153170086	1.67547723874866	0.0104166666666667	0.147151898734177	0.128247834776815	4152	tags=51%, list=22%, signal=40%	PLCZ1/ADRB3/DRD5/P2RX2/PDE1C/ADRA1A/ADRA1D/SLC25A31/LHCGR/ADRA1B/HRH2/PRKCB/CACNA1I/DRD1/SLC8A1/CAMK4/NTSR1/HTR5A/CAMK2A/NOS1/P2RX6/CHP2/P2RX1/PDGFRA/GRIN2A/PTGER3/CHRM2/GNAL/CACNA1F/ITPKA/CALML3/AVPR1A/CACNA1E/BDKRB2/TRPC1/HTR7/HTR2C/TNNC2/TACR1/PDE1B/TRHR/RYR1/CACNA1C/ADCY7/EDNRA/PLCG2/BST1/CACNA1S/TACR2/CHRNA7/HTR4/TNNC1/SLC8A2/PLN/ATP2B4/ADCY8/MYLK/TBXA2R/EDNRB/P2RX7/CACNA1A/ADCY4/HRH1/PTAFR/…
KEGG_CYTOSOLIC_DNA_SENSING_PATHWAY	KEGG_CYTOSOLIC_DNA_SENSING_PATHWAY	55	0.727241517271447	1.67427846340272	0.0120481927710843	0.147151898734177	0.128247834776815	2954	tags=31%, list=15%, signal=26%	IFNA4/IFNA8/IFNA16/IFNA10/IFNA17/IFNA14/IFNA2/IFNA13/IFNA1/IFNA6/RIPK3/IL33/IL1B/CASP1/IL18/AIM2/IL6
KEGG_TOLL_LIKE_RECEPTOR_SIGNALING_PATHWAY	KEGG_TOLL_LIKE_RECEPTOR_SIGNALING_PATHWAY	102	0.653838176364711	1.59914404430794	0.0108695652173913	0.147151898734177	0.128247834776815	4279	tags=32%, list=22%, signal=25%	IFNA4/IFNA8/IFNA16/IFNA10/IFNA17/IFNA14/IFNA2/IFNA13/IFNA1/IFNA6/PIK3CG/TLR1/TLR6/TLR8/IL12A/TLR4/PIK3CD/TICAM2/IL1B/TLR3/TLR2/CD40/TLR7/IL6/CD86/CTSK/MAP3K8/LBP/PIK3R5/TNF/IL12B/LY96/CCL5
KEGG_CHEMOKINE_SIGNALING_PATHWAY	KEGG_CHEMOKINE_SIGNALING_PATHWAY	187	0.611711812625242	1.59116368639512	0.0102040816326531	0.147151898734177	0.128247834776815	4911	tags=45%, list=26%, signal=34%	CXCR1/CCL15/PRKCB/XCR1/CXCR2/CCR6/PF4V1/CCL16/CCR10/CCL23/CXCR5/CCL14/CCR9/ADCY5/SHC3/CCR3/CXCL13/CCR2/CXCL6/RASGRP2/GNG2/PIK3CG/CCL22/GNB3/GNG8/CCR4/ADCY7/GNGT1/CXCL5/CCL7/NCF1/ITK/CCR7/CCL17/XCL2/JAK3/ADCY8/PIK3CD/CCL13/DOCK2/GRK5/CXCL1/CCL24/VAV1/CX3CR1/GNGT2/CCR5/ADCY4/CXCL3/CCL21/CXCR6/CCL27/CCR8/CXCR3/FGR/XCL1/CCL11/ADCY3/CX3CL1/CXCL12/ELMO1/PRKACG/CCL20/HCK/CCR1/CCL19/GNG11/PLCB2/RAC2/CXCL…
KEGG_CELL_ADHESION_MOLECULES_CAMS	KEGG_CELL_ADHESION_MOLECULES_CAMS	131	0.625554998072616	1.58862640575937	0.0104166666666667	0.147151898734177	0.128247834776815	5359	tags=63%, list=28%, signal=45%	NCAM1/CLDN18/NEGR1/CNTN2/CADM3/L1CAM/NLGN3/NRXN2/CNTN1/CLDN11/MPZ/CLDN10/NFASC/MAG/CD22/PDCD1LG2/ITGA8/ICAM3/CD40LG/CNTNAP1/CDH2/ITGA9/ITGAM/JAM2/NRXN1/CD28/CLDN2/SPN/CD226/CLDN14/CLDN19/SELP/HLA-DOB/CD40/CLDN16/VCAM1/ITGB7/ITGB8/ITGAL/SELL/SELE/PTPRC/NRXN3/ITGA4/CD6/HLA-DOA/ICAM2/VCAN/PDCD1/JAM3/CD8A/NLGN1/CD86/SELPLG/CTLA4/CD2/NLGN4X/CLDN5/CD34/CD4/ITGB2/HLA-DQA2/CDH3/HLA-DQA1/CD274/NRCAM/CDH5/…
KEGG_HEMATOPOIETIC_CELL_LINEAGE	KEGG_HEMATOPOIETIC_CELL_LINEAGE	85	0.662512179788509	1.57709269470179	0.0116279069767442	0.147151898734177	0.128247834776815	6127	tags=85%, list=32%, signal=58%	CD1A/GP5/ITGB3/IL3/FCER2/FLT3/GYPA/CR1/CD19/CD22/KIT/IL1A/CD1E/MS4A1/CD1B/IL1R2/CD33/FLT3LG/CD1C/CSF3R/GP9/DNTT/IL7R/ITGAM/CD3G/ITGA1/CD1D/CR2/IL1B/CSF2RA/CSF3/CD37/IL6/CD5/ITGA4/CD3E/CD7/CSF2/IL4/CD8A/CSF1/CSF1R/CD3D/ITGA2/CD2/ITGA5/TNF/IL2RA/CD38/CD34/CD4/IL7/IL11/KITLG/CD8B/ITGA3/CD14/IL9R/IL6R/HLA-DRB5/IL4R/IL3RA/EPO/IL5/CD36/CD44/GP1BA/HLA-DRB1/FCGR1A/CD55/ANPEP/HLA-DRA
KEGG_DILATED_CARDIOMYOPATHY	KEGG_DILATED_CARDIOMYOPATHY	90	0.626106996615875	1.50796626390087	0.0113636363636364	0.147151898734177	0.128247834776815	4834	tags=64%, list=25%, signal=48%	MYH6/SGCG/MYH7/MYL3/MYL2/SLC8A1/CACNA2D3/ACTC1/CACNG7/ITGB3/ADCY5/CACNA1F/ITGA8/SGCA/DMD/LAMA2/ITGA9/CACNA1C/ADCY7/CACNA2D4/CACNA1S/ITGB6/TNNC1/PLN/MYBPC3/ITGA1/ITGA7/ADCY8/ITGA11/ADCY4/TGFB2/ITGB7/ITGB8/ITGA4/TTN/CACNG5/ADCY3/PRKACG/ITGB4/CACNB4/CACNG6/ITGA2/ITGA5/TNNT2/TNF/TGFB3/CACNG1/TPM2/DES/SGCD/SGCB/TGFB1/ADCY2/TPM1/RYR2/ITGA3/CACNG4/ADCY9
KEGG_JAK_STAT_SIGNALING_PATHWAY	KEGG_JAK_STAT_SIGNALING_PATHWAY	155	0.58536570854952	1.49988334615063	0.0106382978723404	0.147151898734177	0.128247834776815	4689	tags=45%, list=24%, signal=34%	IFNA4/IFNA8/IFNA16/IFNA10/IFNA17/IFNA14/IFNA2/IFNK/TSLP/IFNA13/GH1/IL22RA2/CNTFR/IFNE/IL23R/CRLF2/IL3/IL26/IFNA1/IFNA6/LEPR/IL19/PIK3CG/CTF1/IL21/IL13RA2/IL2/CSF3R/IL7R/SPRY3/IL12A/CSF2RB/LIF/CCND2/JAK3/PIK3CD/IL10/CSF2RA/IL13/IL12RB1/CSF3/STAT4/IL6/IL10RA/IL2RB/IL20/IL15/IL9/CSF2/SPRED1/SOCS1/IL4/IL21R/IL24/PIK3R5/IL2RA/IL2RG/IL12B/SPRY2/SOCS3/IL15RA/IL7/IL11/MPL/STAT5A/CISH/LEP/SPRY1/IL22RA1
KEGG_PRIMARY_IMMUNODEFICIENCY	KEGG_PRIMARY_IMMUNODEFICIENCY	35	0.710660839330912	1.49184070983643	0.0126582278481013	0.147151898734177	0.128247834776815	4795	tags=71%, list=25%, signal=54%	AICDA/TNFRSF13B/CD19/IGLL1/CD40LG/AIRE/IL7R/CD79A/JAK3/BTK/CD40/ZAP70/PTPRC/CIITA/CD3E/RAG1/ADA/TNFRSF13C/CD8A/CD3D/CD4/IL2RG/CD8B/LCK/ICOS
KEGG_FOCAL_ADHESION	KEGG_FOCAL_ADHESION	199	0.561857046301644	1.47029926236849	0.0102040816326531	0.147151898734177	0.128247834776815	5622	tags=48%, list=29%, signal=34%	PAK3/PRKCB/MYL2/CAV3/COL4A6/COL4A4/PAK5/TNN/ACTN2/ITGB3/CHAD/PDGFRA/RASGRF1/SHC3/TNXB/MYL7/HGF/ITGA8/PIK3CG/PGF/TNR/LAMA2/ITGA9/CAV2/ITGB6/FLNC/MET/PDGFC/CCND2/ITGA1/ITGA7/PIK3CD/LAMA4/MYLK/ITGA11/MYLPF/VAV1/COL6A3/LAMB3/ACTN3/ITGB7/ITGB8/COL5A3/PARVG/TNC/COL6A6/ITGA4/CAV1/MYLK3/PRKCA/COL5A1/BCL2/LAMC3/PDGFD/ITGB4/PDGFRB/ITGA2/ITGA5/BIRC3/RAC2/VCL/FLT4/PIK3R5/MYL10/KDR/VAV3/FYN/MYLK2/FLNA/SHC4/CO…
KEGG_COMPLEMENT_AND_COAGULATION_CASCADES	KEGG_COMPLEMENT_AND_COAGULATION_CASCADES	69	0.624478999891599	1.45849026023637	0.0116279069767442	0.147151898734177	0.128247834776815	5588	tags=77%, list=29%, signal=55%	SERPINA5/F7/F9/MASP1/MBL2/F10/CR1/BDKRB2/C7/C6/CFH/SERPIND1/FGG/C4BPA/TFPI/PLG/C8A/CR2/CFI/CFB/CFD/F13A1/F11/C3/C1S/FGA/C4B/C1R/THBD/C4A/C3AR1/SERPING1/PLAUR/F8/PLAU/SERPINF2/SERPINA1/C9/C5AR1/PROS1/F2/A2M/C2/C4BPB/C8B/F2R/BDKRB1/MASP2/SERPINE1/C1QA/KLKB1/C1QC/C1QB
KEGG_REGULATION_OF_ACTIN_CYTOSKELETON	KEGG_REGULATION_OF_ACTIN_CYTOSKELETON	212	0.544355290960876	1.41115143086684	0.0104166666666667	0.147151898734177	0.128247834776815	5097	tags=37%, list=27%, signal=27%	FGF10/INSRR/FGF23/PAK3/MYL2/FGF7/PAK5/ACTN2/ITGB3/PDGFRA/FGF2/CHRM2/INS/FGF9/FGF6/MYL7/BDKRB2/ITGA8/PIK3CG/ITGA9/FGF16/ITGB6/FGF1/ITGAM/PDGFC/ITGA1/ITGA7/PIK3CD/FGFR2/FGD3/MYLK/ITGA11/NCKAP1L/MYLPF/VAV1/ACTN3/PIP5K1B/ITGB7/ITGB8/ITGAL/ITGA4/ITGAD/MRAS/MYLK3/FGF18/FGF14/FGFR1/ARHGEF6/PDGFD/ARHGEF4/ITGB4/PDGFRB/ITGA2/ITGA5/ITGAX/RAC2/VCL/PIK3R5/MYL10/VAV3/WAS/MYLK2/CFL2/TIAM1/ITGB2/GSN/MYL9/MOS/FGF…
KEGG_PATHWAYS_IN_CANCER	KEGG_PATHWAYS_IN_CANCER	325	0.525240254865774	1.37277570391428	0.0101010101010101	0.147151898734177	0.128247834776815	5057	tags=33%, list=26%, signal=25%	DCC/NTRK1/FGF10/WNT16/FGF23/HHIP/PRKCB/FGF7/COL4A6/GLI2/COL4A4/RUNX1T1/WNT6/PDGFRA/FGF2/WNT7A/FGF9/GLI1/FLT3/FGF6/WNT2B/KIT/RXRG/HGF/WNT3A/WNT2/PIK3CG/PGF/WNT10A/WNT1/BMP4/LAMA2/WNT9B/FLT3LG/GLI3/PLCG2/CSF3R/FGF16/TCF7L1/FZD2/MITF/MET/FGF1/FZD10/PIK3CD/FGFR2/LAMA4/CSF2RA/TCF7/LAMB3/CCNA1/FZD7/TGFB2/IL6/MMP2/PRKCA/FGF18/FGF14/FGFR1/PLD1/BCL2/LAMC3/TRAF5/RASSF5/CSF1R/LEF1/PTCH2/PDGFRB/TGFA/MECOM/IT…
KEGG_NATURAL_KILLER_CELL_MEDIATED_CYTOTOXICITY	KEGG_NATURAL_KILLER_CELL_MEDIATED_CYTOTOXICITY	131	0.590688888260742	1.50008227633204	0.0208333333333333	0.227941176470588	0.198658410732714	4149	tags=38%, list=22%, signal=30%	IFNA4/IFNA8/IFNA16/IFNA10/IFNA17/IFNA14/NCR2/IFNA2/IFNA13/PRKCB/CHP2/FCGR3B/SHC3/IFNA1/IFNA6/PIK3CG/NCR3/KLRD1/PLCG2/CD244/NFATC4/KLRC1/CD247/PIK3CD/VAV1/CD48/LCP2/ITGAL/ZAP70/RAET1E/PRF1/PRKCA/TNFRSF10D/ICAM2/CSF2/NFATC2/NCR1/KLRK1/HCST/MICB/RAC2/PIK3R5/VAV3/TNF/FYN/TNFRSF10C/ITGB2/FASLG/KIR3DL1/SHC4
KEGG_AUTOIMMUNE_THYROID_DISEASE	KEGG_AUTOIMMUNE_THYROID_DISEASE	50	0.658357199422008	1.50787313046323	0.0240963855421687	0.235890932149651	0.205586890498281	3683	tags=44%, list=19%, signal=36%	IFNA4/IFNA8/IFNA16/IFNA10/IFNA17/IFNA14/IFNA2/IFNA13/TSHB/IFNA1/IFNA6/CD40LG/IL2/CD28/IL10/HLA-DOB/CD40/PRF1/HLA-DOA/IL4/CD86/CTLA4
KEGG_HYPERTROPHIC_CARDIOMYOPATHY_HCM	KEGG_HYPERTROPHIC_CARDIOMYOPATHY_HCM	83	0.616338669693439	1.47509794358839	0.0229885057471264	0.235890932149651	0.205586890498281	4799	tags=61%, list=25%, signal=46%	MYH6/SGCG/MYH7/MYL3/MYL2/SLC8A1/CACNA2D3/ACTC1/CACNG7/ITGB3/PRKAG3/CACNA1F/ITGA8/SGCA/DMD/LAMA2/ITGA9/CACNA1C/CACNA2D4/CACNA1S/ITGB6/TNNC1/MYBPC3/ITGA1/ITGA7/ITGA11/TGFB2/ITGB7/ITGB8/IL6/ITGA4/TTN/CACNG5/ITGB4/CACNB4/CACNG6/ITGA2/ITGA5/TNNT2/TNF/TGFB3/CACNG1/TPM2/DES/SGCD/SGCB/TGFB1/TPM1/RYR2/ITGA3/CACNG4
KEGG_MELANOGENESIS	KEGG_MELANOGENESIS	101	0.604863399352607	1.47346386531441	0.032967032967033	0.252488687782805	0.220052393427006	5160	tags=43%, list=27%, signal=31%	WNT16/PRKCB/GNAO1/TYR/CAMK2A/WNT6/ADCY5/WNT7A/POMC/CALML3/WNT2B/KIT/WNT3A/ASIP/WNT2/DCT/WNT10A/WNT1/WNT9B/ADCY7/TCF7L1/FZD2/MITF/ADCY8/FZD10/EDNRB/TCF7/ADCY4/FZD7/PRKCA/ADCY3/PRKACG/LEF1/PLCB2/WNT4/CALML5/ADCY2/KITLG/ADCY9/FZD3/FZD1/CAMK2G/EDN1
KEGG_TIGHT_JUNCTION	KEGG_TIGHT_JUNCTION	132	0.566798650590406	1.44025058379077	0.03125	0.252488687782805	0.220052393427006	3972	tags=27%, list=21%, signal=21%	MYH6/MYH7/MYH8/MYH2/CLDN18/PRKCB/MYL2/PPP2R2B/ACTN2/MYH1/CLDN11/CLDN10/MYL7/MYH4/PRKCQ/JAM2/EPB41L3/CLDN2/EPB41L2/MYLPF/CLDN14/CLDN19/MYH3/ACTN3/CLDN16/MAP3K20/MRAS/PRKCA/JAM3/MYH11/CTNNA3/MYL10/MYH7B/CLDN5/HCLS1
KEGG_VIRAL_MYOCARDITIS	KEGG_VIRAL_MYOCARDITIS	68	0.606747301271929	1.41160266394619	0.0352941176470588	0.252488687782805	0.220052393427006	6127	tags=59%, list=32%, signal=40%	MYH6/SGCG/MYH7/MYH8/MYH2/MYH1/MYH4/CD40LG/SGCA/DMD/LAMA2/CD28/MYH3/HLA-DOB/CD40/ITGAL/CAV1/PRF1/HLA-DOA/MYH11/CD86/RAC2/FYN/MYH7B/ITGB2/HLA-DQA2/HLA-DQA1/SGCD/SGCB/HLA-DQB1/HLA-DPA1/HLA-F/HLA-DRB5/HLA-DPB1/HLA-DMA/ICAM1/HLA-DRB1/HLA-G/CD55/HLA-DRA
KEGG_ANTIGEN_PROCESSING_AND_PRESENTATION	KEGG_ANTIGEN_PROCESSING_AND_PRESENTATION	80	0.589682466138732	1.39243833104582	0.0344827586206897	0.252488687782805	0.220052393427006	418	tags=10%, list=2%, signal=10%	IFNA4/IFNA8/IFNA16/IFNA10/IFNA17/IFNA14/IFNA2/IFNA13
KEGG_LEISHMANIA_INFECTION	KEGG_LEISHMANIA_INFECTION	69	0.596027250492072	1.39204030852767	0.0348837209302326	0.252488687782805	0.220052393427006	6161	tags=61%, list=32%, signal=41%	PRKCB/FCGR3B/CR1/IL1A/NCF1/IL12A/ITGAM/TLR4/IL10/IL1B/HLA-DOB/TLR2/TGFB2/ITGA4/HLA-DOA/C3/IL4/NCF4/CYBA/NCF2/TNF/TGFB3/ITGB2/IL12B/NOS2/HLA-DQA2/HLA-DQA1/TGFB1/FCGR2A/HLA-DQB1/PTGS2/HLA-DPA1/HLA-DRB5/HLA-DPB1/JAK2/HLA-DMA/FCGR3A/HLA-DRB1/FCGR1A/JAK1/HLA-DRA/FOS
KEGG_WNT_SIGNALING_PATHWAY	KEGG_WNT_SIGNALING_PATHWAY	150	0.531616231116076	1.35705956549122	0.0319148936170213	0.252488687782805	0.220052393427006	3792	tags=26%, list=20%, signal=21%	WNT16/PRKCB/WIF1/CAMK2A/WNT6/CHP2/DAAM2/WNT7A/PRICKLE2/WNT2B/NKD1/NKD2/PRICKLE1/WNT3A/WNT2/WNT10A/WNT1/SOX17/WNT9B/SFRP5/NFATC4/TCF7L1/FZD2/CCND2/FZD10/DKK2/DKK1/TCF7/FZD7/SFRP1/SFRP2/PRKCA/PRKACG/FOSL1/VANGL2/NFATC2/LEF1/PLCB2/RAC2
KEGG_NEUROACTIVE_LIGAND_RECEPTOR_INTERACTION	KEGG_NEUROACTIVE_LIGAND_RECEPTOR_INTERACTION	270	0.495224890728504	1.29737376040059	0.0303030303030303	0.252488687782805	0.220052393427006	3094	tags=42%, list=16%, signal=36%	TAAR2/GABRA6/MC4R/ADRB3/DRD5/GABRG2/CHRNA4/ADCYAP1R1/P2RX2/ADRA1A/ADRA1D/GALR1/GRIA2/MC2R/GABRQ/LHCGR/GRIA1/GH1/MAS1/AGTR2/GPR50/HTR1A/TAAR8/ADRA1B/TSHB/NMUR1/HRH2/CHRNB4/MTNR1B/HTR1E/DRD1/PTH1R/SSTR2/GABRA3/GRIA3/SSTR4/SSTR3/NTSR1/GABRA4/HTR5A/CTSG/P2RX6/P2RX1/PTGDR/GRIN2A/PTGER3/CHRM2/LPAR4/TAAR1/CALCR/GRIK5/CNR2/CNR1/NPFFR2/FPR2/CRHR2/VIPR2/AVPR1A/PTGER2/GABRB1/LEPR/GABRE/DRD2/BDKRB2/NPFFR1/GR…
KEGG_VASCULAR_SMOOTH_MUSCLE_CONTRACTION	KEGG_VASCULAR_SMOOTH_MUSCLE_CONTRACTION	115	0.584630882463622	1.45388359288051	0.043010752688172	0.278860569715142	0.243036376548568	5418	tags=49%, list=28%, signal=35%	PLA2G2C/ADRA1A/ADRA1D/CYP4A11/ADRA1B/PRKCB/PRKG1/ADCY5/CACNA1F/CYP4A22/CALML3/KCNMB1/AVPR1A/PRKCQ/PLA2G3/KCNMA1/IRAG1/CACNA1C/ADCY7/EDNRA/CACNA1S/ADCY8/GUCY1A2/MYLK/PPP1R14A/NPR2/PPP1R12B/ADCY4/PLA2G2D/NPR1/MYLK3/PRKCA/ADCY3/PLA2G4A/PRKACG/ADORA2B/MYH11/PTGIR/PLCB2/PLA2G10/MYLK2/ACTG2/ITPR1/CALML5/MYL9/ACTA2/CALCRL/ADCY2/ADCY9/KCNMB4/PLA2G5/CALD1/RAMP3/ADORA2A/RAMP2/PPP1R12A
KEGG_LEUKOCYTE_TRANSENDOTHELIAL_MIGRATION	KEGG_LEUKOCYTE_TRANSENDOTHELIAL_MIGRATION	116	0.578152877894369	1.44019630203352	0.0434782608695652	0.278860569715142	0.243036376548568	5311	tags=47%, list=28%, signal=35%	CLDN18/PRKCB/MYL2/ACTN2/CLDN11/CLDN10/MYL7/PIK3CG/NOX3/PLCG2/NCF1/ITK/ITGAM/JAM2/PIK3CD/CLDN2/MYLPF/CLDN14/VAV1/CLDN19/ACTN3/CLDN16/VCAM1/ITGAL/ITGA4/MMP2/PRKCA/CXCL12/JAM3/RASSF5/NCF4/CYBA/RAPGEF4/CTNNA3/RAC2/VCL/CYBB/NCF2/PIK3R5/MYL10/VAV3/CLDN5/ITGB2/MMP9/THY1/MYL9/MSN/CDH5/CXCR4/ACTN1/PIK3R1/ESAM/CLDN9/CLDN1/PECAM1
KEGG_AXON_GUIDANCE	KEGG_AXON_GUIDANCE	129	0.526924366622872	1.33413861580472	0.0416666666666667	0.278860569715142	0.243036376548568	4973	tags=40%, list=26%, signal=29%	DCC/SEMA3A/PAK3/EPHB1/L1CAM/PAK5/CHP2/SEMA6D/ROBO2/EFNA5/EPHA3/NTN1/SEMA5A/NFATC4/MET/SLIT3/UNC5C/LRRC4C/EPHA7/SLIT2/EPHA2/DPYSL2/PLXNC1/UNC5B/ROBO1/CXCL12/SEMA3E/EFNB3/EPHB2/ROBO3/NFATC2/SEMA7A/EPHA4/EFNB1/SEMA3D/SEMA6B/RAC2/FYN/CFL2/SEMA3B/SEMA5B/EPHB6/EPHA5/NTN4/UNC5D/FES/ABLIM1/PLXNA2/CXCR4/ABLIM2/SEMA3G
KEGG_BASAL_CELL_CARCINOMA	KEGG_BASAL_CELL_CARCINOMA	55	0.640451532451832	1.47446781044698	0.0481927710843374	0.281818181818182	0.245614035087719	5015	tags=49%, list=26%, signal=36%	WNT16/HHIP/GLI2/WNT6/WNT7A/GLI1/WNT2B/WNT3A/WNT2/WNT10A/WNT1/BMP4/WNT9B/GLI3/TCF7L1/FZD2/FZD10/TCF7/FZD7/LEF1/PTCH2/WNT4/BMP2/AXIN2/SHH/FZD3/FZD1
KEGG_HEDGEHOG_SIGNALING_PATHWAY	KEGG_HEDGEHOG_SIGNALING_PATHWAY	56	0.632104259340435	1.45413647876769	0.0487804878048781	0.281818181818182	0.245614035087719	4833	tags=45%, list=25%, signal=34%	BMP5/WNT16/HHIP/GLI2/WNT6/WNT7A/GLI1/WNT2B/WNT3A/WNT2/WNT10A/WNT1/BMP4/WNT9B/GLI3/BMP7/GAS1/PRKACG/PTCH2/DHH/WNT4/LRP2/BMP2/SHH/CSNK1A1L
KEGG_INTESTINAL_IMMUNE_NETWORK_FOR_IGA_PRODUCTION	KEGG_INTESTINAL_IMMUNE_NETWORK_FOR_IGA_PRODUCTION	46	0.63999580640822	1.4235521909087	0.0487804878048781	0.281818181818182	0.245614035087719	5510	tags=80%, list=29%, signal=57%	AICDA/CCR10/TNFRSF13B/CCR9/TNFRSF17/CD40LG/IL2/CD28/IL10/HLA-DOB/CD40/CCL27/ITGB7/IL6/ITGA4/HLA-DOA/IL15/CXCL12/TNFSF13B/TNFRSF13C/IL4/CD86/CCL28/HLA-DQA2/HLA-DQA1/IL15RA/TGFB1/MAP3K14/PIGR/HLA-DQB1/ICOS/CXCR4/ICOSLG/HLA-DPA1/HLA-DRB5/HLA-DPB1/IL5
