# Supplementary material for: FAIM2 is a potential pan-cancer biomarker for prognosis and immune infiltration
Source: Front Oncol. 2022 Sep 14;12:998336. doi: 10.3389/fonc.2022.998336 (PMC9516132; doi:10.3389/fonc.2022.998336)
Supplement: Supplementary file 8 [file DataSheet_1.zip › Raw data 1/complementary Figure 4/Term.READ.txt]

ID	Description	setSize	enrichmentScore	NES	pvalue	p.adjust	qvalues	rank	leading_edge	core_enrichment
KEGG_RETINOL_METABOLISM	KEGG_RETINOL_METABOLISM	62	-0.823970607564591	-1.72473048061181	0.0149253731343284	0.46969696969697	0.462519936204147	1720	tags=44%, list=9%, signal=40%	UGT1A1/UGT1A6/UGT1A8/UGT1A7/RDH16/CYP2C9/ADH1B/CYP2C19/UGT2B4/RPE65/LRAT/AWAT2/CYP1A1/ADH4/CYP2C8/CYP3A4/CYP3A43/CYP2A7/UGT1A9/UGT2A1/CYP2A6/ADH1A/UGT2B28/CYP4A11/CYP4A22/CYP1A2/UGT1A4
KEGG_STEROID_HORMONE_BIOSYNTHESIS	KEGG_STEROID_HORMONE_BIOSYNTHESIS	53	-0.831695349827423	-1.70504365218224	0.0149253731343284	0.46969696969697	0.462519936204147	1720	tags=47%, list=9%, signal=43%	UGT1A1/UGT1A6/UGT1A8/UGT1A7/AKR1C2/CYP11A1/UGT2B4/AKR1C1/CYP1B1/HSD17B3/CYP21A2/SULT1E1/CYP1A1/CYP3A4/CYP3A43/CYP17A1/UGT1A9/SRD5A2/CYP11B2/UGT2A1/UGT2B28/CYP7A1/AKR1D1/CYP11B1/UGT1A4
KEGG_COMPLEMENT_AND_COAGULATION_CASCADES	KEGG_COMPLEMENT_AND_COAGULATION_CASCADES	69	-0.807976632573985	-1.70217874145612	0.0147058823529412	0.46969696969697	0.462519936204147	1601	tags=32%, list=8%, signal=29%	C7/F2/C4B/F11/C4A/MASP2/KLKB1/KNG1/SERPINA5/C6/FGA/SERPINC1/FGB/CPB2/C9/FGG/C8B/PLG/F13B/C8A/MBL2/F9
KEGG_GLYOXYLATE_AND_DICARBOXYLATE_METABOLISM	KEGG_GLYOXYLATE_AND_DICARBOXYLATE_METABOLISM	16	-0.915263340109123	-1.68239886932241	0.0133333333333333	0.46969696969697	0.462519936204147	281	tags=19%, list=1%, signal=18%	HYI/HAO2/HAO1
KEGG_FATTY_ACID_METABOLISM	KEGG_FATTY_ACID_METABOLISM	42	-0.840715421078802	-1.66596621782804	0.0136986301369863	0.46969696969697	0.462519936204147	1150	tags=14%, list=6%, signal=13%	ADH1B/ADH4/ACADL/ADH1A/CYP4A11/CYP4A22
KEGG_DRUG_METABOLISM_OTHER_ENZYMES	KEGG_DRUG_METABOLISM_OTHER_ENZYMES	49	-0.810791362450433	-1.62269771113801	0.0151515151515152	0.46969696969697	0.462519936204147	1856	tags=37%, list=10%, signal=33%	CES5A/UGT1A1/UGT1A6/UGT1A8/UGT1A7/UGT2B4/CES1/UPP2/CYP3A4/CYP3A43/CYP2A7/UGT1A9/UPB1/UGT2A1/CYP2A6/UGT2B28/DPYS/UGT1A4
KEGG_OLFACTORY_TRANSDUCTION	KEGG_OLFACTORY_TRANSDUCTION	382	0.664454121708205	1.77285188931539	0.0212765957446809	0.547058823529412	0.538699690402477	727	tags=36%, list=4%, signal=35%	OR10K1/OR14A16/OR51A7/OR51S1/OR52J3/OR6C75/OR2M5/OR1L1/OR10P1/OR9G1/OR1D5/OR2T1/OR4Q3/OR2Z1/OR7G3/OR8J3/OR51D1/OR6K2/OR6K6/OR7C2/OR10K2/OR4D9/OR6C70/OR2G2/OR9G4/OR4N5/OR6N1/OR51F1/OR2L2/OR2L3/OR5D18/OR2G3/OR1E2/OR6Y1/OR8H2/OR5M10/OR4A15/OR4C11/OR5T3/OR8B8/OR4K5/OR4A5/OR4F5/OR10A3/OR5M8/OR4M1/OR2T27/OR6C76/OR9I1/OR8J1/OR4C12/OR4B1/OR5M9/OR10A7/OR2T4/OR5J2/OR5D16/OR2J3/OR10S1/OR4E2/OR5AU1/OR6F1/OR1…
KEGG_TASTE_TRANSDUCTION	KEGG_TASTE_TRANSDUCTION	51	0.784894195168157	1.64072072513844	0.0285714285714286	0.547058823529412	0.538699690402477	1664	tags=39%, list=9%, signal=36%	TAS1R2/TAS2R41/TAS2R7/TAS2R8/GRM4/TAS2R60/TAS2R46/TAS2R42/GNAT3/TAS1R1/TRPM5/GNG13/TAS2R9/TAS2R1/TAS2R43/TAS2R10/PRKACG/ADCY8/TAS2R3/SCNN1G
KEGG_PPAR_SIGNALING_PATHWAY	KEGG_PPAR_SIGNALING_PATHWAY	69	-0.736416560602972	-1.55142186516122	0.0294117647058824	0.547058823529412	0.538699690402477	1149	tags=19%, list=6%, signal=18%	FABP4/PLIN1/APOA2/ADIPOQ/APOA1/APOC3/GK2/ACADL/APOA5/CYP8B1/CYP7A1/CYP4A11/CYP4A22
KEGG_GLUTATHIONE_METABOLISM	KEGG_GLUTATHIONE_METABOLISM	48	0.745232534677009	1.54792697326587	0.0294117647058824	0.547058823529412	0.538699690402477	533	tags=8%, list=3%, signal=8%	GSTA5/GPX6/GPX5/GSTA3
KEGG_PORPHYRIN_AND_CHLOROPHYLL_METABOLISM	KEGG_PORPHYRIN_AND_CHLOROPHYLL_METABOLISM	39	-0.774487236059743	-1.51457658463166	0.0416666666666667	0.645833333333333	0.635964912280702	1720	tags=26%, list=9%, signal=23%	UGT1A1/UGT1A6/UGT1A8/UGT1A7/UGT2B4/CP/UGT1A9/UGT2A1/UGT2B28/UGT1A4
KEGG_ASCORBATE_AND_ALDARATE_METABOLISM	KEGG_ASCORBATE_AND_ALDARATE_METABOLISM	23	-0.811443649788956	-1.50282158564573	0.0410958904109589	0.645833333333333	0.635964912280702	1720	tags=39%, list=9%, signal=36%	UGT1A1/UGT1A6/UGT1A8/UGT1A7/UGT2B4/UGT1A9/UGT2A1/UGT2B28/UGT1A4
