# Supplementary material for: FAIM2 is a potential pan-cancer biomarker for prognosis and immune infiltration
Source: Front Oncol. 2022 Sep 14;12:998336. doi: 10.3389/fonc.2022.998336 (PMC9516132; doi:10.3389/fonc.2022.998336)
Supplement: Supplementary file 8 [file DataSheet_1.zip › Raw data 1/complementary Figure 4/Term.SARC.txt]

ID	Description	setSize	enrichmentScore	NES	pvalue	p.adjust	qvalues	rank	leading_edge	core_enrichment
KEGG_NEUROACTIVE_LIGAND_RECEPTOR_INTERACTION	KEGG_NEUROACTIVE_LIGAND_RECEPTOR_INTERACTION	270	0.598875125262629	1.5439413594526	0.0114942528735632	1	1	3739	tags=50%, list=19%, signal=41%	GABRA6/HTR5A/CSH1/TAAR2/CHRM2/AGTR2/TAAR6/MCHR2/TAAR8/HTR1E/SSTR3/ADRB3/TAAR9/GRIA4/P2RX2/PRLHR/GABRA4/CHRNA3/DRD3/GLRA2/AVPR1B/GPR50/GRIN2B/CHRNB4/OPRM1/GH1/HTR4/OPRK1/PRLR/P2RX3/GABRG3/GRIK1/ADRA1A/CHRM1/HTR1A/GRM7/PRL/NPY5R/SSTR5/CCKBR/CHRNA7/DRD5/VIPR2/GABRA2/HTR2C/TAAR5/MLNR/GALR1/NPY1R/CHRNA4/GABRB3/TSHB/TACR2/GRIK5/OPRD1/ADORA1/GABRG2/DRD2/VIPR1/CHRM3/CNR2/FSHR/NPY2R/LPAR3/PTH2R/HRH3/LHCGR…
KEGG_VASOPRESSIN_REGULATED_WATER_REABSORPTION	KEGG_VASOPRESSIN_REGULATED_WATER_REABSORPTION	44	0.714666290679348	1.51457166602528	0.04	1	1	744	tags=9%, list=4%, signal=9%	AQP2/AVP/CREB3L3/AQP4
KEGG_TYROSINE_METABOLISM	KEGG_TYROSINE_METABOLISM	42	0.711821900993883	1.47352049394338	0.0405405405405405	1	1	3599	tags=43%, list=19%, signal=35%	ADH7/TYR/ALDH3A1/HPD/DDC/MAOB/TYRP1/ADH4/HGD/DCT/PNMT/DBH/ALDH3B2/TH/MAOA/ADH6/ADH1C/AOC3
KEGG_CALCIUM_SIGNALING_PATHWAY	KEGG_CALCIUM_SIGNALING_PATHWAY	177	0.577944426374201	1.44777351859143	0.0238095238095238	1	1	4222	tags=47%, list=22%, signal=37%	HTR5A/CHRM2/ADRB3/P2RX2/AVPR1B/CALML5/CACNA1B/HTR4/P2RX3/ADRA1A/CHRM1/CCKBR/CHRNA7/PLCZ1/DRD5/CACNA1I/ATP2B2/HTR2C/CACNA1D/CHP2/CAMK2A/TACR2/MYLK3/ADCY8/SLC8A2/CHRM3/LHCGR/GRIN2A/RYR3/ADCY2/GNA14/PTGER1/PPP3R2/CACNA1E/TACR1/PDE1A/PRKCB/CAMK4/PLN/CYSLTR2/GNAL/CACNA1G/PDE1B/CAMK2B/RYR1/HTR2A/ATP2B3/PDE1C/PRKCG/HRH2/RYR2/SLC8A1/PHKA1/CCKAR/CYSLTR1/ADRB1/ADCY1/CALML3/MYLK/ADRB2/CACNA1C/ERBB4/SLC8A3/P…
