# Supplementary material for: FAIM2 is a potential pan-cancer biomarker for prognosis and immune infiltration
Source: Front Oncol. 2022 Sep 14;12:998336. doi: 10.3389/fonc.2022.998336 (PMC9516132; doi:10.3389/fonc.2022.998336)
Supplement: Supplementary file 8 [file DataSheet_1.zip › Raw data 1/complementary Figure 4/Term.SKCM.txt]

ID	Description	setSize	enrichmentScore	NES	pvalue	p.adjust	qvalues	rank	leading_edge	core_enrichment
KEGG_PRIMARY_IMMUNODEFICIENCY	KEGG_PRIMARY_IMMUNODEFICIENCY	35	0.784116565550692	1.50919771497415	0.0101010101010101	0.200897867564534	0.183117726977376	2655	tags=63%, list=14%, signal=54%	AIRE/AICDA/IGLL1/TNFRSF13B/CD40LG/CD19/ICOS/ZAP70/CD8B/BLNK/IL7R/LCK/CD8A/PTPRC/CD79A/CD3E/CD3D/TNFRSF13C/CIITA/JAK3/IL2RG/BTK
KEGG_STEROID_HORMONE_BIOSYNTHESIS	KEGG_STEROID_HORMONE_BIOSYNTHESIS	53	0.691727171433558	1.36474987324187	0.0099009900990099	0.200897867564534	0.183117726977376	3080	tags=49%, list=16%, signal=41%	CYP11B2/CYP11B1/SULT1E1/UGT2A1/UGT2B17/CYP21A2/AKR1C4/CYP17A1/UGT2B11/UGT2B15/HSD11B1/UGT1A1/UGT1A7/UGT2B4/UGT1A6/AKR1C3/CYP1B1/UGT1A9/AKR1C1/UGT1A4/UGT2B10/CYP3A4/SRD5A2/AKR1C2/HSD17B2/AKR1D1
KEGG_STARCH_AND_SUCROSE_METABOLISM	KEGG_STARCH_AND_SUCROSE_METABOLISM	48	0.702030042964166	1.3585847501934	0.01	0.200897867564534	0.183117726977376	2490	tags=35%, list=13%, signal=31%	AMY1C/AMY1A/AMY1B/UGT2A1/UGT2B17/UGT2B11/UGT2B15/UGT1A1/UGT1A7/UGT2B4/UGT1A6/UGT1A9/PYGM/UGT1A4/SI/HK3/UGT2B10
KEGG_RETINOL_METABOLISM	KEGG_RETINOL_METABOLISM	62	0.677102129302583	1.34362059708982	0.0099009900990099	0.200897867564534	0.183117726977376	4698	tags=66%, list=24%, signal=50%	UGT2A1/UGT2B17/CYP2C18/CYP2B6/CYP2C9/CYP4A22/CYP4A11/UGT2B11/UGT2B15/ADH1B/AWAT2/DHRS9/CYP2C8/UGT1A1/ADH7/UGT1A7/UGT2B4/ADH1C/UGT1A6/ADH4/CYP2A13/UGT1A9/ALDH1A2/UGT1A4/UGT2B10/CYP3A4/CYP1A2/CYP2C19/ADH1A/UGT1A8/RDH16/BCO1/CYP3A7/RDH12/UGT1A10/DHRS3/RDH10/CYP26B1/UGT2B28/CYP26A1/CYP2A6
KEGG_COMPLEMENT_AND_COAGULATION_CASCADES	KEGG_COMPLEMENT_AND_COAGULATION_CASCADES	69	0.671356732729422	1.3383866238996	0.0099009900990099	0.200897867564534	0.183117726977376	5537	tags=78%, list=29%, signal=56%	CR2/CR1/C4BPA/C8A/C6/C8B/C7/C4BPB/PROC/BDKRB1/F11/C4B/TFPI/SERPIND1/C4A/PLG/SERPINA1/F9/BDKRB2/C3/F13B/CFB/F5/SERPINF2/CFH/C9/KNG1/C2/C3AR1/CFD/FGG/SERPINA5/C5AR1/CFI/F3/SERPINC1/PLAU/F10/C1S/FGA/F7/F13A1/C1R/C1QB/C1QA/C1QC/MASP1/THBD/SERPING1/SERPINE1/C5/F2/PLAUR/VWF
KEGG_T_CELL_RECEPTOR_SIGNALING_PATHWAY	KEGG_T_CELL_RECEPTOR_SIGNALING_PATHWAY	108	0.646507399483276	1.27913412644414	0.0099009900990099	0.200897867564534	0.183117726977376	4186	tags=35%, list=22%, signal=28%	IL2/PAK5/CD40LG/IFNG/CD3G/CD247/PDCD1/ICOS/ZAP70/CARD11/PRKCQ/CD8B/PIK3CG/ITK/LCK/RASGRP1/CD28/TNF/PAK3/VAV1/CD8A/PTPRC/CD3E/CD3D/CHP2/MAPK13/PIK3R5/LAT/PTPN6/IL10/CBLC/CTLA4/GRAP2/CSF2/CD4/VAV3/LCP2/MAP3K8
KEGG_NEUROACTIVE_LIGAND_RECEPTOR_INTERACTION	KEGG_NEUROACTIVE_LIGAND_RECEPTOR_INTERACTION	270	0.61394975599321	1.25824111269653	0.0099009900990099	0.200897867564534	0.183117726977376	4404	tags=54%, list=23%, signal=42%	MC2R/HTR1E/TACR3/NPY2R/GALR1/GABRA4/PRLHR/TAAR1/AGTR2/CCKAR/AVPR1B/PRSS1/GABRG1/SSTR3/CNR2/LHCGR/HTR4/NPY4R/CHRNA9/GPR50/ADRA1A/NPY5R/SSTR1/CHRM2/P2RX2/HCRTR2/NPY1R/TSHB/GRIK4/VIPR1/PRSS2/MAS1/TSHR/P2RY10/PTGDR/GLP2R/GRIA4/TACR1/P2RX1/SCTR/GABRE/LPAR4/PTGER3/CYSLTR1/GRIA3/P2RY13/PTGER2/LEP/P2RY14/ADRB1/GRIA1/AGTR1/GRIA2/GRID2/GCGR/UTS2R/NPFFR1/GRIN3A/S1PR4/CHRNA2/GABRA2/ADORA2A/CHRNB3/PTGFR/CHRM5…
KEGG_CHEMOKINE_SIGNALING_PATHWAY	KEGG_CHEMOKINE_SIGNALING_PATHWAY	187	0.613353086330304	1.24068808802475	0.01	0.200897867564534	0.183117726977376	3963	tags=36%, list=21%, signal=29%	CCR6/CXCR5/CCL25/XCR1/CCR3/CCL1/CCR4/CCR9/CCR8/CCL14/XCL2/RASGRP2/GNG8/XCL1/CCR2/CXCR6/NCF1/PIK3CG/GNGT2/CCR7/CCL24/CCL16/ITK/CXCR3/CCL22/CCR5/CCL7/CX3CR1/CCL19/VAV1/DOCK2/ELMO1/CXCL13/CCL21/CCL23/CCL4L2/PIK3R5/PRKCB/FGR/CCL26/JAK3/ADCY5/CCL4/CXCL11/CCL3L1/CCL11/WAS/ADCY4/CXCL14/CCL8/CXCL9/ADCY7/CXCR2/HCK/RAC2/SHC3/PTK2B/CCL5/CXCL12/LYN/GNB3/CXCL10/VAV3/PLCB2/CCR1/ADCY8/CCL2/CCL3
KEGG_CYTOKINE_CYTOKINE_RECEPTOR_INTERACTION	KEGG_CYTOKINE_CYTOKINE_RECEPTOR_INTERACTION	263	0.597463296532564	1.22412601919659	0.0099009900990099	0.200897867564534	0.183117726977376	4637	tags=60%, list=24%, signal=46%	IFNA4/IL21/EDAR/CCR6/CXCR5/IL22RA2/IFNA10/IL2/TNFRSF13B/FLT3/CCL25/TNFSF14/IL12B/XCR1/HGF/LTA/CD40LG/CCR3/IL18RAP/IFNG/IL21R/CCL1/TNFSF11/CCR4/CCR9/CCR8/IL26/IL9R/IL25/TNFRSF17/TNFRSF8/FASLG/CCL14/TNFRSF9/XCL2/LEP/GDF5/XCL1/TNFSF18/IFNL1/CCR2/CXCR6/IL18R1/TNFSF8/IL20RA/IL15/CCR7/IL5RA/CCL24/CCL16/TPO/IL7R/IL18/CXCR3/PRLR/CCL22/TNFRSF25/TNFRSF18/CCR5/CD70/TNF/EGFR/INHBA/CCL7/CSF2RB/LTB/CX3CR1/BMP2…
KEGG_ASCORBATE_AND_ALDARATE_METABOLISM	KEGG_ASCORBATE_AND_ALDARATE_METABOLISM	23	0.758515793144541	1.38934355606843	0.0212765957446809	0.238031914893617	0.216965285554311	2490	tags=57%, list=13%, signal=49%	UGT2A1/UGT2B17/UGT2B11/UGT2B15/MIOX/UGT1A1/UGT1A7/UGT2B4/UGT1A6/UGT1A9/UGT1A4/ALDH2/UGT2B10
KEGG_INTESTINAL_IMMUNE_NETWORK_FOR_IGA_PRODUCTION	KEGG_INTESTINAL_IMMUNE_NETWORK_FOR_IGA_PRODUCTION	46	0.686868604466821	1.33126763577819	0.0202020202020202	0.238031914893617	0.216965285554311	5663	tags=89%, list=29%, signal=63%	AICDA/IL2/TNFRSF13B/CCL25/CD40LG/CCR9/TNFRSF17/ICOS/CD80/IL15/HLA-DOB/CD28/ITGB7/IL15RA/ICOSLG/TNFRSF13C/CD86/HLA-DOA/IL10/PIGR/TNFSF13B/ITGA4/HLA-DQA1/HLA-DMB/HLA-DQA2/CD40/CXCL12/HLA-DQB1/CXCR4/IL6/IL4/HLA-DPA1/HLA-DMA/HLA-DPB1/HLA-DRB5/IL5/HLA-DRA/HLA-DRB1/TNFSF13/TGFB1/MAP3K14
KEGG_DRUG_METABOLISM_OTHER_ENZYMES	KEGG_DRUG_METABOLISM_OTHER_ENZYMES	49	0.67288255663861	1.30561924904569	0.02	0.238031914893617	0.216965285554311	3646	tags=45%, list=19%, signal=36%	UGT2A1/UGT2B17/UGT2B11/UGT2B15/DPYS/UGT1A1/UGT1A7/UGT2B4/UGT1A6/CYP2A13/UGT1A9/CES1/UPP2/UGT1A4/UPB1/UGT2B10/CYP3A4/DPYD/UGT1A8/XDH/CYP3A7/CDA
KEGG_HEMATOPOIETIC_CELL_LINEAGE	KEGG_HEMATOPOIETIC_CELL_LINEAGE	85	0.655089472391107	1.29582413318832	0.0198019801980198	0.238031914893617	0.216965285554311	5505	tags=78%, list=29%, signal=56%	FCER2/CR2/FLT3/CD1B/MS4A1/CR1/DNTT/CD19/CD1E/IL9R/CD3G/CD1C/GP5/CD5/GYPA/CD8B/CD38/IL5RA/TPO/IL7R/GP1BA/CD7/TNF/CD1D/CD8A/IL2RA/CD3E/FCGR1A/CD3D/IL1A/CSF3R/CD2/FLT3LG/CD33/CD37/IL1R2/ITGA4/ITGAM/IL7/CSF2/IL11/CSF1R/CD4/CSF2RA/ANPEP/IL1B/IL3RA/IL3/CD22/ITGA1/IL1R1/CD36/CD1A/IL6/IL4/IL4R/CD14/CSF1/GP9/HLA-DRB5/CD34/IL5/ITGA5/THPO/HLA-DRA/HLA-DRB1
KEGG_METABOLISM_OF_XENOBIOTICS_BY_CYTOCHROME_P450	KEGG_METABOLISM_OF_XENOBIOTICS_BY_CYTOCHROME_P450	66	0.650683728095424	1.29426621465954	0.0198019801980198	0.238031914893617	0.216965285554311	2881	tags=45%, list=15%, signal=39%	UGT2A1/UGT2B17/AKR1C4/CYP2C18/CYP2B6/CYP2C9/UGT2B11/UGT2B15/ADH1B/CYP2C8/GSTM5/UGT1A1/ADH7/UGT1A7/UGT2B4/ADH1C/UGT1A6/ADH4/AKR1C3/CYP1B1/UGT1A9/CYP2S1/AKR1C1/UGT1A4/UGT2B10/CYP3A4/CYP1A2/CYP2C19/AKR1C2/ADH1A
KEGG_DRUG_METABOLISM_CYTOCHROME_P450	KEGG_DRUG_METABOLISM_CYTOCHROME_P450	68	0.644445842486685	1.28265227811654	0.0198019801980198	0.238031914893617	0.216965285554311	4732	tags=56%, list=25%, signal=42%	UGT2A1/UGT2B17/CYP2C18/CYP2B6/CYP2C9/UGT2B11/UGT2B15/FMO2/ADH1B/CYP2C8/GSTM5/UGT1A1/ADH7/UGT1A7/AOX1/UGT2B4/ADH1C/UGT1A6/ADH4/CYP2A13/UGT1A9/UGT1A4/FMO3/UGT2B10/CYP3A4/CYP1A2/CYP2C19/ADH1A/UGT1A8/FMO1/CYP3A7/ALDH3A1/UGT1A10/GSTA1/UGT2B28/GSTM1/CYP2A6/CYP2E1
KEGG_B_CELL_RECEPTOR_SIGNALING_PATHWAY	KEGG_B_CELL_RECEPTOR_SIGNALING_PATHWAY	75	0.636013121156608	1.26363696947407	0.0198019801980198	0.238031914893617	0.216965285554311	4150	tags=35%, list=22%, signal=27%	CR2/CD19/DAPP1/CARD11/PIK3CG/BLNK/VAV1/CD72/CD79A/INPP5D/LILRB3/CHP2/PIK3R5/PRKCB/CD79B/PTPN6/BTK/PLCG2/SYK/PIK3AP1/RASGRP3/RAC2/FCGR2B/LYN/VAV3/CD22
KEGG_GRAFT_VERSUS_HOST_DISEASE	KEGG_GRAFT_VERSUS_HOST_DISEASE	37	0.691167459874404	1.3221942009068	0.0306122448979592	0.249072356215213	0.227028610487257	5087	tags=78%, list=26%, signal=58%	IL2/KIR2DL3/KLRD1/KIR3DL1/KIR3DL2/KLRC1/IFNG/FASLG/KIR2DL1/CD80/HLA-DOB/CD28/TNF/IL1A/GZMB/PRF1/CD86/HLA-DOA/HLA-DQA1/HLA-DMB/HLA-DQA2/HLA-DQB1/IL1B/FAS/IL6/HLA-DPA1/HLA-DMA/HLA-DPB1/HLA-DRB5
KEGG_FATTY_ACID_METABOLISM	KEGG_FATTY_ACID_METABOLISM	42	0.671971522859031	1.30285180274754	0.0303030303030303	0.249072356215213	0.227028610487257	2881	tags=24%, list=15%, signal=20%	CYP4A22/CYP4A11/ADH1B/ACSL6/ADH7/ADH1C/ADH4/ACSL5/ALDH2/ADH1A
KEGG_LEISHMANIA_INFECTION	KEGG_LEISHMANIA_INFECTION	69	0.629424693038573	1.25479279322944	0.0297029702970297	0.249072356215213	0.227028610487257	5602	tags=58%, list=29%, signal=41%	IL12B/CR1/IFNG/NCF1/HLA-DOB/TNF/FCGR1A/IL1A/MAPK13/PRKCB/PTPN6/HLA-DOA/IL10/IL12A/C3/TLR4/NCF2/ITGA4/NCF4/ITGAM/HLA-DQA1/HLA-DMB/TLR2/HLA-DQA2/ITGB2/TGFB3/FCGR3B/HLA-DQB1/IL1B/FCGR3A/IL4/HLA-DPA1/HLA-DMA/HLA-DPB1/JAK2/PTGS2/HLA-DRB5/HLA-DRA/HLA-DRB1/TGFB1
KEGG_MELANOMA	KEGG_MELANOMA	71	0.628386549564404	1.25105921444646	0.0297029702970297	0.249072356215213	0.227028610487257	3229	tags=28%, list=17%, signal=24%	FGF4/FGF10/FGF14/HGF/FGF6/FGF5/FGF16/FGF19/FGF18/FGF20/PIK3CG/FGF23/FGF7/EGFR/PIK3R5/PDGFRA/FGF21/FGF2/PDGFC/IGF1
KEGG_CELL_ADHESION_MOLECULES_CAMS	KEGG_CELL_ADHESION_MOLECULES_CAMS	131	0.603008059374951	1.21121455942477	0.0297029702970297	0.249072356215213	0.227028610487257	6002	tags=63%, list=31%, signal=44%	CNTNAP2/NRXN1/CLDN8/CD40LG/ICAM3/ITGA8/PDCD1/ICOS/CD6/CD226/CD80/CD8B/HLA-DOB/CLDN2/SELP/SPN/CLDN19/CD28/ITGAL/CLDN17/CD8A/PTPRC/ITGB7/CLDN16/SELL/CNTN2/CD2/ICOSLG/SELE/PDCD1LG2/CLDN3/JAM2/CD86/ICAM2/VCAM1/HLA-DOA/CADM3/CD274/NEGR1/CLDN10/SIGLEC1/CLDN5/CTLA4/ITGA4/ITGAM/HLA-DQA1/HLA-DMB/HLA-DQA2/ITGB2/SELPLG/CD40/CLDN11/CD4/CLDN4/NFASC/VCAN/HLA-DQB1/CD22/NLGN4X/NCAM1/CLDN1/NRXN3/NRXN2/HLA-DPA1/PE…
KEGG_CALCIUM_SIGNALING_PATHWAY	KEGG_CALCIUM_SIGNALING_PATHWAY	177	0.59292400784191	1.19858886287834	0.03	0.249072356215213	0.227028610487257	4247	tags=41%, list=22%, signal=32%	TACR3/CCKAR/AVPR1B/NOS1/SLC8A3/LHCGR/HTR4/ADRA1A/CHRM2/P2RX2/CACNA1I/TACR1/P2RX1/PTGER3/ERBB4/CYSLTR1/PLCZ1/ATP2B3/ADRB1/AGTR1/SLC8A1/CD38/CACNA1G/ADORA2A/PTGFR/CHRM5/DRD5/P2RX5/NTSR1/EGFR/CAMK2B/PRKCG/BDKRB1/CHP2/PRKCB/PDGFRA/GNA14/PLN/PDE1A/CCKBR/PTAFR/CACNA1C/ATP2B2/P2RX3/PDE1C/ADCY4/HTR7/PDE1B/BDKRB2/ATP2A3/PLCG2/CACNA1F/GNA15/ADCY7/SLC25A31/ADRA1D/EDNRA/CHRM3/PTK2B/CACNA1A/CAMK4/CALML5/PLCB2…
KEGG_PORPHYRIN_AND_CHLOROPHYLL_METABOLISM	KEGG_PORPHYRIN_AND_CHLOROPHYLL_METABOLISM	39	0.670259673226034	1.30156642146036	0.04	0.311304347826087	0.283752860411899	2490	tags=31%, list=13%, signal=27%	UGT2A1/UGT2B17/CP/UGT2B11/UGT2B15/UGT1A1/UGT1A7/UGT2B4/UGT1A6/UGT1A9/UGT1A4/UGT2B10
KEGG_FC_EPSILON_RI_SIGNALING_PATHWAY	KEGG_FC_EPSILON_RI_SIGNALING_PATHWAY	79	0.61624043791727	1.22475885180218	0.0495049504950495	0.361616161616162	0.329611908559277	4523	tags=38%, list=24%, signal=29%	PLA2G2F/PLA2G3/PLA2G2D/PIK3CG/PLA2G2E/PLA2G5/TNF/VAV1/MS4A2/FCER1A/INPP5D/PLA2G4E/MAPK13/PIK3R5/PRKCB/PLA2G2A/LAT/BTK/PLCG2/SYK/RAC2/CSF2/LYN/PLA2G2C/VAV3/IL13/LCP2/IL3/MAPK10/IL4
