# Supplementary material for: FAIM2 is a potential pan-cancer biomarker for prognosis and immune infiltration
Source: Front Oncol. 2022 Sep 14;12:998336. doi: 10.3389/fonc.2022.998336 (PMC9516132; doi:10.3389/fonc.2022.998336)
Supplement: Supplementary file 8 [file DataSheet_1.zip › Raw data 1/complementary Figure 4/Term.STAD.txt]

ID	Description	setSize	enrichmentScore	NES	pvalue	p.adjust	qvalues	rank	leading_edge	core_enrichment
KEGG_OLFACTORY_TRANSDUCTION	KEGG_OLFACTORY_TRANSDUCTION	382	0.762120571297951	1.90390195483044	0.0099009900990099	0.258333333333333	0.244152046783626	2070	tags=58%, list=11%, signal=53%	OR4N4/OR5L2/OR2T27/OR2T29/OR51A2/OR1S1/OR2T4/OR4A5/OR5AU1/OR4S2/OR5D18/OR10G9/OR51S1/OR51L1/OR52I2/OR2L3/OR5B3/OR8H3/OR14C36/OR9K2/OR2M5/OR9G1/OR9I1/OR8U1/OR13C2/OR2M4/OR5M1/OR4A16/OR51G1/OR4L1/OR13C4/OR6Q1/OR2T2/OR8J3/OR52J3/OR51M1/OR13C9/OR6C3/OR5L1/OR52E8/OR2L2/OR8I2/OR2T11/OR7A10/OR2AK2/OR5D14/OR9G4/OR52E4/OR6C1/OR4A15/OR2T3/OR10C1/OR2T1/OR6K3/OR4P4/OR5A2/OR10Z1/OR4N5/OR14J1/OR10G4/OR10H4/OR5…
KEGG_REGULATION_OF_AUTOPHAGY	KEGG_REGULATION_OF_AUTOPHAGY	35	0.811391475209349	1.76134829260016	0.0111111111111111	0.258333333333333	0.244152046783626	1896	tags=40%, list=10%, signal=36%	IFNA16/IFNA17/IFNA10/IFNA7/IFNA5/IFNA13/INS/IFNA2/IFNA21/IFNA14/IFNA6/PRKAA2/IFNA8/IFNA4
KEGG_CYTOSOLIC_DNA_SENSING_PATHWAY	KEGG_CYTOSOLIC_DNA_SENSING_PATHWAY	55	0.742522609152493	1.67378785852547	0.0105263157894737	0.258333333333333	0.244152046783626	1896	tags=24%, list=10%, signal=21%	IFNA16/IFNA17/IFNA10/IFNA7/IFNA5/IFNA13/IFNA2/IFNA21/IFNA14/IFNA6/IL33/IFNA8/IFNA4
KEGG_AUTOIMMUNE_THYROID_DISEASE	KEGG_AUTOIMMUNE_THYROID_DISEASE	50	0.737580913204798	1.63049440697361	0.0106382978723404	0.258333333333333	0.244152046783626	3266	tags=44%, list=17%, signal=37%	IFNA16/IFNA17/IFNA10/IFNA7/IFNA5/IFNA13/TSHB/IFNA2/IFNA21/TPO/IFNA14/IFNA6/CGA/IL5/IL2/IFNA8/IFNA4/CD40LG/CD28/TSHR/HLA-DOB/IL10
KEGG_RIG_I_LIKE_RECEPTOR_SIGNALING_PATHWAY	KEGG_RIG_I_LIKE_RECEPTOR_SIGNALING_PATHWAY	71	0.697561412729223	1.60080392157143	0.0105263157894737	0.258333333333333	0.244152046783626	1954	tags=21%, list=10%, signal=19%	IFNA16/IFNA17/IFNA10/IFNA7/IFNA5/IFNA13/IFNA2/MAPK10/IFNA21/IFNA14/IFNA6/IL12B/IFNA8/IFNA4/IFNW1
KEGG_CALCIUM_SIGNALING_PATHWAY	KEGG_CALCIUM_SIGNALING_PATHWAY	177	0.628008898207195	1.54537036388445	0.0101010101010101	0.258333333333333	0.244152046783626	3424	tags=40%, list=18%, signal=33%	ADRB3/ATP2B3/CHRM2/LHCGR/NOS1/ADCY8/DRD5/RYR3/GRPR/CCKAR/CHRM1/HTR2A/TACR1/AGTR1/GRIN2A/ADRA1A/ADCY2/TACR2/SLC8A2/PTGFR/PDE1C/CAMK2A/P2RX2/ATP2B2/HTR5A/TRHR/PTGER1/RYR2/CACNA1C/ADRB2/PPP3R2/HTR2B/PDE1A/CYSLTR1/HTR7/PTGER3/PLN/GNAL/CACNA1S/PRKCB/SLC8A3/GRM5/CCKBR/PDE1B/HTR6/ITPR1/TRPC1/MYLK/AVPR1A/GNA14/SLC8A1/CAMK4/ADCY4/ADRA1D/PLCD4/GRM1/CACNA1H/CACNA1G/CACNA1I/SLC25A31/BDKRB1/P2RX5/EDNRB/TBXA2R…
KEGG_NEUROACTIVE_LIGAND_RECEPTOR_INTERACTION	KEGG_NEUROACTIVE_LIGAND_RECEPTOR_INTERACTION	270	0.608673508956129	1.51252367110887	0.0099009900990099	0.258333333333333	0.244152046783626	3458	tags=48%, list=18%, signal=40%	CSH1/AGTR2/FSHB/ADRB3/GALR1/MLNR/ADCYAP1R1/NPY2R/CHRM2/LHCGR/GABRA5/DRD5/GRIK3/GRIA1/VIPR2/MC3R/TAAR2/HTR1A/GRPR/CNR2/GLP2R/TAAR9/TSHB/CTSG/CCKAR/CHRNA3/CHRM1/HTR2A/TACR1/RXFP2/GHSR/FSHR/GRIK5/AGTR1/GRIN2A/ADRA1A/OPRM1/CNR1/GHR/TACR2/GABRG1/PTGFR/P2RX2/NMBR/HTR5A/SSTR4/NPY5R/TRHR/PTGER1/GABRA1/GH1/NMUR1/PRLHR/CGA/ADRB2/HTR2B/HTR1E/CYSLTR1/LPAR4/P2RY14/GRIA3/GRM7/AVPR2/MTNR1B/MC2R/HTR7/PTGER3/HCRT…
KEGG_CYTOKINE_CYTOKINE_RECEPTOR_INTERACTION	KEGG_CYTOKINE_CYTOKINE_RECEPTOR_INTERACTION	263	0.529738993440754	1.31665754690315	0.0099009900990099	0.258333333333333	0.244152046783626	4819	tags=44%, list=25%, signal=33%	IFNA16/IFNA17/IFNA10/IFNA7/IFNA5/IFNA13/CXCR5/IFNA2/TNFRSF13B/IFNA21/TPO/NGFR/VEGFD/IFNA14/GHR/IFNA6/FLT3/CCL14/IL13/CX3CR1/IL5RA/GH1/CCR9/HGF/IL12B/CCL27/CCL19/IL17B/KIT/GDF5/XCR1/IL5/CCR7/TSLP/CCL24/IL2/CCR4/IFNA8/IFNA4/LEP/IFNW1/EDA2R/CCR6/CNTFR/LEPR/CCR2/TNFRSF8/CCL23/IL22RA2/CRLF2/CCL17/TNFSF8/CCL11/CCR3/TNFRSF13C/LTA/CXCR1/BMPR1B/IL9/CD40LG/IL24/MPL/CXCL12/CCL21/CSF2RB/PDGFRA/IL10/IL9R/TNFR…
KEGG_ANTIGEN_PROCESSING_AND_PRESENTATION	KEGG_ANTIGEN_PROCESSING_AND_PRESENTATION	80	0.622486330946556	1.43903708296562	0.0208333333333333	0.322916666666667	0.305190058479532	2827	tags=21%, list=15%, signal=18%	IFNA16/IFNA17/IFNA10/IFNA7/IFNA5/IFNA13/IFNA2/IFNA21/IFNA14/IFNA6/IFNA8/IFNA4/HSPA2/KIR3DL3/LTA/KIR3DL2/KLRC3
KEGG_HEMATOPOIETIC_CELL_LINEAGE	KEGG_HEMATOPOIETIC_CELL_LINEAGE	85	0.595154828496641	1.38532515879893	0.0208333333333333	0.322916666666667	0.305190058479532	4808	tags=53%, list=25%, signal=40%	FCER2/TPO/CD1E/DNTT/CD1C/FLT3/MS4A1/IL5RA/CD22/GYPA/CR2/CR1/KIT/IL5/CD19/CD1D/CD36/CD1A/GP1BA/CD1B/CD5/ITGB3/GP5/IL9R/CD37/FLT3LG/CD34/IL7R/IL3RA/GP9/IL3/ITGA1/ITGA4/IL11RA/CD3G/CSF2RA/IL1R1/IL11/CSF1R/ITGAM/CD33/CD38/CSF3/CSF3R/CD3E
KEGG_TOLL_LIKE_RECEPTOR_SIGNALING_PATHWAY	KEGG_TOLL_LIKE_RECEPTOR_SIGNALING_PATHWAY	102	0.583702473242677	1.38061236676726	0.0206185567010309	0.322916666666667	0.305190058479532	2891	tags=19%, list=15%, signal=16%	IFNA16/IFNA17/IFNA10/IFNA7/IFNA5/IFNA13/IFNA2/MAPK10/IFNA21/IFNA14/IFNA6/IL12B/IFNA8/IFNA4/TICAM2/TLR7/PIK3CG/TLR5/AKT3
KEGG_VASCULAR_SMOOTH_MUSCLE_CONTRACTION	KEGG_VASCULAR_SMOOTH_MUSCLE_CONTRACTION	115	0.56966276008616	1.35641340556603	0.0206185567010309	0.322916666666667	0.305190058479532	4485	tags=41%, list=23%, signal=32%	ADCY8/PLA2G2C/AGTR1/KCNMA1/ADRA1A/ADCY2/ADCY5/PLA2G5/CACNA1C/KCNMB1/CACNA1S/PRKCB/NPR1/MYH11/ITPR1/MYLK/IRAG1/AVPR1A/PPP1R12B/PLA2G2F/ADCY4/ADRA1D/GUCY1A1/PRKG1/PTGIR/ACTG2/PPP1R14A/RAMP3/PLCB4/NPR2/GUCY1B1/PLA2G10/PLA2G2D/KCNMB4/GUCY1A2/CALCRL/RAMP1/EDNRA/ADCY1/PLA2G2A/PRKCH/ACTA2/MYL9/PLA2G2E/ADCY9/MYLK3/RAMP2
KEGG_RENIN_ANGIOTENSIN_SYSTEM	KEGG_RENIN_ANGIOTENSIN_SYSTEM	17	0.70077219331879	1.42945355609721	0.0229885057471264	0.328912466843501	0.310856717390293	726	tags=24%, list=4%, signal=23%	AGTR2/CMA1/CTSG/AGTR1
KEGG_ADIPOCYTOKINE_SIGNALING_PATHWAY	KEGG_ADIPOCYTOKINE_SIGNALING_PATHWAY	66	0.596122959105104	1.36907632399649	0.0319148936170213	0.371010638297872	0.350643896976484	2891	tags=21%, list=15%, signal=18%	ADIPOQ/RXRG/NPY/MAPK10/ACSL6/SLC2A4/PRKAG3/PRKAA2/LEP/LEPR/PPARGC1A/CD36/ACACB/AKT3
KEGG_AMYOTROPHIC_LATERAL_SCLEROSIS_ALS	KEGG_AMYOTROPHIC_LATERAL_SCLEROSIS_ALS	53	0.612409211500672	1.36331140233942	0.0315789473684211	0.371010638297872	0.350643896976484	2420	tags=19%, list=13%, signal=17%	NOS1/GRIA1/GRIN2A/NEFM/PRPH/PPP3R2/SLC1A2/PRPH2/NEFL/GRIA2
KEGG_JAK_STAT_SIGNALING_PATHWAY	KEGG_JAK_STAT_SIGNALING_PATHWAY	155	0.532069473379289	1.29190422666473	0.0306122448979592	0.371010638297872	0.350643896976484	3906	tags=30%, list=20%, signal=24%	CSH1/IFNA16/IFNA17/IFNA10/IFNA7/IFNA5/IFNA13/IFNA2/IFNA21/TPO/IFNA14/GHR/IFNA6/IL13/IL5RA/GH1/IL12B/IL5/TSLP/IL2/IFNA8/IFNA4/LEP/IFNW1/CNTFR/LEPR/IL22RA2/CRLF2/IL9/IL24/MPL/PIK3CG/AKT3/IL13RA2/CSF2RB/IL10/IL9R/LIFR/IL23R/IL10RA/IL7R/IL3RA/IL3/IL21/IL20/PIK3R5
KEGG_INTESTINAL_IMMUNE_NETWORK_FOR_IGA_PRODUCTION	KEGG_INTESTINAL_IMMUNE_NETWORK_FOR_IGA_PRODUCTION	46	0.62919507779067	1.41864161582542	0.0416666666666667	0.416573348264278	0.393705428184122	5224	tags=57%, list=27%, signal=41%	TNFRSF13B/MADCAM1/CCR9/CCL27/AICDA/IL5/IL2/TNFRSF13C/CD40LG/CD28/CXCL12/HLA-DOB/IL10/TNFRSF17/CCR10/ICOSLG/ITGB7/ITGA4/HLA-DQA2/CXCR4/PIGR/HLA-DOA/CCL25/MAP3K14/HLA-DMB/HLA-DPA1
KEGG_TASTE_TRANSDUCTION	KEGG_TASTE_TRANSDUCTION	51	0.594999438285158	1.30934613707929	0.0425531914893617	0.416573348264278	0.393705428184122	4013	tags=47%, list=21%, signal=37%	KCNB1/TAS2R16/TAS2R7/ADCY8/TAS1R2/TAS2R9/ASIC2/TAS2R8/TAS2R39/PDE1A/TAS2R40/ADCY4/TAS2R43/TAS2R41/TAS2R1/TAS1R1/TAS2R50/TAS2R46/TAS2R42/GNB3/CACNA1A/TAS2R13/SCNN1B/GRM4
KEGG_CHEMOKINE_SIGNALING_PATHWAY	KEGG_CHEMOKINE_SIGNALING_PATHWAY	187	0.515376512283109	1.27666093771453	0.0396039603960396	0.416573348264278	0.393705428184122	5214	tags=40%, list=27%, signal=30%	ADCY8/CXCR5/ADCY2/ADCY5/CCL14/CX3CR1/RASGRP2/CCR9/GNG8/CCL27/CCL19/PRKCB/XCR1/GNG7/CCR7/CCL24/CCR4/CCR6/SHC4/CCR2/CCL23/CCL17/CCL11/CCR3/GRK1/CXCR1/ADCY4/CXCL12/PIK3CG/AKT3/SHC3/CCL21/PLCB4/GNG11/CCL22/GNG2/ITK/CCL26/DOCK2/PF4V1/ELMO1/TIAM1/PF4/CCR10/GRK5/GNB3/CXCL14/ADCY1/CXCR2/CXCL13/PIK3R5/NCF1/SHC2/CCL2/GNGT2/CXCR3/GNAI1/GNB4/XCL2/ADCY9/CXCR4/CCR5/PIK3CD/VAV1/WAS/CCL13/JAK3/GRK3/CCL25/PREX1/P…
