# Supplementary material for: FAIM2 is a potential pan-cancer biomarker for prognosis and immune infiltration
Source: Front Oncol. 2022 Sep 14;12:998336. doi: 10.3389/fonc.2022.998336 (PMC9516132; doi:10.3389/fonc.2022.998336)
Supplement: Supplementary file 8 [file DataSheet_1.zip › Raw data 1/complementary Figure 4/Term.TGCT.txt]

ID	Description	setSize	enrichmentScore	NES	pvalue	p.adjust	qvalues	rank	leading_edge	core_enrichment
KEGG_DRUG_METABOLISM_CYTOCHROME_P450	KEGG_DRUG_METABOLISM_CYTOCHROME_P450	68	0.643385430026402	1.66894400051613	0.0235294117647059	0.543859649122807	0.54170514004309	2753	tags=47%, list=14%, signal=40%	UGT1A6/UGT2B15/CYP3A4/ADH4/UGT1A7/UGT2B17/CYP2C19/CYP2A6/FMO3/ADH7/FMO2/CYP3A43/CYP2C9/UGT2B10/UGT2A3/ALDH3B2/CYP2C8/UGT2B7/ADH1C/CYP2A7/UGT1A8/CYP2A13/GSTA5/UGT2B4/UGT2B28/ALDH3B1/ADH1A/ADH6/CYP3A5/UGT1A10/ADH1B/CYP2C18
KEGG_DRUG_METABOLISM_OTHER_ENZYMES	KEGG_DRUG_METABOLISM_OTHER_ENZYMES	49	0.672547889984102	1.66675440892005	0.0128205128205128	0.543859649122807	0.54170514004309	2673	tags=45%, list=14%, signal=39%	CES5A/UGT1A6/UGT2B15/CYP3A4/UGT1A7/UGT2B17/CYP2A6/CYP3A43/UGT2B10/UGT2A3/UPP2/UGT2B7/CYP2A7/UGT1A8/CYP2A13/CES1/UGT2B4/UGT2B28/CYP3A5/DPYD/UGT1A10/DPYS
KEGG_RETINOL_METABOLISM	KEGG_RETINOL_METABOLISM	62	0.659129877218846	1.66573768077877	0.0246913580246914	0.543859649122807	0.54170514004309	2763	tags=55%, list=14%, signal=47%	RPE65/UGT1A6/UGT2B15/AWAT2/CYP3A4/ADH4/UGT1A7/UGT2B17/CYP2C19/CYP2A6/ADH7/CYP26B1/CYP3A43/CYP2C9/UGT2B10/UGT2A3/CYP2C8/UGT2B7/ADH1C/CYP2A7/UGT1A8/CYP2A13/DHRS9/DGAT2/UGT2B4/UGT2B28/BCO1/ADH1A/ADH6/CYP3A5/UGT1A10/ADH1B/CYP2C18/RDH16
KEGG_METABOLISM_OF_XENOBIOTICS_BY_CYTOCHROME_P450	KEGG_METABOLISM_OF_XENOBIOTICS_BY_CYTOCHROME_P450	66	0.643574003354566	1.6609634707095	0.0232558139534884	0.543859649122807	0.54170514004309	2903	tags=47%, list=15%, signal=40%	UGT1A6/UGT2B15/CYP3A4/ADH4/UGT1A7/UGT2B17/CYP2C19/ADH7/CYP3A43/CYP2C9/UGT2B10/UGT2A3/ALDH3B2/CYP2C8/UGT2B7/ADH1C/UGT1A8/AKR1C4/GSTA5/UGT2B4/AKR1C2/UGT2B28/ALDH3B1/ADH1A/CYP2F1/ADH6/CYP3A5/UGT1A10/ADH1B/CYP2C18/AKR1C1
KEGG_ASCORBATE_AND_ALDARATE_METABOLISM	KEGG_ASCORBATE_AND_ALDARATE_METABOLISM	23	0.721900520656561	1.62509665650621	0.0263157894736842	0.543859649122807	0.54170514004309	2672	tags=48%, list=14%, signal=41%	UGT1A6/UGT2B15/UGT1A7/UGT2B17/UGT2B10/UGT2A3/UGT2B7/UGT1A8/UGT2B4/UGT2B28/UGT1A10
KEGG_PORPHYRIN_AND_CHLOROPHYLL_METABOLISM	KEGG_PORPHYRIN_AND_CHLOROPHYLL_METABOLISM	39	0.687410401952339	1.61685423586383	0.025974025974026	0.543859649122807	0.54170514004309	2672	tags=33%, list=14%, signal=29%	UGT1A6/UGT2B15/UGT1A7/UGT2B17/UGT2B10/UGT2A3/UGT2B7/UGT1A8/FTMT/UGT2B4/UGT2B28/CP/UGT1A10
KEGG_PENTOSE_AND_GLUCURONATE_INTERCONVERSIONS	KEGG_PENTOSE_AND_GLUCURONATE_INTERCONVERSIONS	26	0.690470031724061	1.58755319189503	0.0256410256410256	0.543859649122807	0.54170514004309	3024	tags=46%, list=16%, signal=39%	UGT1A6/UGT2B15/UGT1A7/UGT2B17/UGT2B10/UGT2A3/UGT2B7/UGT1A8/UGT2B4/UGT2B28/UGT1A10/CRYL1
KEGG_OLFACTORY_TRANSDUCTION	KEGG_OLFACTORY_TRANSDUCTION	382	0.51813122288145	1.54355024974945	0.0102040816326531	0.543859649122807	0.54170514004309	1355	tags=27%, list=7%, signal=26%	OR9G1/OR1L1/OR5M10/OR9I1/OR4M2/OR6N1/OR8J1/OR2Z1/OR2B3/OR8B4/OR4K14/OR4D5/OR7A17/OR4F4/OR10G3/OR2F1/OR8H2/OR4K15/OR51F2/OR51G2/OR9G4/OR5AN1/OR12D3/OR9Q2/OR51L1/OR10K1/OR5K1/OR2T34/OR2F2/OR2Y1/OR6C4/OR4F15/OR2M2/OR4D2/OR5M8/OR11L1/OR2T10/OR12D2/OR14J1/OR52K1/OR56A4/OR6K3/OR8D4/OR8D2/OR5AK2/OR4D6/OR10J1/OR52E6/OR8D1/OR51T1/OR10A5/OR6C6/OR1L3/CLCA1/OR52A5/OR2AK2/OR52N5/OR6B3/OR10V1/CALML3/OR1M1/CLCA…
KEGG_T_CELL_RECEPTOR_SIGNALING_PATHWAY	KEGG_T_CELL_RECEPTOR_SIGNALING_PATHWAY	108	0.507859494968328	1.37536454424938	0.0232558139534884	0.543859649122807	0.54170514004309	5553	tags=44%, list=29%, signal=31%	PAK5/IL4/CSF2/IL2/PAK3/CD40LG/PIK3CG/IL5/LAT/CD28/NFATC2/RASGRP1/IFNG/CD8B/TNF/PIK3R3/PPP3R2/MAP3K8/CD3G/PAK6/ITK/PDCD1/MAPK11/GRAP2/CTLA4/LCP2/CD247/PTPRC/CD8A/PIK3R2/AKT3/CD3E/VAV3/PPP3CC/NFATC4/PIK3R1/VAV1/IL10/PIK3CD/CD4/CD3D/ICOS/NFAT5/CBLB/MAP3K14/NFATC1/MALT1
KEGG_STEROID_HORMONE_BIOSYNTHESIS	KEGG_STEROID_HORMONE_BIOSYNTHESIS	53	0.607671223582452	1.53024712020689	0.0365853658536585	0.680487804878049	0.677792041078305	2923	tags=47%, list=15%, signal=40%	CYP11B2/UGT1A6/UGT2B15/CYP11B1/CYP3A4/UGT1A7/UGT2B17/CYP3A43/UGT2B10/UGT2A3/SULT2B1/SRD5A2/UGT2B7/UGT1A8/AKR1C4/HSD3B2/UGT2B4/AKR1C2/UGT2B28/CYP7A1/CYP3A5/UGT1A10/CYP7B1/AKR1C1/HSD11B1
