# Supplementary material for: FAIM2 is a potential pan-cancer biomarker for prognosis and immune infiltration
Source: Front Oncol. 2022 Sep 14;12:998336. doi: 10.3389/fonc.2022.998336 (PMC9516132; doi:10.3389/fonc.2022.998336)
Supplement: Supplementary file 8 [file DataSheet_1.zip › Raw data 1/complementary Figure 4/Term.THCA.txt]

ID	Description	setSize	enrichmentScore	NES	pvalue	p.adjust	qvalues	rank	leading_edge	core_enrichment
KEGG_HEMATOPOIETIC_CELL_LINEAGE	KEGG_HEMATOPOIETIC_CELL_LINEAGE	85	0.698517099196631	1.7507641619887	0.0128205128205128	0.220118343195266	0.205543444409841	3383	tags=61%, list=18%, signal=51%	FCER2/IL3/CD19/CR1/CR2/FLT3/CD1B/CSF3/CD1E/MS4A1/CD1A/IL6/CD1C/IL11/IL7R/CD3G/TNF/CSF2/CD5/IL1R2/IL2RA/CD7/ITGA4/CD3D/CD8B/CD33/CD3E/CSF2RA/CD38/THPO/CD2/CD37/FCGR1A/IL7/IL5RA/IL1A/ITGAM/IL9R/IL1B/ANPEP/CD22/IL6R/CD8A/GP1BA/MME/ITGA2/CSF1R/CSF3R/IL4/CSF1/CD4/FLT3LG
KEGG_CHEMOKINE_SIGNALING_PATHWAY	KEGG_CHEMOKINE_SIGNALING_PATHWAY	187	0.638995744306285	1.72575875366334	0.0114942528735632	0.220118343195266	0.205543444409841	2832	tags=36%, list=15%, signal=31%	CXCR5/XCR1/CCL11/CCL19/CXCL13/CXCL6/CCR4/CCR6/CCR9/ITK/CCL23/CXCL1/CCL24/CCL21/GNG8/CXCL5/CCL22/CCR8/PPBP/CCR7/CCL17/CXCL11/CCL13/CXCL14/NCF1/DOCK2/ADCY7/CCL27/JAK3/CCR2/XCL1/XCL2/CXCL3/VAV1/PIK3R5/ADCY8/CXCR6/CXCL9/CCL20/CCR5/CXCR3/CXCR2/CCL1/CXCL2/HCK/CCL26/CXCL10/PIK3CG/CXCL8/CCL7/CCL18/RAC2/WAS/CCR1/PLCB2/CCL2/RASGRP2/PIK3CD/CCL4/CCL25/CCR3/TIAM1/FGR/CXCL12/CCL4L2/CCL8/CCL5
KEGG_CYTOKINE_CYTOKINE_RECEPTOR_INTERACTION	KEGG_CYTOKINE_CYTOKINE_RECEPTOR_INTERACTION	263	0.626905914224325	1.71359209697225	0.0111111111111111	0.220118343195266	0.205543444409841	3251	tags=53%, list=17%, signal=45%	IL21/IL3/CXCR5/XCR1/IL22RA2/CCL11/TNFRSF13B/IL12B/IL9/FLT3/CCL19/TNFRSF13C/IL26/CSF3/PDGFRA/TNFSF11/CXCL13/CXCL6/CCR4/CCR6/IFNA8/CCR9/TNFRSF9/IL17A/LTA/IFNG/CD40LG/IFNA1/IL6/TNFRSF17/IL22/IFNA13/CCL23/CXCL1/CCL24/CCL21/IL2/IL11/CXCL5/CCL22/IL10/IL7R/CCR8/IL21R/TNFSF14/CD70/PPBP/CCR7/TNF/LTB/CSF2/CRLF2/CCL17/TNFRSF18/CXCL11/IL1R2/IL23R/INHBA/CCL13/TNFSF8/IFNE/TNFSF18/IL2RA/IL12RB1/PRLR/IFNL1/CXCL1…
KEGG_LEISHMANIA_INFECTION	KEGG_LEISHMANIA_INFECTION	69	0.688846831375926	1.70381561165518	0.012987012987013	0.220118343195266	0.205543444409841	4746	tags=58%, list=25%, signal=44%	CR1/IL12B/IFNG/IL10/TNF/NCF1/ITGA4/HLA-DOB/FCGR1A/NCF2/NCF4/HLA-DQA2/PTGS2/IL1A/ITGAM/FCGR3B/C3/IL1B/HLA-DOA/TGFB3/FCGR2A/ITGB2/HLA-DQA1/IL4/IL12A/HLA-DPA1/FCGR3A/HLA-DPB1/HLA-DQB1/NOS2/STAT1/PRKCB/HLA-DRB5/TLR4/HLA-DMA/HLA-DRA/HLA-DRB1/TGFB2/JAK2/TGFB1
KEGG_NOD_LIKE_RECEPTOR_SIGNALING_PATHWAY	KEGG_NOD_LIKE_RECEPTOR_SIGNALING_PATHWAY	62	0.719105015614185	1.69822923890654	0.0135135135135135	0.220118343195266	0.205543444409841	3007	tags=40%, list=16%, signal=34%	CCL11/CARD18/IL6/CXCL1/NOD2/TNF/CASP5/CCL13/PSTPIP1/BIRC3/CARD9/CXCL2/CXCL8/CCL7/NLRP3/CCL2/IL1B/NLRC4/MEFV/NOD1/CCL8/CCL5/TNFAIP3/IL18/CASP1
KEGG_CELL_ADHESION_MOLECULES_CAMS	KEGG_CELL_ADHESION_MOLECULES_CAMS	131	0.645792054524443	1.67507333767106	0.0119047619047619	0.220118343195266	0.205543444409841	4542	tags=58%, list=24%, signal=45%	NRXN1/CLDN19/CNTN1/ICOS/CD40LG/CD28/CTLA4/CLDN10/ICAM3/VCAN/CD80/SPN/CLDN11/CD226/ITGA4/CD6/VCAM1/ITGB7/CD8B/HLA-DOB/CLDN14/NLGN4X/NCAM2/PTPRC/PDCD1/CD2/ITGAL/CDH15/ITGB8/CD86/SELL/L1CAM/CLDN6/PDCD1LG2/HLA-DQA2/ITGAM/NLGN3/HLA-DOA/CLDN2/HLA-G/SELE/ITGB2/CD22/HLA-DQA1/CADM3/CNTNAP1/SELPLG/SELP/CD8A/SIGLEC1/CDH3/CLDN16/ICOSLG/CDH4/ICAM1/CD4/NECTIN1/CD40/HLA-DPA1/MAG/CLDN9/CD274/SDC3/NLGN2/HLA-DPB1/…
KEGG_INTESTINAL_IMMUNE_NETWORK_FOR_IGA_PRODUCTION	KEGG_INTESTINAL_IMMUNE_NETWORK_FOR_IGA_PRODUCTION	46	0.74127356505344	1.65332190896325	0.0147058823529412	0.220118343195266	0.205543444409841	4746	tags=87%, list=25%, signal=66%	AICDA/TNFRSF13B/TNFRSF13C/ICOS/CCR9/CD40LG/IL6/CD28/TNFRSF17/IL2/IL10/CD80/CCL27/ITGA4/ITGB7/HLA-DOB/TNFSF13B/CD86/HLA-DQA2/HLA-DOA/CCL25/HLA-DQA1/CXCL12/ICOSLG/IL4/CCR10/MAP3K14/CD40/HLA-DPA1/PIGR/CXCR4/HLA-DPB1/IL15RA/HLA-DQB1/HLA-DRB5/HLA-DMA/HLA-DRA/HLA-DRB1/IL15/TGFB1
KEGG_COMPLEMENT_AND_COAGULATION_CASCADES	KEGG_COMPLEMENT_AND_COAGULATION_CASCADES	69	0.662957762138468	1.63978076627468	0.012987012987013	0.220118343195266	0.205543444409841	4184	tags=64%, list=22%, signal=50%	F9/C6/MBL2/CR1/CR2/FGA/PLG/FGG/FGB/C7/SERPINA5/C1S/C2/SERPINF2/CFB/C1R/F2/PLAUR/F10/F5/PROC/C3/CFH/MASP1/TFPI/C5AR1/SERPINA1/C3AR1/PLAU/F13A1/CFI/C4A/C4B/SERPING1/F13B/SERPINC1/KNG1/C1QB/PROS1/C1QA/C1QC/CFD/SERPINE1/CD55
KEGG_GRAFT_VERSUS_HOST_DISEASE	KEGG_GRAFT_VERSUS_HOST_DISEASE	37	0.744920203722565	1.63371543261558	0.0153846153846154	0.220118343195266	0.205543444409841	2745	tags=62%, list=14%, signal=53%	IFNG/KIR3DL2/IL6/CD28/IL2/TNF/KIR3DL1/CD80/KIR2DL3/KLRD1/KLRC1/FASLG/HLA-DOB/CD86/GZMB/KIR2DL1/HLA-DQA2/IL1A/IL1B/HLA-DOA/HLA-G/HLA-DQA1/PRF1
KEGG_T_CELL_RECEPTOR_SIGNALING_PATHWAY	KEGG_T_CELL_RECEPTOR_SIGNALING_PATHWAY	108	0.646114984645045	1.62981735459566	0.0128205128205128	0.220118343195266	0.205543444409841	3397	tags=31%, list=18%, signal=26%	ICOS/IFNG/CD40LG/ITK/CD28/CTLA4/RASGRP1/IL2/IL10/CD3G/CARD11/TNF/CSF2/GRAP2/ZAP70/CD247/VAV1/PIK3R5/CD3D/CD8B/CD3E/LCK/PTPRC/PDCD1/PIK3CG/PIK3CD/CBLC/LCP2/CD8A/PPP3R2/IL4/LAT/CD4/MAP3K14
KEGG_ASTHMA	KEGG_ASTHMA	28	0.749211147908688	1.52970499957157	0.0149253731343284	0.220118343195266	0.205543444409841	4542	tags=89%, list=24%, signal=68%	IL3/CCL11/IL9/CD40LG/MS4A2/IL10/TNF/FCER1A/IL13/HLA-DOB/HLA-DQA2/HLA-DOA/HLA-DQA1/RNASE3/PRG2/IL4/FCER1G/CD40/HLA-DPA1/HLA-DPB1/HLA-DQB1/HLA-DRB5/HLA-DMA/HLA-DRA/HLA-DRB1
KEGG_B_CELL_RECEPTOR_SIGNALING_PATHWAY	KEGG_B_CELL_RECEPTOR_SIGNALING_PATHWAY	75	0.591197809137289	1.47595317062353	0.0128205128205128	0.220118343195266	0.205543444409841	3068	tags=24%, list=16%, signal=20%	CD19/CR2/CD79A/DAPP1/CARD11/FCGR2B/BTK/VAV1/PIK3R5/LILRB3/PIK3CG/RAC2/CD79B/PIK3CD/CD22/INPP5D/PPP3R2/CD72
KEGG_NEUROACTIVE_LIGAND_RECEPTOR_INTERACTION	KEGG_NEUROACTIVE_LIGAND_RECEPTOR_INTERACTION	270	0.504664609199438	1.38045619785346	0.0111111111111111	0.220118343195266	0.205543444409841	3495	tags=43%, list=18%, signal=36%	GLRA1/AGTR2/HTR1A/TAAR8/MC2R/TAAR9/PTGFR/GRM7/CCKAR/HTR5A/DRD5/P2RX5/PLG/MC5R/HTR4/F2RL2/RXFP2/MC4R/P2RY10/TAAR2/PRSS2/MAS1/P2RX1/HCRTR2/CGA/ADRA2A/ADRB3/TAAR6/GABRA6/GRM5/GRM4/GLP1R/CHRNA1/HTR6/CTSG/PTGER2/GRIA1/SSTR3/P2RX2/GABRA2/PRLR/FPR2/GRIA2/NTSR1/CCKBR/HTR7/GRIA3/LEP/P2RX6/HTR2A/HTR2B/PRSS1/LPAR3/MC3R/PRLHR/CHRNA3/CRHR2/PTGER1/HRH4/PTGDR/CYSLTR2/GHRHR/GABRB2/F2/MCHR1/FPR3/FPR1/LPAR4/KISS1R…
KEGG_JAK_STAT_SIGNALING_PATHWAY	KEGG_JAK_STAT_SIGNALING_PATHWAY	155	0.515421135570145	1.37778494664419	0.0227272727272727	0.301948051948052	0.281954887218045	3586	tags=39%, list=19%, signal=32%	IL21/IL3/IL22RA2/IL12B/IL9/IL26/CSF3/IFNA8/IFNG/IFNA1/IL6/IL22/IFNA13/IL2/IL11/IL10/IL7R/IL21R/CSF2/CRLF2/IL23R/IFNE/IL2RA/IL12RB1/PRLR/IFNL1/JAK3/LEP/IL13/CSF2RB/PIK3R5/IL2RG/CSF2RA/STAT4/IL2RB/IFNA2/PIK3CG/IL7/OSM/IL5RA/IL23A/IL24/IL9R/PIK3CD/GH1/CBLC/IL6R/LIF/IL10RA/IFNAR2/IL13RA2/CSF3R/IL4/OSMR/IFNA21/LEPR/IL12A/MYC/IRF9/IL12RB2
KEGG_FC_EPSILON_RI_SIGNALING_PATHWAY	KEGG_FC_EPSILON_RI_SIGNALING_PATHWAY	79	0.565308205489323	1.41690447465585	0.025974025974026	0.322077922077922	0.300751879699248	3362	tags=30%, list=18%, signal=25%	IL3/PLA2G2D/MS4A2/TNF/CSF2/PLA2G2A/PLA2G2E/PLA2G2F/FCER1A/BTK/IL13/VAV1/PIK3R5/PIK3CG/RAC2/PIK3CD/PLA2G5/PLA2G4A/LCP2/INPP5D/PLA2G10/IL4/LAT/FCER1G
KEGG_ALLOGRAFT_REJECTION	KEGG_ALLOGRAFT_REJECTION	35	0.733117384982086	1.57132821635185	0.0298507462686567	0.326602282704126	0.304976664664295	4542	tags=80%, list=24%, signal=61%	IL12B/IFNG/CD40LG/CD28/IL2/IL10/TNF/CD80/FASLG/HLA-DOB/CD86/GZMB/HLA-DQA2/HLA-DOA/HLA-G/HLA-DQA1/PRF1/IL4/CD40/IL12A/HLA-DPA1/HLA-DPB1/HLA-DQB1/HLA-F/HLA-DRB5/HLA-DMA/HLA-DRA/HLA-DRB1
KEGG_PRIMARY_IMMUNODEFICIENCY	KEGG_PRIMARY_IMMUNODEFICIENCY	35	0.712710788817658	1.52758970869984	0.0298507462686567	0.326602282704126	0.304976664664295	1638	tags=54%, list=9%, signal=50%	AICDA/CD19/TNFRSF13B/TNFRSF13C/IGLL1/ICOS/CD40LG/AIRE/CD79A/IL7R/ZAP70/JAK3/BTK/CD3D/CD8B/CD3E/IL2RG/LCK/PTPRC
KEGG_NON_HOMOLOGOUS_END_JOINING	KEGG_NON_HOMOLOGOUS_END_JOINING	13	-0.764176261756067	-1.49557759742412	0.0357142857142857	0.369047619047619	0.344611528822055	144	tags=31%, list=1%, signal=31%	POLL/RAD50/LIG4/DNTT
KEGG_LEUKOCYTE_TRANSENDOTHELIAL_MIGRATION	KEGG_LEUKOCYTE_TRANSENDOTHELIAL_MIGRATION	116	0.550385237089993	1.39787075651172	0.0384615384615385	0.376518218623482	0.351587470701044	4694	tags=37%, list=24%, signal=28%	CLDN19/ITK/RHOH/CLDN10/NCF1/CLDN11/NOX3/ITGA4/VCAM1/VAV1/PIK3R5/ACTN3/CLDN14/ITGAL/PIK3CG/CLDN6/NCF2/NCF4/RAC2/ITGAM/MMP9/PIK3CD/CLDN2/TXK/CYBB/ITGB2/CXCL12/MYL10/MYLPF/CLDN16/ICAM1/CLDN9/MMP2/CXCR4/CLDN1/PTK2B/PRKCB/ACTN1/RASSF5/NOX1/PLCG2/SIPA1/MYL2
KEGG_TYPE_I_DIABETES_MELLITUS	KEGG_TYPE_I_DIABETES_MELLITUS	41	0.642633526440313	1.44411245367215	0.0434782608695652	0.404347826086957	0.377574370709382	4542	tags=71%, list=24%, signal=54%	IL12B/PTPRN/LTA/IFNG/CD28/IL2/TNF/CD80/FASLG/HLA-DOB/CD86/GZMB/HLA-DQA2/IL1A/IL1B/HLA-DOA/HLA-G/HLA-DQA1/PRF1/GAD2/IL12A/HLA-DPA1/HLA-DPB1/HLA-DQB1/HLA-F/HLA-DRB5/HLA-DMA/HLA-DRA/HLA-DRB1
KEGG_NATURAL_KILLER_CELL_MEDIATED_CYTOTOXICITY	KEGG_NATURAL_KILLER_CELL_MEDIATED_CYTOTOXICITY	131	0.517655055448412	1.34270803646045	0.0476190476190476	0.421768707482993	0.393841747225206	3362	tags=40%, list=18%, signal=33%	KLRC3/KLRC2/IFNA8/IFNG/KIR3DL2/IFNA1/SH2D1A/NCR3/IFNA13/KLRK1/TNF/CSF2/KIR3DL1/ZAP70/KIR2DL3/NCR1/KLRD1/CD247/KLRC1/CD48/VAV1/PIK3R5/FASLG/RAET1E/LCK/CD244/ITGAL/RAET1L/IFNA2/PIK3CG/GZMB/KIR2DL1/RAC2/FCGR3B/PIK3CD/SH2D1B/HLA-G/ITGB2/KIR2DL4/RAET1G/MICB/HCST/LCP2/PRF1/PPP3R2/IFNAR2/SHC4/LAT/SH3BP2/IFNA21/ICAM1/FCER1G
