# Supplementary material for: FAIM2 is a potential pan-cancer biomarker for prognosis and immune infiltration
Source: Front Oncol. 2022 Sep 14;12:998336. doi: 10.3389/fonc.2022.998336 (PMC9516132; doi:10.3389/fonc.2022.998336)
Supplement: Supplementary file 8 [file DataSheet_1.zip › Raw data 1/complementary Figure 4/Term.THYM.txt]

ID	Description	setSize	enrichmentScore	NES	pvalue	p.adjust	qvalues	rank	leading_edge	core_enrichment
KEGG_CYTOSOLIC_DNA_SENSING_PATHWAY	KEGG_CYTOSOLIC_DNA_SENSING_PATHWAY	55	-0.781971548754038	-1.77798315886523	0.0181818181818182	0.422727272727273	0.41866028708134	1646	tags=20%, list=9%, signal=18%	AIM2/IL33/IFNA13/IFNA5/IL6/IFNA2/IFNA6/IFNA17/IFNA10/IFNA16/IFNA7
KEGG_REGULATION_OF_AUTOPHAGY	KEGG_REGULATION_OF_AUTOPHAGY	35	-0.815330299392387	-1.77005223655592	0.0175438596491228	0.422727272727273	0.41866028708134	779	tags=23%, list=4%, signal=22%	IFNA5/IFNA2/BECN2/IFNA6/IFNA17/IFNA10/IFNA16/IFNA7
KEGG_AUTOIMMUNE_THYROID_DISEASE	KEGG_AUTOIMMUNE_THYROID_DISEASE	50	-0.757070239724094	-1.74079429208022	0.0175438596491228	0.422727272727273	0.41866028708134	2203	tags=28%, list=11%, signal=25%	IFNA8/CD28/CD40LG/IL5/CD80/IFNA13/IFNA5/CGA/IFNA2/IFNA6/IFNA17/IFNA10/IFNA16/IFNA7
KEGG_RIG_I_LIKE_RECEPTOR_SIGNALING_PATHWAY	KEGG_RIG_I_LIKE_RECEPTOR_SIGNALING_PATHWAY	71	-0.700853534675187	-1.67672334213869	0.0158730158730159	0.422727272727273	0.41866028708134	779	tags=17%, list=4%, signal=16%	TNF/IFNA8/CXCL8/IL12A/IFNA13/IFNA5/IFNA2/IFNA6/IFNA17/IFNA10/IFNA16/IFNA7
KEGG_ANTIGEN_PROCESSING_AND_PRESENTATION	KEGG_ANTIGEN_PROCESSING_AND_PRESENTATION	80	-0.684017036561554	-1.64990904683114	0.015625	0.422727272727273	0.41866028708134	779	tags=9%, list=4%, signal=8%	IFNA5/IFNA2/IFNA6/IFNA17/IFNA10/IFNA16/IFNA7
KEGG_OLFACTORY_TRANSDUCTION	KEGG_OLFACTORY_TRANSDUCTION	382	-0.533739641686433	-1.61778257665672	0.0138888888888889	0.422727272727273	0.41866028708134	1065	tags=32%, list=6%, signal=31%	OR4K15/OR2C3/OR1E1/OR2AE1/OR10R2/OR10AD1/OR5AN1/OR4D2/OR56A3/OR2H1/OR52J3/OR7G2/OR1K1/OR2B11/OR2J2/OR2M4/OR5M11/OR2F2/OR6B1/OR2A2/OR9K2/OR10K1/OR11H4/OR1J1/OR13G1/OR2H2/OR52B6/OR14C36/OR10A3/OR5P3/PDC/OR4A47/OR1N1/OR8H2/OR2AG2/OR9A2/OR10A2/OR1E2/OR56A5/OR2T4/OR4D10/OR13C3/OR14J1/OR52I2/GUCA1C/OR10A6/OR6B2/OR5P2/CLCA4/OR2G6/OR2A12/OR7A5/OR4F6/OR51B2/OR4C6/OR2T6/OR13C4/OR2M5/OR1C1/OR52K1/OR1L6/OR5V…
KEGG_TOLL_LIKE_RECEPTOR_SIGNALING_PATHWAY	KEGG_TOLL_LIKE_RECEPTOR_SIGNALING_PATHWAY	102	-0.629741624613971	-1.57002703620889	0.0153846153846154	0.422727272727273	0.41866028708134	2362	tags=18%, list=12%, signal=16%	PIK3CG/CTSK/TNF/TLR6/IFNA8/CXCL8/LBP/IL12A/CD80/IFNA13/IFNA5/IL6/IFNA2/IFNA6/IFNA17/IFNA10/IFNA16/IFNA7
KEGG_CYTOKINE_CYTOKINE_RECEPTOR_INTERACTION	KEGG_CYTOKINE_CYTOKINE_RECEPTOR_INTERACTION	263	-0.522495453433165	-1.5116633400162	0.0142857142857143	0.422727272727273	0.41866028708134	2890	tags=24%, list=15%, signal=21%	CCR3/IFNK/CSF3/PRL/TNFSF4/CLCF1/CRLF2/CCL28/IL9R/TGFB2/IL23A/CXCL3/KIT/IL3/CXCR2/TNF/TNFSF15/IFNA8/IL22RA1/CD40LG/IL22/CXCL8/CNTF/CXCL2/TNFRSF13C/CCL13/CXCR5/TNFSF18/IL12A/IL5/CCL20/TNFRSF13B/CCR4/CCR8/IFNA13/IL12RB2/IL21/CCL24/CCL18/TNFSF11/INHBA/TNFRSF17/CXCL14/CCR6/IFNA5/TNFRSF11B/IL6/IFNA2/IFNL3/LEP/TSLP/GH2/IL9/IFNA6/IFNA17/EGF/CCL7/IL1A/IFNL2/IFNA10/IFNA16/CCL27/IFNA7
KEGG_JAK_STAT_SIGNALING_PATHWAY	KEGG_JAK_STAT_SIGNALING_PATHWAY	155	-0.580186675208562	-1.55435326811937	0.0298507462686567	0.528409090909091	0.523325358851675	3108	tags=24%, list=16%, signal=20%	OSM/IL6R/IL26/IFNK/CSF3/CBL/PRL/CLCF1/CRLF2/IL9R/IL23A/IL3/PIK3CG/IFNA8/IL22RA1/IL22/CNTF/IL12A/IL5/IFNA13/IL12RB2/IL13RA2/IL21/IFNA5/IL6/IFNA2/IFNL3/LEP/TSLP/GH2/IL9/IFNA6/IFNA17/IFNL2/IFNA10/IFNA16/IFNA7
KEGG_NATURAL_KILLER_CELL_MEDIATED_CYTOTOXICITY	KEGG_NATURAL_KILLER_CELL_MEDIATED_CYTOTOXICITY	131	-0.573885294443086	-1.46040781583472	0.03125	0.528409090909091	0.523325358851675	2362	tags=16%, list=12%, signal=14%	PIK3CG/RAET1G/KIR2DL4/TNF/IFNA8/ULBP2/NCR2/SH2D1B/VAV3/IFNA13/PPP3R2/CHP2/IFNA5/RAET1L/IFNA2/ULBP1/IFNA6/IFNA17/IFNA10/IFNA16/IFNA7
KEGG_NEUROACTIVE_LIGAND_RECEPTOR_INTERACTION	KEGG_NEUROACTIVE_LIGAND_RECEPTOR_INTERACTION	270	-0.470589106434619	-1.37187162183576	0.028169014084507	0.528409090909091	0.523325358851675	2479	tags=32%, list=13%, signal=28%	GRID1/GABRQ/ADRA1B/SSTR1/CHRNA9/F2RL1/NMBR/AVPR1A/GALR1/CNR2/CYSLTR2/HTR2A/SSTR5/GRIN2A/NPY2R/ADRA2A/HTR1D/GABRA3/LPAR4/DRD5/CHRNB3/TRHR/GRIN1/HTR1B/GABRB2/P2RY10/CNR1/CHRNB4/TRPV1/FPR2/GABRG2/CHRNG/ADRA1D/HRH2/GRIK3/NPFFR2/CHRNA6/GRIA1/GRIK2/HTR2B/GABRE/CHRNA1/GABRR2/P2RY4/SSTR4/HTR7/FSHB/TACR1/MC2R/GRIA2/BRS3/GRIA3/GLRA1/DRD3/BDKRB1/HTR4/CHRM1/KISS1R/CGA/ADRA1A/GABRA1/RXFP1/GRM3/LEP/GH2/TACR3/G…
