# Supplementary material for: FAIM2 is a potential pan-cancer biomarker for prognosis and immune infiltration
Source: Front Oncol. 2022 Sep 14;12:998336. doi: 10.3389/fonc.2022.998336 (PMC9516132; doi:10.3389/fonc.2022.998336)
Supplement: Supplementary file 8 [file DataSheet_1.zip › Raw data 1/complementary Figure 4/Term.UCEC.txt]

ID	Description	setSize	enrichmentScore	NES	pvalue	p.adjust	qvalues	rank	leading_edge	core_enrichment
KEGG_TYROSINE_METABOLISM	KEGG_TYROSINE_METABOLISM	42	0.683611979991511	1.80194083790233	0.0263157894736842	0.257617728531856	0.237643971424406	2448	tags=38%, list=13%, signal=33%	DBH/ADH1B/ADH7/ADH4/PNMT/ALDH3A1/TAT/ALDH1A3/ALDH3B2/ADH1C/AOC3/MAOB/AOX1/ADH6/HGD/TH
KEGG_GLYOXYLATE_AND_DICARBOXYLATE_METABOLISM	KEGG_GLYOXYLATE_AND_DICARBOXYLATE_METABOLISM	16	0.82155936278659	1.77939297952241	0.0212765957446809	0.257617728531856	0.237643971424406	161	tags=12%, list=1%, signal=12%	HAO1/HAO2
KEGG_ALPHA_LINOLENIC_ACID_METABOLISM	KEGG_ALPHA_LINOLENIC_ACID_METABOLISM	19	0.735560614171187	1.7583008374066	0.0204081632653061	0.257617728531856	0.237643971424406	3713	tags=68%, list=19%, signal=55%	PLA2G2C/PLA2G5/PLA2G10/PLA2G4E/PLA2G4A/PLA2G2F/PLA2G3/PLA2G12B/JMJD7-PLA2G4B/FADS2/PLA2G1B/PLA2G6/PLA2G4B
KEGG_CYTOSOLIC_DNA_SENSING_PATHWAY	KEGG_CYTOSOLIC_DNA_SENSING_PATHWAY	55	-0.705417883382197	-1.7477871996418	0.0169491525423729	0.257617728531856	0.237643971424406	1949	tags=25%, list=10%, signal=23%	CCL4L2/AIM2/IFNA7/IFNA21/IFNA8/IL6/IFNA5/IFNA1/IFNA16/IFNA6/IFNA2/IFNA10/IFNA17/IFNA4
KEGG_ANTIGEN_PROCESSING_AND_PRESENTATION	KEGG_ANTIGEN_PROCESSING_AND_PRESENTATION	80	-0.668600810023619	-1.73104111483559	0.0149253731343284	0.257617728531856	0.237643971424406	2142	tags=21%, list=11%, signal=19%	KLRD1/KLRC1/IFNA7/IFNA21/KIR2DL4/IFNA8/IFNA5/IFNA1/IFNA16/KIR2DL3/IFNA6/KIR2DL1/KIR3DL1/IFNA2/IFNA10/IFNA17/IFNA4
KEGG_REGULATION_OF_AUTOPHAGY	KEGG_REGULATION_OF_AUTOPHAGY	35	-0.766144772784352	-1.72130310159326	0.0169491525423729	0.257617728531856	0.237643971424406	1949	tags=37%, list=10%, signal=33%	PRKAA2/IFNG/IFNA7/IFNA21/IFNA8/IFNA5/IFNA1/IFNA16/IFNA6/IFNA2/IFNA10/IFNA17/IFNA4
KEGG_ETHER_LIPID_METABOLISM	KEGG_ETHER_LIPID_METABOLISM	33	0.676428660458591	1.70684362983633	0.024390243902439	0.257617728531856	0.237643971424406	1679	tags=30%, list=9%, signal=28%	PLA2G2C/PLA2G5/PLA2G10/PLA2G4E/LPCAT2/PLA2G4A/PLA2G2F/PLA2G3/PLA2G12B/PLPP2
KEGG_RIG_I_LIKE_RECEPTOR_SIGNALING_PATHWAY	KEGG_RIG_I_LIKE_RECEPTOR_SIGNALING_PATHWAY	71	-0.665717678126176	-1.69485680681958	0.0151515151515152	0.257617728531856	0.237643971424406	1949	tags=21%, list=10%, signal=19%	IFNA7/TNF/IFNA21/IL12A/IFNA8/IFNE/IFNA5/IFNA1/IFNA16/IFNA6/IFNK/IFNA2/IFNA10/IFNA17/IFNA4
KEGG_PHENYLALANINE_METABOLISM	KEGG_PHENYLALANINE_METABOLISM	18	0.729616250006559	1.69239725973383	0.0212765957446809	0.257617728531856	0.237643971424406	1951	tags=39%, list=10%, signal=35%	PAH/ALDH3A1/TAT/ALDH1A3/ALDH3B2/AOC3/MAOB
KEGG_AUTOIMMUNE_THYROID_DISEASE	KEGG_AUTOIMMUNE_THYROID_DISEASE	50	-0.688730371277496	-1.6799925728701	0.0169491525423729	0.257617728531856	0.237643971424406	1949	tags=30%, list=10%, signal=27%	IFNA7/CD80/IFNA21/IFNA8/IFNA5/CGA/IFNA1/TSHR/IFNA16/IFNA6/IL5/IFNA2/IFNA10/IFNA17/IFNA4
KEGG_TASTE_TRANSDUCTION	KEGG_TASTE_TRANSDUCTION	51	-0.66354430640801	-1.66559447476128	0.0153846153846154	0.257617728531856	0.237643971424406	2266	tags=39%, list=12%, signal=35%	GNB3/TAS2R7/ADCY8/TAS1R2/TAS2R38/TAS2R20/TAS2R19/GNG13/TAS2R9/TAS2R41/CACNA1B/TAS2R16/TAS2R31/TAS2R43/TAS2R40/GNAT3/TAS2R13/TAS2R3/TAS2R46/TAS2R50
KEGG_ARACHIDONIC_ACID_METABOLISM	KEGG_ARACHIDONIC_ACID_METABOLISM	58	0.55342643657366	1.66442279472988	0.0238095238095238	0.257617728531856	0.237643971424406	2489	tags=36%, list=13%, signal=32%	GPX5/PLA2G2C/CYP4A11/PLA2G5/GPX2/ALOX15/PLA2G10/PLA2G4E/PTGS2/PLA2G4A/CYP2J2/PLA2G2F/LTC4S/PLA2G3/GGT1/PLA2G12B/CYP4F2/CBR3/JMJD7-PLA2G4B/GGT5/CYP2E1
KEGG_NATURAL_KILLER_CELL_MEDIATED_CYTOTOXICITY	KEGG_NATURAL_KILLER_CELL_MEDIATED_CYTOTOXICITY	131	-0.578626830496014	-1.66318588126445	0.0136986301369863	0.257617728531856	0.237643971424406	2211	tags=18%, list=12%, signal=16%	PIK3CA/KLRD1/KLRC1/IFNA7/FCGR3B/PRKCG/TNF/IFNA21/KIR2DL4/IFNA8/NCR2/IFNA5/IFNA1/IFNA16/CHP2/KIR2DL3/IFNA6/KIR2DL1/KIR3DL1/IFNA2/IFNA10/IFNA17/IFNA4
KEGG_TOLL_LIKE_RECEPTOR_SIGNALING_PATHWAY	KEGG_TOLL_LIKE_RECEPTOR_SIGNALING_PATHWAY	102	-0.581406268405424	-1.61578353793288	0.0135135135135135	0.257617728531856	0.237643971424406	2315	tags=20%, list=12%, signal=17%	CCL3/PIK3CA/IRF5/TLR8/IFNA7/CD80/TNF/IFNA21/IL12A/IFNA8/LBP/IL6/IFNA5/IFNA1/IFNA16/IFNA6/IFNA2/IFNA10/IFNA17/IFNA4
KEGG_OLFACTORY_TRANSDUCTION	KEGG_OLFACTORY_TRANSDUCTION	382	-0.49078044406224	-1.56264994278365	0.0125	0.257617728531856	0.237643971424406	1519	tags=32%, list=8%, signal=30%	OR10H1/PDC/OR13C2/OR2F1/OR52I1/OR1S2/OR6C3/OR2T1/OR2B3/OR2AG2/OR5F1/OR14A16/OR10G4/OR6C65/OR6F1/OR56A4/OR1L6/OR1Q1/OR3A1/OR8D1/OR7D4/OR52K2/OR5T2/OR5T3/OR8H3/OR2L3/OR2J2/OR4D2/OR2AK2/OR13C5/OR5K1/OR1J1/OR8A1/OR2C3/OR2B6/OR3A3/OR2A12/OR2T29/OR9A2/OR51A2/OR13A1/OR52J3/OR8G5/OR5P3/CNGB1/OR6C68/OR13C3/OR51G1/OR56A3/OR5D14/OR5P2/OR2M5/OR52D1/OR10A6/OR5B17/OR1L4/OR3A2/OR51T1/OR9I1/OR6A2/OR1E1/OR5B21/OR…
KEGG_FATTY_ACID_METABOLISM	KEGG_FATTY_ACID_METABOLISM	42	0.581988734228116	1.53407093219424	0.0263157894736842	0.257617728531856	0.237643971424406	2295	tags=19%, list=12%, signal=17%	ADH1B/ADH7/ADH4/CYP4A11/ACSL5/ACSL6/ADH1C/ADH6
KEGG_SYSTEMIC_LUPUS_ERYTHEMATOSUS	KEGG_SYSTEMIC_LUPUS_ERYTHEMATOSUS	133	-0.523950891127054	-1.50517885523271	0.0135135135135135	0.257617728531856	0.237643971424406	3039	tags=39%, list=16%, signal=33%	H4C6/H4-16/H2BC18/H4C8/CD40/IFNG/H2BC4/FCGR2B/H4C2/H3C10/H3C1/H4C4/H2BC7/H2AC7/H2BC11/H2AC17/CD80/H2AC16/H2BC13/FCGR3B/H2AC14/TNF/H2AC12/H2BC14/H3C7/H2AC11/H2BC15/H2BU1/H3C12/H4C3/H4C12/H2AC21/H3C14/H2AC13/H2AC4/H2BC17/H4C14/H2BC3/H3C13/H4C15/H4C13/H3C8/H2BC10/C9/H2AC1/GRIN2B/H2BC1/H3Y2/H2BW2/H2BW1/H3Y1/H3C15
KEGG_NEUROACTIVE_LIGAND_RECEPTOR_INTERACTION	KEGG_NEUROACTIVE_LIGAND_RECEPTOR_INTERACTION	270	-0.468901952268426	-1.44445757633111	0.0133333333333333	0.257617728531856	0.237643971424406	2346	tags=31%, list=12%, signal=28%	OXTR/PTH2R/GPR156/CHRNB2/GHSR/S1PR5/GABRA4/GRIN3B/HTR1F/GABRA2/TAAR2/HRH4/HRH2/UTS2R/LPAR4/OPRL1/HCRTR1/PTGER1/FPR2/LPAR3/GRIA3/GLRA2/ADRA1D/KISS1R/CALCR/GRM1/GABRE/ADRA2B/GABRB3/P2RX5/OPRK1/GCGR/GABRB2/BRS3/ADRA1B/PRSS1/GRIK5/CGA/SSTR3/FSHR/CHRM5/NPY5R/MTNR1A/TAAR1/TSHR/GNRHR/DRD3/GRIA4/HTR2C/SSTR4/THRB/GRM5/GRIN2B/CHRNA7/NPY2R/ADRA1A/AGTR2/GABRG2/GABRG3/HTR1E/GABRQ/GLRA1/TRHR/GLRA3/DRD5/GRID2/G…
KEGG_JAK_STAT_SIGNALING_PATHWAY	KEGG_JAK_STAT_SIGNALING_PATHWAY	155	-0.478938119960569	-1.43728487837396	0.0126582278481013	0.257617728531856	0.237643971424406	2211	tags=18%, list=12%, signal=16%	PIK3CA/IL3/IFNA7/IL15/IFNA21/IFNL2/IL12A/IFNL1/IL22RA1/IL13RA2/IFNA8/CNTFR/IFNE/IL6/IFNA5/IFNA1/IFNA16/IL12RB2/IFNA6/IL5/IFNL3/GH2/IFNK/IFNA2/IFNA10/IFNA17/IFNA4/CSH1
KEGG_COMPLEMENT_AND_COAGULATION_CASCADES	KEGG_COMPLEMENT_AND_COAGULATION_CASCADES	69	0.58288603242042	1.69453223036028	0.0285714285714286	0.265714285714286	0.245112781954887	3453	tags=48%, list=18%, signal=39%	C4BPB/SERPIND1/C4BPA/F5/C8A/MASP1/C7/KLKB1/F11/PLG/F9/FGA/SERPINF2/SERPINC1/FGB/F13B/SERPINA5/F2/PLAT/C4B/CFH/C4A/CPB2/THBD/SERPINA1/C8B/VWF/SERPINE1/TFPI/PLAUR/F12/F10/C5
KEGG_GNRH_SIGNALING_PATHWAY	KEGG_GNRH_SIGNALING_PATHWAY	101	0.520033634334749	1.62121655497777	0.0344827586206897	0.29153605015674	0.26893251938624	2651	tags=23%, list=14%, signal=20%	CACNA1S/CALML5/CALML3/PLA2G2C/PLA2G5/CAMK2A/CACNA1C/PLA2G10/PLA2G4E/PRKACG/PLA2G4A/PLA2G2F/PLA2G3/CACNA1D/PLA2G12B/ADCY4/ADCY2/PRKCA/PLCB4/MMP2/JMJD7-PLA2G4B/ITPR2/GNRH2
KEGG_MELANOGENESIS	KEGG_MELANOGENESIS	101	0.481470418463608	1.50099486188775	0.0344827586206897	0.29153605015674	0.26893251938624	2620	tags=25%, list=14%, signal=21%	CALML5/CALML3/CREB3L1/WNT16/WNT6/CAMK2A/PRKACG/WNT9B/POMC/EDNRB/KIT/FZD10/ADCY4/FZD8/ADCY2/LEF1/WNT4/PRKCA/CREB3L4/FZD1/WNT11/GNAO1/PLCB4/TCF7/WNT10B
KEGG_VASCULAR_SMOOTH_MUSCLE_CONTRACTION	KEGG_VASCULAR_SMOOTH_MUSCLE_CONTRACTION	115	0.553901164866621	1.73516210203104	0.0384615384615385	0.311036789297659	0.2869213166696	2932	tags=33%, list=15%, signal=28%	CACNA1S/CALML5/CALML3/PLA2G2C/CYP4A11/PLA2G5/CACNA1C/KCNMA1/MYH11/PLA2G10/KCNMB1/PLA2G4E/PRKACG/PLA2G4A/PLA2G2F/PLA2G3/ACTG2/PRKG1/CACNA1D/PLA2G12B/ADCY4/IRAG1/ADCY2/PRKCA/GUCY1A1/AVPR1B/PPP1R12B/PLCB4/JMJD7-PLA2G4B/PRKCH/MYLK2/EDNRA/ITPR2/ADORA2A/ACTA2/RAMP3/RAMP2/AGTR1
