# Supplementary material for: FAIM2 is a potential pan-cancer biomarker for prognosis and immune infiltration
Source: Front Oncol. 2022 Sep 14;12:998336. doi: 10.3389/fonc.2022.998336 (PMC9516132; doi:10.3389/fonc.2022.998336)
Supplement: Supplementary file 8 [file DataSheet_1.zip › Raw data 1/complementary Figure 4/Term.UCS.txt]

ID	Description	setSize	enrichmentScore	NES	pvalue	p.adjust	qvalues	rank	leading_edge	core_enrichment
KEGG_CARDIAC_MUSCLE_CONTRACTION	KEGG_CARDIAC_MUSCLE_CONTRACTION	77	0.715528645579389	1.50494200396814	0.0126582278481013	1	1	2901	tags=36%, list=15%, signal=31%	COX7B2/CACNA1S/MYH7/TNNT2/CACNG1/COX6A2/MYL2/ACTC1/CACNG2/MYH6/ATP1B4/COX8C/CACNG7/RYR2/CACNA1F/CACNA2D1/CACNG8/ATP1A3/CACNG6/TNNC1/MYL3/COX6B2/CACNG3/CACNA2D2/CACNB1/ATP1B2/CACNA1C/CACNA2D4
