# Supplementary material for: FAIM2 is a potential pan-cancer biomarker for prognosis and immune infiltration
Source: Front Oncol. 2022 Sep 14;12:998336. doi: 10.3389/fonc.2022.998336 (PMC9516132; doi:10.3389/fonc.2022.998336)
Supplement: Supplementary file 8 [file DataSheet_1.zip › Raw data 1/complementary Figure 4/Term.UVM.txt]

ID	Description	setSize	enrichmentScore	NES	pvalue	p.adjust	qvalues	rank	leading_edge	core_enrichment
KEGG_NEUROACTIVE_LIGAND_RECEPTOR_INTERACTION	KEGG_NEUROACTIVE_LIGAND_RECEPTOR_INTERACTION	270	0.689954119036306	1.43695614565114	0.0099009900990099	0.2	0.191284663271081	3721	tags=59%, list=19%, signal=48%	CHRM2/TSHB/GABRG1/TRHR/TAAR1/GABRG2/CHRNB3/GHSR/TAAR8/HTR5A/TACR3/GRIA2/GRID2/NPY4R/HTR1E/MAS1/GRM5/DRD1/GABRA2/PRSS1/DRD5/GRIA1/GRIN1/GRM7/GABRA6/GABRA3/GABRA1/GLRA1/CHRNA4/SSTR5/GRIA4/GLRA3/FSHR/MC4R/GCGR/GRIK1/GRIA3/GLRA2/PTH2R/CHRNA2/MCHR1/GABRA4/GRM6/HTR1F/NPY5R/HCRTR2/GHRHR/SSTR3/CHRNA6/AGTR2/PRSS2/NPFFR1/GABRR2/GRM1/AVPR1B/NPY2R/GRM3/HTR1B/CCKAR/GLP2R/GALR1/ADRB1/P2RY10/CNR2/NMBR/ADRA1A/GP…
KEGG_CARDIAC_MUSCLE_CONTRACTION	KEGG_CARDIAC_MUSCLE_CONTRACTION	77	0.737927095435851	1.39294462381311	0.010752688172043	0.2	0.191284663271081	3536	tags=38%, list=18%, signal=31%	COX7B2/CACNG3/CACNG7/CACNG2/MYH6/ACTC1/CACNA1S/RYR2/CACNG6/ATP1A3/FXYD2/ATP1A2/CACNB4/TNNT2/CACNA2D4/CACNA2D3/CACNG1/CACNG4/MYL3/CACNA1F/TNNC1/CACNG5/ATP1B4/MYL2/CACNG8/CACNB2/CACNB1/COX6B2/CACNA1C
KEGG_NATURAL_KILLER_CELL_MEDIATED_CYTOTOXICITY	KEGG_NATURAL_KILLER_CELL_MEDIATED_CYTOTOXICITY	131	0.680948195276873	1.3366505264057	0.0102040816326531	0.2	0.191284663271081	3226	tags=36%, list=17%, signal=30%	IFNA1/IFNA10/IFNA2/PRKCG/KLRC3/KLRK1/SH2D1A/KLRD1/FASLG/KIR3DL2/KLRC1/NCR3/IFNB1/NCR2/IFNG/ZAP70/KLRC2/LCK/SHC3/CD247/CSF2/KIR2DL1/TNFRSF10C/TNF/ITGAL/PIK3CG/GZMB/KIR3DL1/KIR2DL4/NCR1/ULBP1/PRF1/NFATC4/SH2D1B/NFATC2/FCGR3A/CD48/IFNA21/VAV1/PRKCB/RAET1E/LAT/LCP2/PTPN6/FCGR3B/TNFSF10/PIK3R5
KEGG_HYPERTROPHIC_CARDIOMYOPATHY_HCM	KEGG_HYPERTROPHIC_CARDIOMYOPATHY_HCM	83	0.696243094287565	1.32560739128858	0.0105263157894737	0.2	0.191284663271081	4044	tags=49%, list=21%, signal=39%	CACNG3/CACNG7/CACNG2/MYH6/ACTC1/CACNA1S/RYR2/SGCG/CACNG6/DES/CACNB4/LAMA2/TNNT2/CACNA2D4/CACNA2D3/CACNG1/ITGA4/CACNG4/TGFB2/MYL3/CACNA1F/ITGA8/TNF/TNNC1/ITGA2/CACNG5/IL6/ITGB8/MYL2/ITGB3/CACNG8/ITGA11/CACNB2/CACNB1/ACE/IGF1/CACNA1C/ITGA7/ITGA1/ITGB4/ITGA2B
KEGG_CYTOKINE_CYTOKINE_RECEPTOR_INTERACTION	KEGG_CYTOKINE_CYTOKINE_RECEPTOR_INTERACTION	263	0.634572598168822	1.31702624416623	0.0099009900990099	0.2	0.191284663271081	4038	tags=54%, list=21%, signal=44%	IFNA1/IFNA10/IFNA2/PF4V1/CXCR5/IL21/CCR6/IL22RA2/IL22RA1/IL20RA/IL19/NGFR/PDGFRA/CCR4/IL9R/TNFSF14/XCL1/CCR7/CCR8/XCR1/TNFRSF9/CCL26/FASLG/CCL22/PRL/EPO/IL21R/CCL21/IFNB1/EDAR/LTA/CXCL13/BMP7/TNFRSF13B/IFNG/CXCL14/CXCR6/CCR5/IL11/CCL13/CXCL5/CXCR3/CCR9/INHBA/LIF/IL7R/CCL11/CCL19/CCR2/CCR3/CD40LG/CSF2/TNFSF15/IL2RB/IL1B/HGF/TGFB2/PF4/CXCL9/IL12B/FLT3/EGF/CCL4L2/TNFRSF10C/TPO/LTB/XCL2/TNF/CXCL6/TNF…
KEGG_DILATED_CARDIOMYOPATHY	KEGG_DILATED_CARDIOMYOPATHY	90	0.694349636411978	1.31194224905447	0.0106382978723404	0.2	0.191284663271081	4094	tags=51%, list=21%, signal=40%	CACNG3/CACNG7/CACNG2/MYH6/ACTC1/CACNA1S/ADCY8/RYR2/SGCG/CACNG6/ADRB1/DES/CACNB4/LAMA2/PLN/TNNT2/CACNA2D4/CACNA2D3/CACNG1/ITGA4/CACNG4/TGFB2/MYL3/CACNA1F/ITGA8/TNF/TNNC1/ITGA2/CACNG5/ITGB8/ADCY1/MYL2/ITGB3/CACNG8/ITGA11/CACNB2/CACNB1/IGF1/CACNA1C/ADCY4/ITGA7/ITGA1/ITGB4/ITGA2B/PRKACG/ADCY5
KEGG_CALCIUM_SIGNALING_PATHWAY	KEGG_CALCIUM_SIGNALING_PATHWAY	177	0.644018882048146	1.30892976876511	0.0101010101010101	0.2	0.191284663271081	4799	tags=53%, list=25%, signal=40%	CHRM2/TRHR/HTR5A/TACR3/SLC8A3/GRM5/DRD1/CACNA1G/DRD5/GRIN1/CACNA1I/CACNA1S/ATP2B2/PRKCG/ADCY8/GRM1/AVPR1B/RYR2/CACNA1E/CCKAR/NOS1/PDGFRA/ADRB1/ADRA1A/TACR1/CHRM3/PLN/LHCGR/PDE1C/AGTR1/HTR2A/SLC25A31/HTR2C/PTGFR/CACNA1F/OXTR/HTR4/TNNC1/CCKBR/CD38/ADRA1D/P2RX2/CYSLTR1/CYSLTR2/P2RX5/AVPR1A/PRKCB/ADCY1/P2RX1/GRIN2D/CAMK2B/PTAFR/EGFR/ADRB3/GNA15/HTR2B/HRH1/EDNRA/NTSR1/CACNA1C/HTR6/ADCY4/SLC8A2/GRIN2C/…
KEGG_CHEMOKINE_SIGNALING_PATHWAY	KEGG_CHEMOKINE_SIGNALING_PATHWAY	187	0.640974220438953	1.30821757471537	0.0101010101010101	0.2	0.191284663271081	4164	tags=45%, list=22%, signal=36%	GNG13/GNGT1/GRK1/PF4V1/CXCR5/CCR6/GRK7/GNB3/ADCY8/CCR4/XCL1/CCR7/CCR8/XCR1/GNG8/CCL26/ITK/CCL22/CCL21/CXCL13/GNGT2/CXCL14/CXCR6/CCR5/CCL13/CXCL5/CXCR3/CCR9/CCL11/CCL19/CCR2/CCR3/SHC3/GNG3/PF4/CXCL9/CCL4L2/XCL2/RASGRP2/CXCL6/PIK3CG/CCL4/CXCL2/CXCL3/PPBP/CCL25/CCL3/CCL3L1/FGR/CXCL12/CX3CR1/VAV1/PRKCB/ELMO1/ADCY1/CXCL1/JAK3/CCL1/DOCK2/CXCL10/NCF1/GNG4/PIK3R5/CCL5/WAS/CCL20/CCL18/CCR1/CXCR1/CCL23/ADC…
KEGG_ANTIGEN_PROCESSING_AND_PRESENTATION	KEGG_ANTIGEN_PROCESSING_AND_PRESENTATION	80	0.686476286372015	1.3042831425244	0.0106382978723404	0.2	0.191284663271081	2655	tags=25%, list=14%, signal=22%	IFNA1/IFNA10/IFNA2/KIR3DL3/KLRC4/KLRC3/KLRD1/KIR3DL2/KLRC1/LTA/CD8B/KLRC2/CD8A/KIR2DL1/KIR3DL1/HLA-DOB/CIITA/KIR2DL4/HLA-DQA2/IFNA21
KEGG_HEMATOPOIETIC_CELL_LINEAGE	KEGG_HEMATOPOIETIC_CELL_LINEAGE	85	0.683337731781036	1.30245372597628	0.0105263157894737	0.2	0.191284663271081	4420	tags=62%, list=23%, signal=48%	CR2/IL9R/MS4A1/GYPA/CD3G/EPO/CD8B/CD5/IL11/CD1A/GP5/ITGA4/IL7R/CD8A/CSF2/IL1B/CD2/CD7/CD19/FLT3/CD3D/TPO/TNF/CD3E/IL1A/FCGR1A/CD38/ITGA2/CD1C/IL6/CD1D/CD1E/IL2RA/MME/ITGB3/FCER2/CSF3R/CD37/DNTT/THPO/IL5RA/IL1R2/IL7/CR1/CD33/CD1B/ITGA1/KITLG/ITGA2B/ITGAM/CD4/HLA-DRB5/CSF1R
KEGG_CITRATE_CYCLE_TCA_CYCLE	KEGG_CITRATE_CYCLE_TCA_CYCLE	30	0.809985959626362	1.40055600601755	0.0123456790123457	0.208754208754209	0.199657392639849	220	tags=3%, list=1%, signal=3%	PDHA2
KEGG_CYTOSOLIC_DNA_SENSING_PATHWAY	KEGG_CYTOSOLIC_DNA_SENSING_PATHWAY	55	0.7369221041538	1.35619944070594	0.0227272727272727	0.352272727272727	0.336921850079745	3253	tags=27%, list=17%, signal=23%	IFNA1/IFNA10/IFNA2/AIM2/IFNB1/ZBP1/IL1B/CCL4L2/CCL4/IL18/IL6/IFNA21/CXCL10/RIPK3/CCL5
KEGG_ARRHYTHMOGENIC_RIGHT_VENTRICULAR_CARDIOMYOPATHY_ARVC	KEGG_ARRHYTHMOGENIC_RIGHT_VENTRICULAR_CARDIOMYOPATHY_ARVC	74	0.683567686996485	1.29458270410541	0.0319148936170213	0.456628477905074	0.436730123180291	4044	tags=45%, list=21%, signal=35%	CACNG3/CACNG7/CACNG2/CACNA1S/RYR2/SGCG/CACNG6/CTNNA2/DES/CACNB4/LAMA2/CDH2/CACNA2D4/CACNA2D3/CACNG1/ITGA4/CACNG4/CACNA1F/ITGA8/LEF1/ITGA2/CACNG5/ITGB8/ITGB3/CACNG8/ITGA11/CACNB2/CACNB1/CACNA1C/ITGA7/ITGA1/ITGB4/ITGA2B
KEGG_AMYOTROPHIC_LATERAL_SCLEROSIS_ALS	KEGG_AMYOTROPHIC_LATERAL_SCLEROSIS_ALS	53	0.713527715347321	1.29427140985201	0.0348837209302326	0.463455149501661	0.443259311068369	2005	tags=19%, list=10%, signal=17%	GRIA2/GRIA1/GRIN1/SLC1A2/NEFL/NOS1/PRPH/PRPH2/NEFM/TNF
KEGG_T_CELL_RECEPTOR_SIGNALING_PATHWAY	KEGG_T_CELL_RECEPTOR_SIGNALING_PATHWAY	108	0.658691925786075	1.2620297389241	0.0421052631578947	0.5	0.478211658177702	3556	tags=30%, list=19%, signal=24%	PAK5/RASGRP1/ITK/CD3G/ICOS/CD8B/IFNG/ZAP70/GRAP2/PDCD1/LCK/CD8A/CD40LG/CD247/CSF2/CD3D/TNF/CD3E/PTPRC/PIK3CG/CTLA4/IL10/NFATC4/NFATC2/VAV1/LAT/LCP2/CD28/PTPN6/PIK3R5/CBLC/CARD11
KEGG_TOLL_LIKE_RECEPTOR_SIGNALING_PATHWAY	KEGG_TOLL_LIKE_RECEPTOR_SIGNALING_PATHWAY	102	0.63677482861765	1.21770005924678	0.043010752688172	0.5	0.478211658177702	4164	tags=29%, list=22%, signal=23%	IFNA1/IFNA10/IFNA2/MAPK10/IFNB1/IL1B/CXCL9/LBP/IL12B/TNF/PIK3CG/CCL4/IL12A/CCL3/IL6/IFNA21/TLR9/TICAM2/TLR8/CXCL10/TLR7/PIK3R5/CD86/CCL5/TLR6/IRF5/CXCL11/PIK3R3/CD80/CXCL8
KEGG_AUTOIMMUNE_THYROID_DISEASE	KEGG_AUTOIMMUNE_THYROID_DISEASE	50	0.700255896531357	1.27793125510139	0.0459770114942529	0.503042596348884	0.481121668268033	4410	tags=52%, list=23%, signal=40%	TSHB/IFNA1/IFNA10/IFNA2/FASLG/CD40LG/TSHR/TPO/GZMB/CTLA4/HLA-DOB/IL10/PRF1/HLA-DQA2/IFNA21/HLA-DOA/CD28/CD86/CGA/HLA-DQA1/HLA-DMB/HLA-DQB1/CD80/FAS/HLA-DPA1/HLA-DRB5
