# Supplementary material for: FAIM2 is a potential pan-cancer biomarker for prognosis and immune infiltration
Source: Front Oncol. 2022 Sep 14;12:998336. doi: 10.3389/fonc.2022.998336 (PMC9516132; doi:10.3389/fonc.2022.998336)
Supplement: Supplementary file 8 [file DataSheet_1.zip › Raw data 1/Figure 1/Figure 1D FAIM2 gene expression in virous TCGA.txt]

ID	FAIM2	Type	CancerType
TCGA-OR-A5JP-01	0.0522017	Tumor	ACC
TCGA-OR-A5JG-01	0.04745353	Tumor	ACC
TCGA-OR-A5LG-01	1.13695	Tumor	ACC
TCGA-OR-A5JR-01	0.2652806	Tumor	ACC
TCGA-OR-A5KU-01	3.300055238	Tumor	ACC
TCGA-OR-A5LS-01	0.013745931	Tumor	ACC
TCGA-OR-A5L9-01	0.290755875	Tumor	ACC
TCGA-OR-A5JQ-01	0.901086894	Tumor	ACC
TCGA-OR-A5K4-01	0.389670852	Tumor	ACC
TCGA-OR-A5JL-01	0.728282688	Tumor	ACC
TCGA-OR-A5LC-01	0.577737014	Tumor	ACC
TCGA-OR-A5K2-01	0.065951737	Tumor	ACC
TCGA-P6-A5OG-01	0.098220545	Tumor	ACC
TCGA-OR-A5JW-01	0.02631547	Tumor	ACC
TCGA-OR-A5KO-01	0.01535679	Tumor	ACC
TCGA-OR-A5J8-01	4.495051	Tumor	ACC
TCGA-PA-A5YG-01	0.7389184	Tumor	ACC
TCGA-OR-A5KV-01	0.1625882	Tumor	ACC
TCGA-OR-A5L4-01	0.442343082	Tumor	ACC
TCGA-OR-A5KX-01	0.03788695	Tumor	ACC
TCGA-OR-A5L8-01	0.056194354	Tumor	ACC
TCGA-OR-A5JO-01	1.56658285	Tumor	ACC
TCGA-OR-A5JA-01	0.0673054	Tumor	ACC
TCGA-OR-A5LO-01	0.1039053	Tumor	ACC
TCGA-OR-A5JM-01	0.02747919	Tumor	ACC
TCGA-OR-A5JV-01	0.102688958	Tumor	ACC
TCGA-OR-A5JB-01	0.07002276	Tumor	ACC
TCGA-OR-A5LA-01	2.649379	Tumor	ACC
TCGA-OR-A5JE-01	0.079876441	Tumor	ACC
TCGA-OR-A5JZ-01	0.8571387	Tumor	ACC
TCGA-OR-A5KT-01	0.374510464	Tumor	ACC
TCGA-OR-A5KZ-01	0.076174368	Tumor	ACC
TCGA-OR-A5LJ-01	1.229382	Tumor	ACC
TCGA-OR-A5LB-01	0	Tumor	ACC
TCGA-OR-A5LT-01	2.866639413	Tumor	ACC
TCGA-OR-A5LD-01	0.089229019	Tumor	ACC
TCGA-OR-A5J2-01	0.591569524	Tumor	ACC
TCGA-PK-A5HB-01	0.0253626	Tumor	ACC
TCGA-OR-A5JS-01	0.05291317	Tumor	ACC
TCGA-OR-A5K6-01	0.02547764	Tumor	ACC
TCGA-OR-A5JY-01	0.03519673	Tumor	ACC
TCGA-OR-A5JT-01	3.42807	Tumor	ACC
TCGA-PK-A5H8-01	0.032790246	Tumor	ACC
TCGA-OR-A5JX-01	0.05635756	Tumor	ACC
TCGA-OR-A5LK-01	0.283473604	Tumor	ACC
TCGA-P6-A5OF-01	0.333643331	Tumor	ACC
TCGA-OR-A5JI-01	1.40159	Tumor	ACC
TCGA-OR-A5K5-01	0.1240615	Tumor	ACC
TCGA-OR-A5JC-01	0.151680101	Tumor	ACC
TCGA-OR-A5KW-01	3.339638995	Tumor	ACC
TCGA-OR-A5JJ-01	2.588860097	Tumor	ACC
TCGA-OR-A5JD-01	0.631239964	Tumor	ACC
TCGA-OR-A5LM-01	1.216353	Tumor	ACC
TCGA-PK-A5HA-01	0.01802448	Tumor	ACC
TCGA-OR-A5JF-01	1.367835	Tumor	ACC
TCGA-OR-A5LH-01	2.224333	Tumor	ACC
TCGA-OR-A5K1-01	0.189909021	Tumor	ACC
TCGA-OR-A5LN-01	0.020209519	Tumor	ACC
TCGA-OR-A5LE-01	0	Tumor	ACC
TCGA-OR-A5L3-01	0.217837253	Tumor	ACC
TCGA-OU-A5PI-01	1.348146952	Tumor	ACC
TCGA-OR-A5K8-01	0.455308916	Tumor	ACC
TCGA-OR-A5K0-01	0.02470281	Tumor	ACC
TCGA-OR-A5KY-01	0.249586418	Tumor	ACC
TCGA-OR-A5J9-01	0.259805535	Tumor	ACC
TCGA-OR-A5J1-01	0.06538797	Tumor	ACC
TCGA-OR-A5J5-01	1.002692	Tumor	ACC
TCGA-OR-A5L6-01	0.089818598	Tumor	ACC
TCGA-OR-A5LP-01	1.683636	Tumor	ACC
TCGA-OR-A5K9-01	0.036737094	Tumor	ACC
TCGA-OR-A5J7-01	0.003990082	Tumor	ACC
TCGA-PK-A5H9-01	0.03414819	Tumor	ACC
TCGA-OR-A5LR-01	0.739894354	Tumor	ACC
TCGA-OR-A5JK-01	0.646387666	Tumor	ACC
TCGA-OR-A5J6-01	0.073757941	Tumor	ACC
TCGA-OR-A5LL-01	0.3961159	Tumor	ACC
TCGA-OR-A5K3-01	0.327043436	Tumor	ACC
TCGA-OR-A5J3-01	0.087501742	Tumor	ACC
TCGA-OR-A5L5-01	1.740613	Tumor	ACC
TCGA-FD-A3SS-01	0.067733584	Tumor	BLCA
TCGA-FD-A43S-01	1.634162999	Tumor	BLCA
TCGA-UY-A78K-01	0.048993192	Tumor	BLCA
TCGA-DK-A2HX-01	0.939229827	Tumor	BLCA
TCGA-DK-A1A3-01	0.374131437	Tumor	BLCA
TCGA-GC-A6I3-01	0.146723942	Tumor	BLCA
TCGA-XF-AAMJ-01	0.326868466	Tumor	BLCA
TCGA-GC-A6I1-01	0.352633191	Tumor	BLCA
TCGA-ZF-A9RL-01	0	Tumor	BLCA
TCGA-DK-A3IL-01	0.114432066	Tumor	BLCA
TCGA-E7-A6MF-01	0.22470062	Tumor	BLCA
TCGA-BT-A20R-01	0.397682863	Tumor	BLCA
TCGA-H4-A2HQ-01	0.005187608	Tumor	BLCA
TCGA-GV-A3QH-01	0.03149628	Tumor	BLCA
TCGA-4Z-AA82-01	0.07840345	Tumor	BLCA
TCGA-E7-A4XJ-01	0.033618912	Tumor	BLCA
TCGA-XF-A8HE-01	0.019809176	Tumor	BLCA
TCGA-XF-A9T0-01	0.0474259	Tumor	BLCA
TCGA-FD-A5BT-01	0.954554077	Tumor	BLCA
TCGA-FD-A3SN-01	0.084338217	Tumor	BLCA
TCGA-G2-AA3C-01	0.090341819	Tumor	BLCA
TCGA-HQ-A2OE-01	0.03977588	Tumor	BLCA
TCGA-BL-A3JM-01	0.164647828	Tumor	BLCA
TCGA-XF-AAN3-01	0.06141728	Tumor	BLCA
TCGA-FD-A3SR-01	0.505116938	Tumor	BLCA
TCGA-4Z-AA89-01	0	Tumor	BLCA
TCGA-G2-A2EO-01	0.078822602	Tumor	BLCA
TCGA-ZF-AA5H-01	0.03069772	Tumor	BLCA
TCGA-BT-A20V-01	2.434678646	Tumor	BLCA
TCGA-GC-A3WC-01	0.389718289	Tumor	BLCA
TCGA-GV-A3JV-01	0.1781989	Tumor	BLCA
TCGA-YF-AA3M-01	0.032798164	Tumor	BLCA
TCGA-FD-A3B5-01	0.017831474	Tumor	BLCA
TCGA-BT-A20Q-11	1.970696681	Normal	BLCA
TCGA-CF-A47V-01	0.01335018	Tumor	BLCA
TCGA-GU-A42P-01	0.038266337	Tumor	BLCA
TCGA-BT-A20T-01	0.335821381	Tumor	BLCA
TCGA-GC-A3BM-11	1.532507604	Normal	BLCA
TCGA-XF-AAN0-01	0.3482792	Tumor	BLCA
TCGA-E7-A7DV-01	0.228896757	Tumor	BLCA
TCGA-GV-A40E-01	0.0524	Tumor	BLCA
TCGA-FJ-A3Z9-01	0	Tumor	BLCA
TCGA-XF-A9ST-01	0.012119275	Tumor	BLCA
TCGA-FJ-A3ZF-01	0.037833903	Tumor	BLCA
TCGA-K4-A3WV-11	1.15170414	Normal	BLCA
TCGA-YC-A89H-01	0.029309278	Tumor	BLCA
TCGA-CF-A9FM-01	0.016484608	Tumor	BLCA
TCGA-DK-A1AD-01	0.115479281	Tumor	BLCA
TCGA-G2-A2EK-01	0.224682134	Tumor	BLCA
TCGA-E5-A2PC-01	0.025861399	Tumor	BLCA
TCGA-C4-A0F1-01	0.077223668	Tumor	BLCA
TCGA-FD-A43N-01	0.066604	Tumor	BLCA
TCGA-BL-A13J-01	0.0811212275	Tumor	BLCA
TCGA-FD-A3SO-01	0.126533014	Tumor	BLCA
TCGA-XF-A8HD-01	0.061953482	Tumor	BLCA
TCGA-BT-A20X-01	0.101984539	Tumor	BLCA
TCGA-ZF-AA52-01	0.325764741	Tumor	BLCA
TCGA-DK-AA76-01	0	Tumor	BLCA
TCGA-GV-A3JW-01	0.03105492	Tumor	BLCA
TCGA-FD-A3N6-01	0.0986846	Tumor	BLCA
TCGA-BT-A2LA-11	0.880872584	Normal	BLCA
TCGA-CU-A5W6-01	0.15000516	Tumor	BLCA
TCGA-DK-A2I4-01	0.468634283	Tumor	BLCA
TCGA-DK-AA6M-01	0.232463435	Tumor	BLCA
TCGA-4Z-AA7Y-01	0	Tumor	BLCA
TCGA-DK-A3WY-01	1.430284	Tumor	BLCA
TCGA-E7-A3X6-01	0.138240558	Tumor	BLCA
TCGA-K4-A3WV-01	0.040748188	Tumor	BLCA
TCGA-DK-A3IQ-01	0.2408814	Tumor	BLCA
TCGA-ZF-AA56-01	0.27974351	Tumor	BLCA
TCGA-CU-A3QU-01	0	Tumor	BLCA
TCGA-FD-A6TI-01	0.2951646	Tumor	BLCA
TCGA-XF-A9T3-01	0.868976756	Tumor	BLCA
TCGA-FD-A3B3-01	0.2177105	Tumor	BLCA
TCGA-BT-A20U-11	0.211614926	Normal	BLCA
TCGA-YF-AA3L-01	0.02697237	Tumor	BLCA
TCGA-K4-A54R-11	1.321435924	Normal	BLCA
TCGA-SY-A9G0-01	1.184806448	Tumor	BLCA
TCGA-ZF-A9R2-01	0.006066374	Tumor	BLCA
TCGA-GU-AATQ-01	0.096464686	Tumor	BLCA
TCGA-FD-A5C1-01	0.089537617	Tumor	BLCA
TCGA-DK-A2I1-01	0.3022243	Tumor	BLCA
TCGA-CF-A5U8-01	0.016028624	Tumor	BLCA
TCGA-UY-A9PB-01	0.037602836	Tumor	BLCA
TCGA-DK-A3X1-01	0.034610544	Tumor	BLCA
TCGA-DK-A1AC-01	0.13428095	Tumor	BLCA
TCGA-FD-A62N-01	0.562238524	Tumor	BLCA
TCGA-DK-AA75-01	0.009115949	Tumor	BLCA
TCGA-XF-A9SL-01	1.492052491	Tumor	BLCA
TCGA-XF-A9T4-01	0.06226368	Tumor	BLCA
TCGA-XF-AAN2-01	0.140699035	Tumor	BLCA
TCGA-BT-A2LD-01	0.623472048	Tumor	BLCA
TCGA-BT-A20N-11	2.056950598	Normal	BLCA
TCGA-ZF-A9R1-01	0.068372124	Tumor	BLCA
TCGA-ZF-A9R9-01	0.217132756	Tumor	BLCA
TCGA-DK-A6AV-01	0.066765964	Tumor	BLCA
TCGA-XF-AAMY-01	0.329629212	Tumor	BLCA
TCGA-GU-A763-01	0.02403762	Tumor	BLCA
TCGA-FD-A3B7-01	0.2598929	Tumor	BLCA
TCGA-FD-A3NA-01	0.110098	Tumor	BLCA
TCGA-CF-A47T-01	0.010462855	Tumor	BLCA
TCGA-CU-A0YN-11	2.025646596	Normal	BLCA
TCGA-BT-A0S7-01	0.131839705	Tumor	BLCA
TCGA-GC-A3BM-01	0.0277691	Tumor	BLCA
TCGA-GD-A3OP-01	0.785903461	Tumor	BLCA
TCGA-SY-A9G5-01	0.261568989	Tumor	BLCA
TCGA-KQ-A41S-01	1.172528	Tumor	BLCA
TCGA-4Z-AA7M-01	0.09483363	Tumor	BLCA
TCGA-FD-A3SJ-01	0.256254535	Tumor	BLCA
TCGA-E7-A677-01	0.05130371	Tumor	BLCA
TCGA-UY-A8OD-01	0.275144072	Tumor	BLCA
TCGA-DK-AA6L-01	0.092282278	Tumor	BLCA
TCGA-GD-A2C5-01	0.202312164	Tumor	BLCA
TCGA-K4-A4AC-01	0.005639886	Tumor	BLCA
TCGA-FD-A62O-01	0.053544177	Tumor	BLCA
TCGA-BT-A2LB-01	0.081998952	Tumor	BLCA
TCGA-FD-A3N5-01	0.01000501	Tumor	BLCA
TCGA-G2-A3VY-01	0.015127244	Tumor	BLCA
TCGA-DK-A1AA-01	0.006743161	Tumor	BLCA
TCGA-XF-A9SY-01	0.088227292	Tumor	BLCA
TCGA-DK-AA6Q-01	0.048802488	Tumor	BLCA
TCGA-G2-A2EL-01	1.541646094	Tumor	BLCA
TCGA-E7-A6ME-01	0.901127493	Tumor	BLCA
TCGA-HQ-A2OF-01	0.043154686	Tumor	BLCA
TCGA-FD-A6TF-01	0.2919866	Tumor	BLCA
TCGA-FD-A3SP-01	0.165574256	Tumor	BLCA
TCGA-BT-A20P-01	0.017131162	Tumor	BLCA
TCGA-GV-A40G-01	0.018840181	Tumor	BLCA
TCGA-CF-A47S-01	0	Tumor	BLCA
TCGA-XF-A9T2-01	0.757652421	Tumor	BLCA
TCGA-CF-A9FH-01	0.012607091	Tumor	BLCA
TCGA-ZF-AA4X-01	0.009994796	Tumor	BLCA
TCGA-XF-AAMQ-01	0.1769909	Tumor	BLCA
TCGA-CF-A3MH-01	0.051249669	Tumor	BLCA
TCGA-DK-AA6W-01	0.153224769	Tumor	BLCA
TCGA-KQ-A41O-01	0.0169083	Tumor	BLCA
TCGA-FJ-A3Z7-01	0.09356031	Tumor	BLCA
TCGA-S5-AA26-01	0.007124116	Tumor	BLCA
TCGA-FD-A3B4-01	0.1166906	Tumor	BLCA
TCGA-GC-A3OO-01	0.404052858	Tumor	BLCA
TCGA-XF-A9SP-01	0.925699431	Tumor	BLCA
TCGA-FD-A3SL-01	0.4256348	Tumor	BLCA
TCGA-FD-A6TB-01	0.6152241	Tumor	BLCA
TCGA-FD-A6TA-01	0.472424852	Tumor	BLCA
TCGA-XF-A8HB-01	0.03949469	Tumor	BLCA
TCGA-UY-A8OB-01	0.013213794	Tumor	BLCA
TCGA-GU-A767-01	0.353871693	Tumor	BLCA
TCGA-FD-A43U-01	0.39929336	Tumor	BLCA
TCGA-DK-AA6T-01	0.423998033	Tumor	BLCA
TCGA-5N-A9KI-01	0.2474223	Tumor	BLCA
TCGA-XF-A8HF-01	0.118559226	Tumor	BLCA
TCGA-UY-A78L-01	0.1168388	Tumor	BLCA
TCGA-FD-A5C0-01	0.277727458	Tumor	BLCA
TCGA-UY-A9PE-01	0.078862005	Tumor	BLCA
TCGA-K4-A6FZ-01	0.052631979	Tumor	BLCA
TCGA-DK-A3IK-01	0.1379215	Tumor	BLCA
TCGA-LC-A66R-01	0.033971966	Tumor	BLCA
TCGA-GU-A762-01	0.130876063	Tumor	BLCA
TCGA-BT-A2LB-11	0.392164	Normal	BLCA
TCGA-4Z-AA7O-01	0.03576	Tumor	BLCA
TCGA-DK-A6B5-01	0.09470486	Tumor	BLCA
TCGA-C4-A0F0-01	0.0799384	Tumor	BLCA
TCGA-UY-A78N-01	0.1637963	Tumor	BLCA
TCGA-G2-AA3F-01	0.03289105	Tumor	BLCA
TCGA-ZF-AA53-01	0.164314081	Tumor	BLCA
TCGA-LT-A8JT-01	0.04763191	Tumor	BLCA
TCGA-XF-A8HI-01	0.03225327	Tumor	BLCA
TCGA-FJ-A3ZE-01	0.01678346	Tumor	BLCA
TCGA-FD-A3SM-01	0.097789775	Tumor	BLCA
TCGA-DK-AA6X-01	0.138694406	Tumor	BLCA
TCGA-XF-A9SJ-01	0.203335242	Tumor	BLCA
TCGA-CF-A7I0-01	0.24921737	Tumor	BLCA
TCGA-GD-A3OQ-01	0.062144748	Tumor	BLCA
TCGA-CU-A0YO-01	0.270862916	Tumor	BLCA
TCGA-DK-AA71-01	0.057167489	Tumor	BLCA
TCGA-CF-A9FL-01	0.016051697	Tumor	BLCA
TCGA-ZF-AA5N-01	0.012409746	Tumor	BLCA
TCGA-UY-A9PF-01	0.108096851	Tumor	BLCA
TCGA-UY-A78P-01	0.65289607	Tumor	BLCA
TCGA-CF-A1HR-01	0.500256314	Tumor	BLCA
TCGA-DK-A3IN-01	0.313389216	Tumor	BLCA
TCGA-UY-A9PH-01	0.287502531	Tumor	BLCA
TCGA-GD-A76B-01	0.125697703	Tumor	BLCA
TCGA-ZF-AA58-01	0.1832993	Tumor	BLCA
TCGA-ZF-AA4V-01	0.08453069	Tumor	BLCA
TCGA-DK-AA6R-01	0.05741647	Tumor	BLCA
TCGA-FT-A61P-01	0.928948414	Tumor	BLCA
TCGA-2F-A9KQ-01	0.0342492	Tumor	BLCA
TCGA-K4-A54R-01	0.140419591	Tumor	BLCA
TCGA-FD-A62S-01	0.216375713	Tumor	BLCA
TCGA-ZF-A9R3-01	0.05159413	Tumor	BLCA
TCGA-BT-A42F-01	0.1477522	Tumor	BLCA
TCGA-K4-A83P-01	0.848893106	Tumor	BLCA
TCGA-K4-A5RJ-01	0.429815233	Tumor	BLCA
TCGA-XF-A9SX-01	0.491196478	Tumor	BLCA
TCGA-KQ-A41N-01	0.12123455	Tumor	BLCA
TCGA-DK-A1AE-01	0.05073391	Tumor	BLCA
TCGA-DK-A3WX-01	0.102580837	Tumor	BLCA
TCGA-DK-A3WW-01	0.081042757	Tumor	BLCA
TCGA-XF-A9SK-01	0.095604923	Tumor	BLCA
TCGA-KQ-A41R-01	0	Tumor	BLCA
TCGA-CF-A3MG-01	0.022290699	Tumor	BLCA
TCGA-CU-A0YR-01	0.072884561	Tumor	BLCA
TCGA-UY-A78M-01	0.306987942	Tumor	BLCA
TCGA-CF-A5UA-01	0.02940419	Tumor	BLCA
TCGA-ZF-A9RN-01	0.822410954	Tumor	BLCA
TCGA-4Z-AA81-01	0.018060358	Tumor	BLCA
TCGA-E7-A8O8-01	0.020621845	Tumor	BLCA
TCGA-BL-A0C8-01	0.0050906215	Tumor	BLCA
TCGA-GC-A3RB-01	0.070418475	Tumor	BLCA
TCGA-BT-A20O-01	0.400742439	Tumor	BLCA
TCGA-G2-A2ES-01	0.05916441	Tumor	BLCA
TCGA-DK-AA6P-01	0.0503027	Tumor	BLCA
TCGA-FD-A43P-01	0.1690264	Tumor	BLCA
TCGA-2F-A9KT-01	0.092232125	Tumor	BLCA
TCGA-CF-A9FF-01	0.102140368	Tumor	BLCA
TCGA-UY-A9PA-01	0.020448219	Tumor	BLCA
TCGA-E7-A7DU-01	0.034420375	Tumor	BLCA
TCGA-2F-A9KW-01	0.108341197	Tumor	BLCA
TCGA-4Z-AA87-01	0.04746678	Tumor	BLCA
TCGA-GU-A42Q-01	0.024484016	Tumor	BLCA
TCGA-E7-A97P-01	0.06177917	Tumor	BLCA
TCGA-XF-AAMG-01	0.044664136	Tumor	BLCA
TCGA-BT-A3PH-01	0.048940911	Tumor	BLCA
TCGA-ZF-AA4R-01	0.071646503	Tumor	BLCA
TCGA-ZF-AA5P-01	0.956654475	Tumor	BLCA
TCGA-DK-A3X2-01	0.056602999	Tumor	BLCA
TCGA-YC-A8S6-01	0.181172978	Tumor	BLCA
TCGA-K4-A4AB-01	0.162091036	Tumor	BLCA
TCGA-GC-A3RC-01	0.0654377	Tumor	BLCA
TCGA-GU-AATP-01	0.075699134	Tumor	BLCA
TCGA-CF-A1HS-01	0.006155427	Tumor	BLCA
TCGA-ZF-AA4U-01	0.011231472	Tumor	BLCA
TCGA-GV-A3QF-01	0.009871426	Tumor	BLCA
TCGA-GC-A4ZW-01	0.507071869	Tumor	BLCA
TCGA-ZF-A9RD-01	0.055696169	Tumor	BLCA
TCGA-GU-A766-01	0.305317297	Tumor	BLCA
TCGA-G2-A2EF-01	0.088410043	Tumor	BLCA
TCGA-FD-A5BY-01	0.0389091	Tumor	BLCA
TCGA-CF-A8HX-01	0.02074483	Tumor	BLCA
TCGA-GV-A6ZA-01	0.031279798	Tumor	BLCA
TCGA-DK-A1A5-01	0.08418954	Tumor	BLCA
TCGA-4Z-AA7N-01	1.235525529	Tumor	BLCA
TCGA-GC-A3RD-01	0.048144913	Tumor	BLCA
TCGA-G2-A3IE-01	0.03016676	Tumor	BLCA
TCGA-FD-A5BZ-01	0.095136	Tumor	BLCA
TCGA-BT-A3PJ-01	0.07829164	Tumor	BLCA
TCGA-CU-A72E-01	0.063864038	Tumor	BLCA
TCGA-ZF-A9RM-01	0.004892853	Tumor	BLCA
TCGA-FD-A6TH-01	0.126429482	Tumor	BLCA
TCGA-GD-A3OS-01	1.831963928	Tumor	BLCA
TCGA-DK-A3IS-01	0.02867178	Tumor	BLCA
TCGA-K4-A3WS-01	0.464618548	Tumor	BLCA
TCGA-GD-A2C5-11	1.669197	Normal	BLCA
TCGA-4Z-AA7R-01	0.025456916	Tumor	BLCA
TCGA-DK-A6B1-01	0.03010776	Tumor	BLCA
TCGA-GV-A3QI-01	0.007044126	Tumor	BLCA
TCGA-DK-A6AW-01	0.016596733	Tumor	BLCA
TCGA-BT-A20W-01	0.313575574	Tumor	BLCA
TCGA-DK-A3IU-01	0.8978472	Tumor	BLCA
TCGA-K4-A5RI-11	2.30727598	Normal	BLCA
TCGA-GC-A3YS-01	0.1882464	Tumor	BLCA
TCGA-4Z-AA7Q-01	0.23158257	Tumor	BLCA
TCGA-LT-A5Z6-01	0.097889367	Tumor	BLCA
TCGA-GC-A3I6-01	0.059131489	Tumor	BLCA
TCGA-E7-A5KF-01	0.013639697	Tumor	BLCA
TCGA-DK-A3IM-01	0.01768354	Tumor	BLCA
TCGA-CF-A47X-01	0.003413672	Tumor	BLCA
TCGA-BT-A2LA-01	1.011554311	Tumor	BLCA
TCGA-GV-A3QK-01	0.027798823	Tumor	BLCA
TCGA-FD-A6TD-01	0.277485044	Tumor	BLCA
TCGA-XF-AAMX-01	0.107719874	Tumor	BLCA
TCGA-ZF-A9R5-01	0	Tumor	BLCA
TCGA-XF-A8HC-01	0	Tumor	BLCA
TCGA-ZF-A9RF-01	0.045002593	Tumor	BLCA
TCGA-H4-A2HO-01	0.010398626	Tumor	BLCA
TCGA-BT-A42E-01	0.06246436	Tumor	BLCA
TCGA-FD-A5BU-01	0.270122256	Tumor	BLCA
TCGA-XF-A9T6-01	0.033789666	Tumor	BLCA
TCGA-ZF-AA4T-01	0.01779065	Tumor	BLCA
TCGA-FD-A3B6-01	0.132487992	Tumor	BLCA
TCGA-4Z-AA80-01	0	Tumor	BLCA
TCGA-GC-A6I3-11	1.897215692	Normal	BLCA
TCGA-XF-A9SW-01	1.384178076	Tumor	BLCA
TCGA-E7-A5KE-01	0.01522396	Tumor	BLCA
TCGA-DK-AA6S-01	0.320881222	Tumor	BLCA
TCGA-FD-A5BR-01	0.410739293	Tumor	BLCA
TCGA-FD-A6TC-01	0.049817861	Tumor	BLCA
TCGA-XF-AAN1-01	0.015283202	Tumor	BLCA
TCGA-DK-A3IV-01	0.10599017	Tumor	BLCA
TCGA-PQ-A6FN-01	0.221539094	Tumor	BLCA
TCGA-K4-A5RI-01	0.1958275	Tumor	BLCA
TCGA-ZF-A9R7-01	0.181796074	Tumor	BLCA
TCGA-XF-A9SM-01	0.246922329	Tumor	BLCA
TCGA-BL-A13J-11	1.182543553	Normal	BLCA
TCGA-FD-A6TE-01	0.025061688	Tumor	BLCA
TCGA-XF-AAME-01	2.33234	Tumor	BLCA
TCGA-BT-A42C-01	0.018381742	Tumor	BLCA
TCGA-CF-A47Y-01	0.01715719	Tumor	BLCA
TCGA-E7-A519-01	0.102125261	Tumor	BLCA
TCGA-FD-A43Y-01	0.048583476	Tumor	BLCA
TCGA-BL-A5ZZ-01	0.6327175	Tumor	BLCA
TCGA-CF-A3MF-01	0.005139236	Tumor	BLCA
TCGA-FD-A3B8-01	0.605888229	Tumor	BLCA
TCGA-BL-A13I-01	0.0916960125	Tumor	BLCA
TCGA-DK-A1A7-01	0.2003762	Tumor	BLCA
TCGA-DK-A1A6-01	0.1215463	Tumor	BLCA
TCGA-DK-A6B2-01	0.10669852	Tumor	BLCA
TCGA-DK-AA74-01	0.423165635	Tumor	BLCA
TCGA-ZF-AA4N-01	0.134438383	Tumor	BLCA
TCGA-BT-A0YX-01	0.06900055	Tumor	BLCA
TCGA-R3-A69X-01	0.8793175	Tumor	BLCA
TCGA-XF-AAMW-01	0.064992298	Tumor	BLCA
TCGA-C4-A0EZ-01	4.268624823	Tumor	BLCA
TCGA-E7-A678-01	0.00670253	Tumor	BLCA
TCGA-G2-A3IB-01	0.045348047	Tumor	BLCA
TCGA-DK-A3IT-01	0.167843325	Tumor	BLCA
TCGA-MV-A51V-01	0.097276826	Tumor	BLCA
TCGA-UY-A78O-01	0.078437553	Tumor	BLCA
TCGA-FD-A6TK-01	0.220046021	Tumor	BLCA
TCGA-4Z-AA83-01	0.013781551	Tumor	BLCA
TCGA-DK-A2I6-01	0.006327827	Tumor	BLCA
TCGA-XF-AAN4-01	1.41487144	Tumor	BLCA
TCGA-GD-A3OP-11	0.934937518	Normal	BLCA
TCGA-BT-A20R-11	2.480534	Normal	BLCA
TCGA-CF-A27C-01	0.003981201	Tumor	BLCA
TCGA-5N-A9KM-01	0.09229647	Tumor	BLCA
TCGA-BT-A20U-01	0.073661812	Tumor	BLCA
TCGA-YC-A9TC-01	0.121357008	Tumor	BLCA
TCGA-E7-A6MD-01	0.72858653	Tumor	BLCA
TCGA-K4-A5RH-01	0.3748181	Tumor	BLCA
TCGA-XF-AAMH-01	0.7154093	Tumor	BLCA
TCGA-DK-A1AB-01	0.1677166	Tumor	BLCA
TCGA-E5-A4TZ-01	0.018329947	Tumor	BLCA
TCGA-FD-A43X-01	0.0040662	Tumor	BLCA
TCGA-XF-A9SU-01	0.533358648	Tumor	BLCA
TCGA-BT-A20N-01	0.03114521	Tumor	BLCA
TCGA-BT-A20J-01	0.293977892	Tumor	BLCA
TCGA-E7-A4IJ-01	0.024508889	Tumor	BLCA
TCGA-CF-A47W-01	0.008252935	Tumor	BLCA
TCGA-XF-A9SV-01	0.214618274	Tumor	BLCA
TCGA-K4-AAQO-01	1.412108847	Tumor	BLCA
TCGA-CU-A3YL-01	0.02420596	Tumor	BLCA
TCGA-DK-A2I2-01	0.1250939	Tumor	BLCA
TCGA-4Z-AA84-01	0.049550909	Tumor	BLCA
TCGA-DK-A1AF-01	1.479206531	Tumor	BLCA
TCGA-E5-A4U1-01	0.293723118	Tumor	BLCA
TCGA-BT-A20Q-01	0.113857421	Tumor	BLCA
TCGA-ZF-A9R4-01	0.02772806	Tumor	BLCA
TCGA-KQ-A41Q-01	0.00541724	Tumor	BLCA
TCGA-E7-A8O7-01	0.04712358	Tumor	BLCA
TCGA-ZF-AA4W-01	0.012108622	Tumor	BLCA
TCGA-XF-AAN7-01	1.385339318	Tumor	BLCA
TCGA-XF-A8HH-01	0.125600131	Tumor	BLCA
TCGA-FD-A5BX-01	1.226447841	Tumor	BLCA
TCGA-ZF-A9RE-01	0.124519269	Tumor	BLCA
TCGA-FT-A3EE-01	0.1040174	Tumor	BLCA
TCGA-XF-A9T5-01	0.450567819	Tumor	BLCA
TCGA-XF-AAML-01	0.022026201	Tumor	BLCA
TCGA-BT-A3PK-01	0.1024649	Tumor	BLCA
TCGA-CF-A3MI-01	0	Tumor	BLCA
TCGA-E7-A541-01	0.056075916	Tumor	BLCA
TCGA-ZF-AA54-01	0.194569484	Tumor	BLCA
TCGA-CU-A0YR-11	2.304737862	Normal	BLCA
TCGA-XF-AAMZ-01	0.177800458	Tumor	BLCA
TCGA-CF-A8HY-01	0.011482009	Tumor	BLCA
TCGA-GV-A3QG-01	0.818011151	Tumor	BLCA
TCGA-DK-A6B6-01	0.050439603	Tumor	BLCA
TCGA-DK-A6B0-01	0.01766566	Tumor	BLCA
TCGA-E7-A97Q-01	0.24981166	Tumor	BLCA
TCGA-2F-A9KP-01	0.106137753	Tumor	BLCA
TCGA-FD-A62P-01	0.355647366	Tumor	BLCA
TCGA-XF-A8HG-01	0.005564507	Tumor	BLCA
TCGA-4Z-AA86-01	0.112044097	Tumor	BLCA
TCGA-GD-A6C6-01	0.022822181	Tumor	BLCA
TCGA-G2-A2EJ-01	0.01807176	Tumor	BLCA
TCGA-UY-A9PD-01	0.152016183	Tumor	BLCA
TCGA-S5-A6DX-01	0.469086231	Tumor	BLCA
TCGA-FD-A3SQ-01	0.643959837	Tumor	BLCA
TCGA-DK-AA77-01	0.032170895	Tumor	BLCA
TCGA-K4-A6MB-01	0.377172912	Tumor	BLCA
TCGA-ZF-AA51-01	0.189179862	Tumor	BLCA
TCGA-E7-A7PW-01	0.105386757	Tumor	BLCA
TCGA-E7-A85H-01	0.115903891	Tumor	BLCA
TCGA-GC-A3WC-11	2.177821753	Normal	BLCA
TCGA-XF-AAMR-01	1.538611827	Tumor	BLCA
TCGA-FD-A6TG-01	0.2240316	Tumor	BLCA
TCGA-2F-A9KO-01	0.159735567	Tumor	BLCA
TCGA-HQ-A5ND-01	0.025457918	Tumor	BLCA
TCGA-G2-AA3B-01	0.007366366	Tumor	BLCA
TCGA-PQ-A6FI-01	0.010836993	Tumor	BLCA
TCGA-C4-A0F7-01	0.150596274	Tumor	BLCA
TCGA-FD-A5BS-01	0.764639332	Tumor	BLCA
TCGA-GV-A3JX-01	0.128164397	Tumor	BLCA
TCGA-XF-AAMT-01	0.3009969	Tumor	BLCA
TCGA-XF-A9T8-01	0.059928751	Tumor	BLCA
TCGA-BT-A20W-11	2.728304219	Normal	BLCA
TCGA-4Z-AA7S-01	0.178422769	Tumor	BLCA
TCGA-XF-A9SH-01	0.149171025	Tumor	BLCA
TCGA-DK-A1AG-01	0	Tumor	BLCA
TCGA-GD-A3OQ-11	2.562243531	Normal	BLCA
TCGA-2F-A9KR-01	0.036906838	Tumor	BLCA
TCGA-DK-AA6U-01	0.08008916	Tumor	BLCA
TCGA-C4-A0F6-01	0.173238658	Tumor	BLCA
TCGA-K4-A3WU-01	1.827723	Tumor	BLCA
TCGA-CU-A0YN-01	0.215672495	Tumor	BLCA
TCGA-FJ-A871-01	0.899480389	Tumor	BLCA
TCGA-G2-A2EC-01	0.244974381	Tumor	BLCA
TCGA-FD-A5BV-01	0.044524815	Tumor	BLCA
TCGA-E7-A7XN-01	0.065927126	Tumor	BLCA
TCGA-GU-A764-01	0.162193469	Tumor	BLCA
TCGA-XF-AAN8-01	1.147351103	Tumor	BLCA
TCGA-XF-A9SZ-01	0.082595398	Tumor	BLCA
TCGA-GU-AATO-01	0.708352397	Tumor	BLCA
TCGA-ZF-A9RC-01	0.340944256	Tumor	BLCA
TCGA-ZF-A9R0-01	0.242324852	Tumor	BLCA
TCGA-KQ-A41P-01	0.262740103	Tumor	BLCA
TCGA-4Z-AA7W-01	0.147608275	Tumor	BLCA
TCGA-HQ-A5NE-01	0.119002598	Tumor	BLCA
TCGA-CU-A3KJ-01	0.02843262	Tumor	BLCA
TCGA-UY-A8OC-01	0.146541244	Tumor	BLCA
TCGA-E7-A3Y1-01	0.02547117	Tumor	BLCA
TCGA-XF-AAN5-01	0.181725308	Tumor	BLCA
TCGA-G2-AA3D-01	0.102106358	Tumor	BLCA
TCGA-GU-A42R-01	0.041431743	Tumor	BLCA
TCGA-XF-A9SI-01	2.432013957	Tumor	BLCA
TCGA-GV-A3JZ-01	0.213051993	Tumor	BLCA
TCGA-E9-A1NI-01	0.57760282	Tumor	BRCA
TCGA-A1-A0SP-01	0.186324006	Tumor	BRCA
TCGA-BH-A1EU-11	0.443608442	Normal	BRCA
TCGA-A8-A06X-01	0.160053598	Tumor	BRCA
TCGA-E2-A14T-01	0.6674226	Tumor	BRCA
TCGA-AC-A8OS-01	0.876106615	Tumor	BRCA
TCGA-A8-A09K-01	0.196610575	Tumor	BRCA
TCGA-OL-A5RY-01	0.847029413	Tumor	BRCA
TCGA-BH-A0DG-01	0.59708652	Tumor	BRCA
TCGA-B6-A0I9-01	0.394710833	Tumor	BRCA
TCGA-A2-A0CP-01	0.441702854	Tumor	BRCA
TCGA-A8-A07S-01	2.911092	Tumor	BRCA
TCGA-AO-A12H-01	0.04009135	Tumor	BRCA
TCGA-BH-A203-11	0.296281954	Normal	BRCA
TCGA-AR-A1AU-01	1.880071126	Tumor	BRCA
TCGA-D8-A1X9-01	0.2454465	Tumor	BRCA
TCGA-E9-A1RH-11	0.707154638	Normal	BRCA
TCGA-A8-A07R-01	0.137300792	Tumor	BRCA
TCGA-AO-A12C-01	0.169101513	Tumor	BRCA
TCGA-V7-A7HQ-01	0.24928875	Tumor	BRCA
TCGA-A2-A1FZ-01	0.499216643	Tumor	BRCA
TCGA-AR-A251-01	0.28509273	Tumor	BRCA
TCGA-BH-A18J-11	0.273492482	Normal	BRCA
TCGA-EW-A1PF-01	0.4127151	Tumor	BRCA
TCGA-BH-A18T-01	0.076202165	Tumor	BRCA
TCGA-AR-A24S-01	0.527453428	Tumor	BRCA
TCGA-AN-A041-01	0.424281	Tumor	BRCA
TCGA-BH-A0E0-11	0.824672935	Normal	BRCA
TCGA-E2-A1LL-01	0.130454349	Tumor	BRCA
TCGA-E2-A1IJ-01	1.898989983	Tumor	BRCA
TCGA-AR-A24O-01	0.923173462	Tumor	BRCA
TCGA-XX-A899-01	0.986873912	Tumor	BRCA
TCGA-D8-A1XK-01	0.1021289	Tumor	BRCA
TCGA-AC-A5XS-01	0.574821756	Tumor	BRCA
TCGA-BH-A18L-01	0.1604639	Tumor	BRCA
TCGA-OL-A66J-01	0.345502728	Tumor	BRCA
TCGA-PE-A5DD-01	0.736706668	Tumor	BRCA
TCGA-AN-A04D-01	1.117371969	Tumor	BRCA
TCGA-4H-AAAK-01	0.686273263	Tumor	BRCA
TCGA-E9-A5FL-01	0.055671283	Tumor	BRCA
TCGA-E9-A24A-01	1.278196262	Tumor	BRCA
TCGA-BH-A1FM-01	0.405263609	Tumor	BRCA
TCGA-A8-A07C-01	2.372555509	Tumor	BRCA
TCGA-AR-A24Q-01	0.9726948	Tumor	BRCA
TCGA-AR-A2LE-01	0.095347526	Tumor	BRCA
TCGA-AR-A0U4-01	0.1485555	Tumor	BRCA
TCGA-GM-A2DN-01	2.748802967	Tumor	BRCA
TCGA-A7-A13D-01	0.21182334	Tumor	BRCA
TCGA-D8-A1JG-01	3.830570409	Tumor	BRCA
TCGA-E2-A570-01	0.27384398	Tumor	BRCA
TCGA-A2-A04Q-01	0.319606097	Tumor	BRCA
TCGA-A7-A6VV-01	0.151307475	Tumor	BRCA
TCGA-E2-A1IG-01	0.3242878	Tumor	BRCA
TCGA-E9-A1N6-01	0.119270576	Tumor	BRCA
TCGA-E9-A1NC-01	0.9320963	Tumor	BRCA
TCGA-A7-A3IZ-01	0.2559075	Tumor	BRCA
TCGA-BH-A18U-11	0.580693585	Normal	BRCA
TCGA-AN-A0AK-01	0.700578455	Tumor	BRCA
TCGA-D8-A1JM-01	0.240744	Tumor	BRCA
TCGA-OL-A5S0-01	0.416809345	Tumor	BRCA
TCGA-A8-A06Z-01	0.2573578	Tumor	BRCA
TCGA-AQ-A54O-01	1.214682323	Tumor	BRCA
TCGA-E2-A15S-01	1.920497	Tumor	BRCA
TCGA-BH-A1ET-11	0.293618386	Normal	BRCA
TCGA-BH-A18R-11	0.607678474	Normal	BRCA
TCGA-EW-A423-01	0.79198433	Tumor	BRCA
TCGA-C8-A273-01	0.1003462	Tumor	BRCA
TCGA-OL-A5RV-01	1.963162271	Tumor	BRCA
TCGA-AC-A2FM-01	0.381217306	Tumor	BRCA
TCGA-AO-A0JM-01	0.914908532	Tumor	BRCA
TCGA-BH-A0DP-01	0.3433125	Tumor	BRCA
TCGA-A2-A25E-01	0.1440574	Tumor	BRCA
TCGA-B6-A2IU-01	0.24677638	Tumor	BRCA
TCGA-BH-A18P-01	2.761500663	Tumor	BRCA
TCGA-E9-A22B-01	0.1538799	Tumor	BRCA
TCGA-A2-A0SW-01	0.670609043	Tumor	BRCA
TCGA-E2-A107-01	1.940269309	Tumor	BRCA
TCGA-E2-A1B6-01	0.650443	Tumor	BRCA
TCGA-D8-A1XW-01	0.1560177	Tumor	BRCA
TCGA-A7-A0DC-01	0.241123598	Tumor	BRCA
TCGA-EW-A6SD-01	0.1748569	Tumor	BRCA
TCGA-AO-A0J3-01	1.990573	Tumor	BRCA
TCGA-A7-A0DC-11	0.632754582	Normal	BRCA
TCGA-AN-A03X-01	0.271017975	Tumor	BRCA
TCGA-BH-A1FM-11	0.517475866	Normal	BRCA
TCGA-A8-A099-01	2.126236173	Tumor	BRCA
TCGA-E2-A14Z-01	0.334150454	Tumor	BRCA
TCGA-AR-A5QP-01	0.704598963	Tumor	BRCA
TCGA-AC-A62X-01	1.380685943	Tumor	BRCA
TCGA-BH-A42V-01	0.60145163	Tumor	BRCA
TCGA-B6-A0RS-01	0.305407507	Tumor	BRCA
TCGA-D8-A1JL-01	0.136691758	Tumor	BRCA
TCGA-BH-A0DZ-01	1.795144469	Tumor	BRCA
TCGA-A8-A06Y-01	0.553307807	Tumor	BRCA
TCGA-B6-A1KC-01	0.07133314	Tumor	BRCA
TCGA-C8-A135-01	1.851652388	Tumor	BRCA
TCGA-5L-AAT1-01	1.269991732	Tumor	BRCA
TCGA-AR-A24R-01	0.075759997	Tumor	BRCA
TCGA-S3-AA0Z-01	0.08455693	Tumor	BRCA
TCGA-D8-A1J8-01	1.471853	Tumor	BRCA
TCGA-A2-A0ER-01	0.1777559	Tumor	BRCA
TCGA-E9-A1ND-01	0.201636061	Tumor	BRCA
TCGA-GI-A2C8-11	0.8700817	Normal	BRCA
TCGA-A2-A1G1-01	0.036545754	Tumor	BRCA
TCGA-A2-A0SU-01	0.491597107	Tumor	BRCA
TCGA-E2-A1LB-01	0.88315005	Tumor	BRCA
TCGA-E9-A1RD-01	1.533659245	Tumor	BRCA
TCGA-OL-A6VQ-01	0.439218239	Tumor	BRCA
TCGA-AQ-A04J-01	0.6967678	Tumor	BRCA
TCGA-AQ-A1H3-01	1.303146	Tumor	BRCA
TCGA-A2-A259-01	0.248609867	Tumor	BRCA
TCGA-WT-AB44-01	1.740767692	Tumor	BRCA
TCGA-B6-A0IN-01	0.50369101	Tumor	BRCA
TCGA-E9-A1R3-01	0.329725472	Tumor	BRCA
TCGA-A8-A086-01	0.157507243	Tumor	BRCA
TCGA-AC-A3BB-01	0.4185551	Tumor	BRCA
TCGA-AC-A2QI-01	2.304045634	Tumor	BRCA
TCGA-BH-A1F5-01	0.2593108	Tumor	BRCA
TCGA-AC-A3HN-01	1.195978515	Tumor	BRCA
TCGA-BH-A1FG-01	0.064040814	Tumor	BRCA
TCGA-BH-A0DV-01	1.258806	Tumor	BRCA
TCGA-UL-AAZ6-01	0.881991716	Tumor	BRCA
TCGA-AR-A255-01	1.123914201	Tumor	BRCA
TCGA-LD-A7W6-01	1.020767068	Tumor	BRCA
TCGA-AR-A24Z-01	0.289864538	Tumor	BRCA
TCGA-A1-A0SO-01	2.179881	Tumor	BRCA
TCGA-A2-A3XS-01	0.563431	Tumor	BRCA
TCGA-D8-A1X6-01	0.02478814	Tumor	BRCA
TCGA-BH-A0HF-01	1.113280127	Tumor	BRCA
TCGA-A7-A3J0-01	0.9922965	Tumor	BRCA
TCGA-AC-A23C-01	1.875434778	Tumor	BRCA
TCGA-LL-A442-01	0.7857996	Tumor	BRCA
TCGA-S3-A6ZH-01	0.7219688	Tumor	BRCA
TCGA-AC-A8OR-01	2.722447369	Tumor	BRCA
TCGA-AR-A1AX-01	1.007407	Tumor	BRCA
TCGA-D8-A1XO-01	0.7727139	Tumor	BRCA
TCGA-E9-A1R2-01	0.331110782	Tumor	BRCA
TCGA-D8-A27M-01	0.270703997	Tumor	BRCA
TCGA-AN-A0FY-01	0.065452087	Tumor	BRCA
TCGA-BH-A0DX-01	1.035709	Tumor	BRCA
TCGA-EW-A1IY-01	0.917949074	Tumor	BRCA
TCGA-A2-A04N-01	0.354246229	Tumor	BRCA
TCGA-A2-A0YF-01	0.190182594	Tumor	BRCA
TCGA-PE-A5DE-01	1.21224636	Tumor	BRCA
TCGA-BH-A1FN-11	0.889124301	Normal	BRCA
TCGA-EW-A1J5-01	0.339029264	Tumor	BRCA
TCGA-AO-A0JE-01	0.943309108	Tumor	BRCA
TCGA-BH-A1FN-01	0.557989629	Tumor	BRCA
TCGA-BH-A18V-01	0.169843433	Tumor	BRCA
TCGA-AC-A23H-11	0.324551533	Normal	BRCA
TCGA-BH-A0BF-01	0.502243547	Tumor	BRCA
TCGA-B6-A409-01	0.2030788	Tumor	BRCA
TCGA-A2-A0CL-01	0.5058595	Tumor	BRCA
TCGA-A2-A0CO-01	1.387465084	Tumor	BRCA
TCGA-E2-A158-11	2.028320642	Normal	BRCA
TCGA-AC-A3QP-01	0.58417998	Tumor	BRCA
TCGA-AC-A2QJ-01	1.119837	Tumor	BRCA
TCGA-B6-A0RM-01	0.8467979	Tumor	BRCA
TCGA-D8-A1JS-01	2.720018	Tumor	BRCA
TCGA-E9-A1RB-11	0.5194824	Normal	BRCA
TCGA-A7-A26J-01	0.0975468165	Tumor	BRCA
TCGA-A7-A13H-01	0.949620962	Tumor	BRCA
TCGA-AO-A126-01	1.509457002	Tumor	BRCA
TCGA-BH-A6R8-01	0.1483916	Tumor	BRCA
TCGA-A7-A0DB-01	0.571948455	Tumor	BRCA
TCGA-AC-A3TM-01	0.61750334	Tumor	BRCA
TCGA-AR-A0TQ-01	0.428200804	Tumor	BRCA
TCGA-GM-A2DH-01	0.279720839	Tumor	BRCA
TCGA-B6-A0RI-01	0.1681966	Tumor	BRCA
TCGA-A2-A1G0-01	0.4508619	Tumor	BRCA
TCGA-A2-A1FX-01	0.283459852	Tumor	BRCA
TCGA-A7-A26G-01	0.65120709	Tumor	BRCA
TCGA-E2-A1LI-01	0.09858443	Tumor	BRCA
TCGA-A8-A08P-01	0.184053754	Tumor	BRCA
TCGA-E2-A1IN-01	0.735008915	Tumor	BRCA
TCGA-BH-A0HA-01	0.29019033	Tumor	BRCA
TCGA-AO-A1KR-01	0.104653119	Tumor	BRCA
TCGA-3C-AALK-01	1.795452242	Tumor	BRCA
TCGA-BH-A0BV-01	0.183324757	Tumor	BRCA
TCGA-E2-A1IH-01	0.635644994	Tumor	BRCA
TCGA-XX-A89A-01	0.528002589	Tumor	BRCA
TCGA-E9-A1RH-01	0.150506582	Tumor	BRCA
TCGA-A8-A085-01	0.5277042	Tumor	BRCA
TCGA-E9-A1N3-01	1.125141809	Tumor	BRCA
TCGA-BH-A1EW-11	0.73334061	Normal	BRCA
TCGA-D8-A13Y-01	2.843070002	Tumor	BRCA
TCGA-AO-A0JB-01	0.550067302	Tumor	BRCA
TCGA-AC-A6IV-01	0.517654039	Tumor	BRCA
TCGA-A8-A09M-01	0.154405007	Tumor	BRCA
TCGA-BH-A0GY-01	0.312259725	Tumor	BRCA
TCGA-AR-A2LL-01	0.188352148	Tumor	BRCA
TCGA-BH-A208-01	0.60882306	Tumor	BRCA
TCGA-E2-A15I-11	0.2744336	Normal	BRCA
TCGA-EW-A1PE-01	0.61386413	Tumor	BRCA
TCGA-AO-A125-01	0.293970245	Tumor	BRCA
TCGA-E2-A1B1-01	1.075253522	Tumor	BRCA
TCGA-BH-A0C0-01	0.483844357	Tumor	BRCA
TCGA-A7-A26I-01	0.095216113	Tumor	BRCA
TCGA-AO-A0JJ-01	1.597606979	Tumor	BRCA
TCGA-AR-A2LH-01	0.872532164	Tumor	BRCA
TCGA-A2-A3XW-01	0.906357012	Tumor	BRCA
TCGA-AR-A0TS-01	0.4829296	Tumor	BRCA
TCGA-BH-A0AV-01	0.307842464	Tumor	BRCA
TCGA-A8-A07B-01	5.672059735	Tumor	BRCA
TCGA-LL-A73Z-01	0.653342633	Tumor	BRCA
TCGA-BH-A0BA-11	0.826031125	Normal	BRCA
TCGA-BH-A0B3-11	0.512052569	Normal	BRCA
TCGA-B6-A402-01	0.2552096	Tumor	BRCA
TCGA-AR-A0TT-01	0.295420821	Tumor	BRCA
TCGA-EW-A6SB-01	0.629875445	Tumor	BRCA
TCGA-AC-A2FB-01	0.868056859	Tumor	BRCA
TCGA-AC-A62V-01	0.2718116	Tumor	BRCA
TCGA-D8-A1XQ-01	0.731905703	Tumor	BRCA
TCGA-BH-A0DD-01	0.4313332	Tumor	BRCA
TCGA-Z7-A8R6-01	0.222954	Tumor	BRCA
TCGA-OL-A5DA-01	1.38529246	Tumor	BRCA
TCGA-WT-AB41-01	0.162210723	Tumor	BRCA
TCGA-E2-A1LA-01	0.248188047	Tumor	BRCA
TCGA-AR-A24N-01	0.2058359	Tumor	BRCA
TCGA-E9-A3QA-01	0.3309506	Tumor	BRCA
TCGA-BH-A0DO-11	0.717129734	Normal	BRCA
TCGA-E2-A15J-01	0.8315941	Tumor	BRCA
TCGA-LL-A73Y-01	0.8743863	Tumor	BRCA
TCGA-A2-A4RY-01	0.65553988	Tumor	BRCA
TCGA-D8-A1XU-01	2.334329237	Tumor	BRCA
TCGA-E2-A1LS-11	0.8201508	Normal	BRCA
TCGA-AN-A0FJ-01	0.253671301	Tumor	BRCA
TCGA-BH-A0DK-01	0.495067669	Tumor	BRCA
TCGA-B6-A0IJ-01	0.223691294	Tumor	BRCA
TCGA-LL-A7SZ-01	1.512628447	Tumor	BRCA
TCGA-C8-A26Y-01	0.178213	Tumor	BRCA
TCGA-GI-A2C9-11	0.894296541	Normal	BRCA
TCGA-BH-A0BQ-11	1.180769298	Normal	BRCA
TCGA-A8-A06R-01	0.174679944	Tumor	BRCA
TCGA-AO-A128-01	1.866085195	Tumor	BRCA
TCGA-E2-A1BC-01	1.034822222	Tumor	BRCA
TCGA-A7-A0CE-11	0.956509909	Normal	BRCA
TCGA-B6-A0I6-01	0.136180093	Tumor	BRCA
TCGA-BH-A1ET-01	1.827457	Tumor	BRCA
TCGA-A2-A04V-01	0.17336616	Tumor	BRCA
TCGA-A7-A2KD-01	0.642102941	Tumor	BRCA
TCGA-A7-A0CE-01	0.141677252	Tumor	BRCA
TCGA-D8-A1JE-01	5.256983	Tumor	BRCA
TCGA-B6-A0WX-01	0.402878067	Tumor	BRCA
TCGA-A7-A4SB-01	0.250515061	Tumor	BRCA
TCGA-EW-A1J1-01	0.1289396	Tumor	BRCA
TCGA-A2-A0YM-01	0.226149237	Tumor	BRCA
TCGA-A8-A0A4-01	1.85471654	Tumor	BRCA
TCGA-A2-A0EM-01	2.137681146	Tumor	BRCA
TCGA-AR-A24X-01	1.130962147	Tumor	BRCA
TCGA-C8-A132-01	0.757919576	Tumor	BRCA
TCGA-AN-A049-01	0.143427921	Tumor	BRCA
TCGA-A2-A0SY-01	1.554910924	Tumor	BRCA
TCGA-B6-A0RU-01	0.977962385	Tumor	BRCA
TCGA-AR-A0TX-01	0.913404283	Tumor	BRCA
TCGA-BH-A0HQ-01	1.415689973	Tumor	BRCA
TCGA-E2-A15C-01	0.110351828	Tumor	BRCA
TCGA-AQ-A54N-01	0.09334297	Tumor	BRCA
TCGA-A8-A07I-01	3.402516083	Tumor	BRCA
TCGA-B6-A1KI-01	0.919450004	Tumor	BRCA
TCGA-B6-A0RH-01	3.249065665	Tumor	BRCA
TCGA-BH-A5IZ-01	0.019031865	Tumor	BRCA
TCGA-AN-A0XU-01	0.483068	Tumor	BRCA
TCGA-LD-A74U-01	1.068582	Tumor	BRCA
TCGA-B6-A401-01	0.325400926	Tumor	BRCA
TCGA-PL-A8LV-01	0.187519132	Tumor	BRCA
TCGA-BH-A0C3-11	1.082919942	Normal	BRCA
TCGA-BH-A0BR-01	3.880640607	Tumor	BRCA
TCGA-A8-A07G-01	1.040774	Tumor	BRCA
TCGA-A2-A0EN-01	0.54261351	Tumor	BRCA
TCGA-OK-A5Q2-01	1.752333334	Tumor	BRCA
TCGA-A8-A084-01	1.620846	Tumor	BRCA
TCGA-BH-A0DS-01	0.399011578	Tumor	BRCA
TCGA-A8-A09I-01	0.2091604	Tumor	BRCA
TCGA-GM-A3XL-01	0.169261669	Tumor	BRCA
TCGA-W8-A86G-01	0.64800276	Tumor	BRCA
TCGA-AO-A12F-01	0.3919952	Tumor	BRCA
TCGA-BH-A0HK-01	0.442582986	Tumor	BRCA
TCGA-A8-A06Q-01	1.355345422	Tumor	BRCA
TCGA-BH-A42U-01	0.694574781	Tumor	BRCA
TCGA-BH-A0BW-11	0.727246145	Normal	BRCA
TCGA-AQ-A04L-01	1.320709749	Tumor	BRCA
TCGA-AR-A1AO-01	1.321359914	Tumor	BRCA
TCGA-Z7-A8R5-01	2.853101625	Tumor	BRCA
TCGA-B6-A0I1-01	0.056660512	Tumor	BRCA
TCGA-E9-A1N6-11	0.838932302	Normal	BRCA
TCGA-EW-A1PA-01	0.356908166	Tumor	BRCA
TCGA-BH-A0W4-01	0.275618431	Tumor	BRCA
TCGA-A2-A3XZ-01	4.445302	Tumor	BRCA
TCGA-A7-A26H-01	0.5227159	Tumor	BRCA
TCGA-E2-A1B0-01	0.4701766	Tumor	BRCA
TCGA-BH-A1EU-01	0.3711393	Tumor	BRCA
TCGA-AC-A23H-01	0.135443333	Tumor	BRCA
TCGA-EW-A1P4-01	0.270663629	Tumor	BRCA
TCGA-E2-A10E-01	0.711546735	Tumor	BRCA
TCGA-EW-A1P0-01	2.104414359	Tumor	BRCA
TCGA-EW-A6S9-01	0.170372985	Tumor	BRCA
TCGA-A2-A25B-01	0.1844379	Tumor	BRCA
TCGA-LL-A6FR-01	0.491152383	Tumor	BRCA
TCGA-AR-A5QM-01	1.272436024	Tumor	BRCA
TCGA-BH-A18Q-11	0.54686853	Normal	BRCA
TCGA-EW-A1P5-01	0.6269708	Tumor	BRCA
TCGA-E2-A14O-01	0.1027563	Tumor	BRCA
TCGA-AN-A0AR-01	0.047636777	Tumor	BRCA
TCGA-E9-A22D-01	2.841003	Tumor	BRCA
TCGA-A2-A0CS-01	1.913341533	Tumor	BRCA
TCGA-E2-A1IF-01	1.659678136	Tumor	BRCA
TCGA-BH-A0DZ-11	1.982733062	Normal	BRCA
TCGA-E2-A1IE-01	0.103809	Tumor	BRCA
TCGA-BH-A0BW-01	0.130784836	Tumor	BRCA
TCGA-E2-A1AZ-01	0.180914971	Tumor	BRCA
TCGA-D8-A27N-01	0.6768415	Tumor	BRCA
TCGA-A2-A0CT-01	1.00786693	Tumor	BRCA
TCGA-A8-A09R-01	2.178285	Tumor	BRCA
TCGA-B6-A0RE-01	0.042745784	Tumor	BRCA
TCGA-E9-A249-01	1.277623	Tumor	BRCA
TCGA-E2-A1B5-01	0.221213856	Tumor	BRCA
TCGA-A2-A25A-01	0.8533579	Tumor	BRCA
TCGA-AO-A03O-01	0.289359191	Tumor	BRCA
TCGA-E9-A22A-01	0.3240308	Tumor	BRCA
TCGA-BH-A1EV-11	0.7577413	Normal	BRCA
TCGA-BH-A0GZ-01	0.266492899	Tumor	BRCA
TCGA-BH-A1FD-01	2.17973	Tumor	BRCA
TCGA-A1-A0SH-01	0.444369	Tumor	BRCA
TCGA-E2-A10A-01	0.489822279	Tumor	BRCA
TCGA-B6-A0IO-01	0.300282071	Tumor	BRCA
TCGA-BH-A1FR-01	5.513664738	Tumor	BRCA
TCGA-D8-A143-01	3.53851766	Tumor	BRCA
TCGA-AO-A03R-01	0.255305648	Tumor	BRCA
TCGA-BH-A0DQ-11	1.39238198	Normal	BRCA
TCGA-BH-A0BV-11	1.706746472	Normal	BRCA
TCGA-BH-A0E0-01	0.197527098	Tumor	BRCA
TCGA-A8-A0AD-01	2.365872678	Tumor	BRCA
TCGA-GM-A2DI-01	0.509215766	Tumor	BRCA
TCGA-E9-A6HE-01	1.319968658	Tumor	BRCA
TCGA-BH-A0B3-01	0.1151338	Tumor	BRCA
TCGA-AR-A0TU-01	0.305331405	Tumor	BRCA
TCGA-LQ-A4E4-01	3.27109541	Tumor	BRCA
TCGA-PL-A8LY-01	0.774307273	Tumor	BRCA
TCGA-BH-A1FU-01	1.208038342	Tumor	BRCA
TCGA-A8-A09D-01	0.4304677	Tumor	BRCA
TCGA-B6-A3ZX-01	0.665148308	Tumor	BRCA
TCGA-A7-A5ZV-01	0.032506283	Tumor	BRCA
TCGA-BH-A0AY-01	0.384949917	Tumor	BRCA
TCGA-A7-A4SD-01	0.157282852	Tumor	BRCA
TCGA-AO-A03L-01	1.09385	Tumor	BRCA
TCGA-A2-A0EX-01	0.5209976	Tumor	BRCA
TCGA-GM-A2DM-01	0.098285993	Tumor	BRCA
TCGA-BH-A0DO-01	0.837218357	Tumor	BRCA
TCGA-HN-A2OB-01	0.785106134	Tumor	BRCA
TCGA-A2-A0CM-01	0.103185372	Tumor	BRCA
TCGA-A2-A4S0-01	3.586288772	Tumor	BRCA
TCGA-BH-A0H9-01	0.345408744	Tumor	BRCA
TCGA-B6-A0IP-01	2.263052441	Tumor	BRCA
TCGA-C8-A12X-01	0.195098517	Tumor	BRCA
TCGA-AN-A0AL-01	0.159995366	Tumor	BRCA
TCGA-LD-A9QF-01	0.850921395	Tumor	BRCA
TCGA-BH-A0DG-11	1.108388024	Normal	BRCA
TCGA-E2-A152-01	2.447759578	Tumor	BRCA
TCGA-BH-A1FE-06	0.8913334	Tumor	BRCA
TCGA-BH-A18N-01	0.180085041	Tumor	BRCA
TCGA-C8-A1HN-01	0.006217888	Tumor	BRCA
TCGA-AN-A0FK-01	4.091941	Tumor	BRCA
TCGA-B6-A0IE-01	0.73900939	Tumor	BRCA
TCGA-B6-A400-01	0.141525835	Tumor	BRCA
TCGA-GM-A2DB-01	1.691241232	Tumor	BRCA
TCGA-AC-A2FK-01	1.206090936	Tumor	BRCA
TCGA-BH-A0HU-01	2.200410904	Tumor	BRCA
TCGA-D8-A140-01	0.091620692	Tumor	BRCA
TCGA-A7-A0CD-01	0.224795441	Tumor	BRCA
TCGA-D8-A1JF-01	1.51133387	Tumor	BRCA
TCGA-BH-A208-11	1.314995186	Normal	BRCA
TCGA-A2-A4S1-01	0.026686469	Tumor	BRCA
TCGA-5T-A9QA-01	0.638927841	Tumor	BRCA
TCGA-AR-A2LK-01	0.1647384	Tumor	BRCA
TCGA-AR-A1AH-01	0.015724366	Tumor	BRCA
TCGA-AR-A254-01	1.732258666	Tumor	BRCA
TCGA-E2-A1IO-01	0.769654006	Tumor	BRCA
TCGA-S3-A6ZF-01	0.1278802	Tumor	BRCA
TCGA-B6-A0IB-01	0.6013113	Tumor	BRCA
TCGA-A8-A07J-01	0.710845701	Tumor	BRCA
TCGA-AN-A0FV-01	6.866680808	Tumor	BRCA
TCGA-AN-A0XP-01	0.80696558	Tumor	BRCA
TCGA-A8-A08Z-01	0.435949794	Tumor	BRCA
TCGA-E9-A226-01	0.845196369	Tumor	BRCA
TCGA-AR-A1AW-01	0.784163015	Tumor	BRCA
TCGA-GI-A2C9-01	0.179186804	Tumor	BRCA
TCGA-EW-A6SA-01	0.043264436	Tumor	BRCA
TCGA-E9-A1NG-01	0.7258306	Tumor	BRCA
TCGA-A8-A07L-01	0.2841871	Tumor	BRCA
TCGA-E2-A15L-01	1.14935	Tumor	BRCA
TCGA-D8-A1JI-01	2.683726	Tumor	BRCA
TCGA-GM-A2DO-01	0.400958303	Tumor	BRCA
TCGA-EW-A1P6-01	0.388172481	Tumor	BRCA
TCGA-BH-A1F0-11	0.513746198	Normal	BRCA
TCGA-AR-A1AI-01	0.370863851	Tumor	BRCA
TCGA-AR-A0U3-01	0.369020683	Tumor	BRCA
TCGA-A2-A0ES-01	0.752812943	Tumor	BRCA
TCGA-BH-A18K-11	0.712983331	Normal	BRCA
TCGA-A8-A06P-01	0.208491777	Tumor	BRCA
TCGA-S3-AA12-01	0.054632578	Tumor	BRCA
TCGA-E9-A1N5-11	2.245897829	Normal	BRCA
TCGA-E9-A3Q9-01	0.7605172	Tumor	BRCA
TCGA-BH-A0HX-01	0.495565548	Tumor	BRCA
TCGA-AC-A3W7-01	1.476283248	Tumor	BRCA
TCGA-AO-A124-01	0.405555099	Tumor	BRCA
TCGA-AC-A5XU-01	0.301772	Tumor	BRCA
TCGA-LL-A6FQ-01	0.3659557	Tumor	BRCA
TCGA-AQ-A1H2-01	0.6461759	Tumor	BRCA
TCGA-BH-A0DQ-01	0.793196904	Tumor	BRCA
TCGA-E2-A106-01	0.377396639	Tumor	BRCA
TCGA-A2-A25F-01	0.5232435	Tumor	BRCA
TCGA-AN-A0AT-01	0.2181579	Tumor	BRCA
TCGA-D8-A27T-01	0.275820099	Tumor	BRCA
TCGA-A2-A04X-01	2.070491319	Tumor	BRCA
TCGA-A2-A3XT-01	0.060015011	Tumor	BRCA
TCGA-AR-A0TY-01	0.314493071	Tumor	BRCA
TCGA-A2-A0YG-01	1.485552239	Tumor	BRCA
TCGA-B6-A0WZ-01	0.210498498	Tumor	BRCA
TCGA-A7-A5ZX-01	1.415828161	Tumor	BRCA
TCGA-AC-A23G-01	0.468145051	Tumor	BRCA
TCGA-GM-A2DA-01	1.661640927	Tumor	BRCA
TCGA-B6-A0X1-01	0.855491794	Tumor	BRCA
TCGA-AO-A12E-01	0.6334309	Tumor	BRCA
TCGA-AR-A250-01	1.64546841	Tumor	BRCA
TCGA-A8-A06O-01	0.162402655	Tumor	BRCA
TCGA-AO-A12G-01	1.551638509	Tumor	BRCA
TCGA-A7-A3IY-01	3.664539882	Tumor	BRCA
TCGA-E2-A1IG-11	0.570933899	Normal	BRCA
TCGA-BH-A1EY-01	0.067270009	Tumor	BRCA
TCGA-A8-A079-01	0.059259489	Tumor	BRCA
TCGA-AO-A03P-01	0.062253775	Tumor	BRCA
TCGA-E2-A572-01	0.850131454	Tumor	BRCA
TCGA-A2-A0YH-01	0.901846457	Tumor	BRCA
TCGA-E2-A15G-01	1.141835773	Tumor	BRCA
TCGA-C8-A12M-01	0.073656675	Tumor	BRCA
TCGA-AR-A0TV-01	0.177212613	Tumor	BRCA
TCGA-A7-A13G-01	1.405483628	Tumor	BRCA
TCGA-A8-A07E-01	1.727982	Tumor	BRCA
TCGA-E9-A1N9-01	1.267740025	Tumor	BRCA
TCGA-BH-A0H3-01	1.54436736	Tumor	BRCA
TCGA-AR-A1AY-01	0.47373	Tumor	BRCA
TCGA-A2-A0D4-01	2.053547	Tumor	BRCA
TCGA-E9-A5UO-01	0.023955337	Tumor	BRCA
TCGA-GM-A2DL-01	0.136051176	Tumor	BRCA
TCGA-EW-A1PD-01	0.25664289	Tumor	BRCA
TCGA-A1-A0SI-01	1.206239	Tumor	BRCA
TCGA-A2-A0CV-01	1.210807902	Tumor	BRCA
TCGA-E2-A15E-06	0.283369811	Tumor	BRCA
TCGA-AO-A12B-01	1.855869	Tumor	BRCA
TCGA-B6-A408-01	0.345936541	Tumor	BRCA
TCGA-OL-A5D7-01	0.319080023	Tumor	BRCA
TCGA-A2-A0EW-01	1.236647839	Tumor	BRCA
TCGA-A2-A0T4-01	0.433024422	Tumor	BRCA
TCGA-C8-A131-01	2.21388731	Tumor	BRCA
TCGA-BH-A1EN-01	3.822246	Tumor	BRCA
TCGA-D8-A3Z5-01	0.382650607	Tumor	BRCA
TCGA-E9-A247-01	0.1063363	Tumor	BRCA
TCGA-C8-A12Q-01	3.055848444	Tumor	BRCA
TCGA-E2-A1BD-01	0.321496153	Tumor	BRCA
TCGA-E9-A1RI-01	0.198512748	Tumor	BRCA
TCGA-BH-A18M-11	0.585808768	Normal	BRCA
TCGA-E2-A105-01	0.274740502	Tumor	BRCA
TCGA-D8-A1JK-01	0.497622545	Tumor	BRCA
TCGA-E9-A1N9-11	1.164398513	Normal	BRCA
TCGA-BH-A0BJ-01	0.463378767	Tumor	BRCA
TCGA-S3-AA14-01	3.911929725	Tumor	BRCA
TCGA-C8-A26V-01	0.3037442	Tumor	BRCA
TCGA-BH-A1FB-01	0.543912885	Tumor	BRCA
TCGA-D8-A1JP-01	0.888721598	Tumor	BRCA
TCGA-E2-A14X-01	0.520164321	Tumor	BRCA
TCGA-BH-A0E2-01	0.444939392	Tumor	BRCA
TCGA-PL-A8LZ-01	0.185312285	Tumor	BRCA
TCGA-LL-A740-01	0.492427	Tumor	BRCA
TCGA-BH-A0AZ-11	1.017033241	Normal	BRCA
TCGA-D8-A1X7-01	3.170211	Tumor	BRCA
TCGA-AO-A0JD-01	0.072989025	Tumor	BRCA
TCGA-D8-A1X5-01	0.211712	Tumor	BRCA
TCGA-E9-A22E-01	0.486629463	Tumor	BRCA
TCGA-AC-A23E-01	1.528346197	Tumor	BRCA
TCGA-AR-A0U2-01	0.751232	Tumor	BRCA
TCGA-A2-A1FV-01	0.7490745	Tumor	BRCA
TCGA-A8-A09B-01	0.1532406	Tumor	BRCA
TCGA-AN-A0XO-01	1.508322	Tumor	BRCA
TCGA-A7-A425-01	0.767134236	Tumor	BRCA
TCGA-BH-A0DD-11	0.5594781	Normal	BRCA
TCGA-A2-A0CZ-01	0.961212614	Tumor	BRCA
TCGA-GM-A3NY-01	0.728102099	Tumor	BRCA
TCGA-AR-A0U0-01	0.493067144	Tumor	BRCA
TCGA-AR-A24P-01	0.6222566	Tumor	BRCA
TCGA-AN-A0G0-01	1.637559	Tumor	BRCA
TCGA-AN-A0AM-01	0.166606701	Tumor	BRCA
TCGA-BH-A0E6-01	0.1553725	Tumor	BRCA
TCGA-E9-A248-01	0.374792614	Tumor	BRCA
TCGA-B6-A1KN-01	0.171309436	Tumor	BRCA
TCGA-LL-A9Q3-01	0.281560516	Tumor	BRCA
TCGA-A8-A08B-01	2.715365807	Tumor	BRCA
TCGA-A1-A0SG-01	0.4661088	Tumor	BRCA
TCGA-BH-A0H0-01	0.1799138	Tumor	BRCA
TCGA-D8-A1XR-01	3.674548	Tumor	BRCA
TCGA-C8-A12P-01	0.89541458	Tumor	BRCA
TCGA-BH-A0BJ-11	1.424705829	Normal	BRCA
TCGA-LL-A50Y-01	0.944190169	Tumor	BRCA
TCGA-AO-A03N-01	2.233694558	Tumor	BRCA
TCGA-E2-A1IU-01	1.387104805	Tumor	BRCA
TCGA-EW-A1IX-01	0.273036682	Tumor	BRCA
TCGA-A2-A0EV-01	0.359627	Tumor	BRCA
TCGA-BH-A0BT-11	0.384283886	Normal	BRCA
TCGA-AC-A3W5-01	2.772047392	Tumor	BRCA
TCGA-AR-A2LN-01	1.103531694	Tumor	BRCA
TCGA-E9-A1QZ-01	0.265673997	Tumor	BRCA
TCGA-BH-A8FY-01	0.162001856	Tumor	BRCA
TCGA-AC-A6IX-06	1.00568045	Tumor	BRCA
TCGA-AR-A1AL-01	0.802271465	Tumor	BRCA
TCGA-BH-A42T-01	0.506290918	Tumor	BRCA
TCGA-BH-A0B9-01	0.5194522	Tumor	BRCA
TCGA-BH-A0BS-11	0.730923631	Normal	BRCA
TCGA-AO-A0J8-01	1.389703	Tumor	BRCA
TCGA-BH-A2L8-01	0.495908957	Tumor	BRCA
TCGA-E9-A1N5-01	2.373650891	Tumor	BRCA
TCGA-A8-A075-01	0.75880082	Tumor	BRCA
TCGA-AN-A0FZ-01	0.05340241	Tumor	BRCA
TCGA-D8-A1XJ-01	3.127623	Tumor	BRCA
TCGA-E2-A15F-01	1.290901889	Tumor	BRCA
TCGA-A2-A0EP-01	1.875373	Tumor	BRCA
TCGA-BH-A18K-01	1.641863	Tumor	BRCA
TCGA-AR-A5QN-01	0.416822354	Tumor	BRCA
TCGA-E9-A244-01	0.159105922	Tumor	BRCA
TCGA-A8-A0A2-01	0.918900958	Tumor	BRCA
TCGA-B6-A40C-01	0.7301127	Tumor	BRCA
TCGA-AR-A2LQ-01	1.30661023	Tumor	BRCA
TCGA-EW-A1J6-01	0.756588	Tumor	BRCA
TCGA-EW-A1IZ-01	0.72772149	Tumor	BRCA
TCGA-AC-A2FG-01	0.8153675	Tumor	BRCA
TCGA-A8-A09Z-01	0.1392069	Tumor	BRCA
TCGA-EW-A1P1-01	1.225511545	Tumor	BRCA
TCGA-A8-A0A9-01	0.7620571	Tumor	BRCA
TCGA-BH-A0DT-01	0.599117241	Tumor	BRCA
TCGA-A2-A0T2-01	0.1252828	Tumor	BRCA
TCGA-A7-A4SA-01	0.359142639	Tumor	BRCA
TCGA-D8-A27F-01	0.1402339	Tumor	BRCA
TCGA-D8-A146-01	1.302357006	Tumor	BRCA
TCGA-D8-A27E-01	1.26615	Tumor	BRCA
TCGA-C8-A138-01	0.866434004	Tumor	BRCA
TCGA-E2-A14V-01	0.4470238	Tumor	BRCA
TCGA-AC-A5EH-01	0.7881415	Tumor	BRCA
TCGA-A2-A0YL-01	0.467685216	Tumor	BRCA
TCGA-E2-A1LK-01	0.051010905	Tumor	BRCA
TCGA-D8-A13Z-01	4.180942	Tumor	BRCA
TCGA-D8-A27V-01	0.8158071	Tumor	BRCA
TCGA-EW-A3U0-01	0.124303076	Tumor	BRCA
TCGA-A2-A4S2-01	0.411625781	Tumor	BRCA
TCGA-D8-A1XV-01	3.467914725	Tumor	BRCA
TCGA-BH-A1F0-01	0.76731718	Tumor	BRCA
TCGA-AN-A0FT-01	0.375965633	Tumor	BRCA
TCGA-A7-A0D9-11	0.6054466	Normal	BRCA
TCGA-E2-A15K-01	2.705782189	Tumor	BRCA
TCGA-BH-A0DL-01	0.089177876	Tumor	BRCA
TCGA-A2-A0EY-01	0.493877971	Tumor	BRCA
TCGA-B6-A0IG-01	3.572733	Tumor	BRCA
TCGA-BH-A0HI-01	1.67903	Tumor	BRCA
TCGA-E2-A576-01	0.216324703	Tumor	BRCA
TCGA-BH-A201-01	0.528622913	Tumor	BRCA
TCGA-D8-A1JB-01	0.274951527	Tumor	BRCA
TCGA-A1-A0SN-01	0.5704347	Tumor	BRCA
TCGA-A8-A08A-01	1.844934501	Tumor	BRCA
TCGA-A2-A0YI-01	0.42352933	Tumor	BRCA
TCGA-AR-A1AN-01	1.291377593	Tumor	BRCA
TCGA-AR-A2LM-01	1.980253	Tumor	BRCA
TCGA-AR-A5QQ-01	0.522678635	Tumor	BRCA
TCGA-AR-A0TR-01	0.2675092	Tumor	BRCA
TCGA-GM-A3XG-01	0.4934027	Tumor	BRCA
TCGA-BH-A1FC-01	0.134205806	Tumor	BRCA
TCGA-A2-A0D1-01	0.26456283	Tumor	BRCA
TCGA-EW-A1P7-01	1.091553	Tumor	BRCA
TCGA-AR-A1AP-01	0.338125683	Tumor	BRCA
TCGA-E2-A150-01	0.1436461	Tumor	BRCA
TCGA-EW-A2FW-01	0.6135983	Tumor	BRCA
TCGA-AR-A1AV-01	1.935033017	Tumor	BRCA
TCGA-A2-A0T1-01	1.283070713	Tumor	BRCA
TCGA-BH-A0BM-11	0.433296634	Normal	BRCA
TCGA-BH-A0C0-11	0.75098641	Normal	BRCA
TCGA-AO-A0JF-01	0.979384543	Tumor	BRCA
TCGA-OL-A6VR-01	1.226857	Tumor	BRCA
TCGA-A8-A090-01	0.075201093	Tumor	BRCA
TCGA-BH-A0BG-01	0.173137879	Tumor	BRCA
TCGA-AO-A1KP-01	0.399384853	Tumor	BRCA
TCGA-LL-A441-01	1.123142318	Tumor	BRCA
TCGA-C8-A133-01	0.159592672	Tumor	BRCA
TCGA-BH-A8FZ-01	1.790581305	Tumor	BRCA
TCGA-E2-A1II-01	0.43067102	Tumor	BRCA
TCGA-EW-A6SC-01	0.144223511	Tumor	BRCA
TCGA-AN-A0XT-01	0.317077902	Tumor	BRCA
TCGA-BH-A0RX-01	0.511416598	Tumor	BRCA
TCGA-A8-A08X-01	0.718773112	Tumor	BRCA
TCGA-AO-A03V-01	0.2666698	Tumor	BRCA
TCGA-EW-A1PH-01	0.048366433	Tumor	BRCA
TCGA-A2-A0ST-01	0.9196832	Tumor	BRCA
TCGA-BH-A0BC-01	0.1962761	Tumor	BRCA
TCGA-E9-A1NH-01	1.248795595	Tumor	BRCA
TCGA-B6-A0X5-01	0.082084534	Tumor	BRCA
TCGA-AC-A4ZE-01	0.291250106	Tumor	BRCA
TCGA-A8-A07Z-01	0.362064843	Tumor	BRCA
TCGA-OL-A66P-01	0.34957588	Tumor	BRCA
TCGA-E2-A1LE-01	1.030038357	Tumor	BRCA
TCGA-C8-A8HR-01	0.284419354	Tumor	BRCA
TCGA-BH-A0H7-11	0.921977239	Normal	BRCA
TCGA-A8-A09T-01	0.170318748	Tumor	BRCA
TCGA-BH-A0HB-01	0.336999838	Tumor	BRCA
TCGA-A8-A08G-01	1.505280963	Tumor	BRCA
TCGA-A2-A0EQ-01	0.6213117	Tumor	BRCA
TCGA-A8-A081-01	1.987330248	Tumor	BRCA
TCGA-AO-A1KO-01	1.217004	Tumor	BRCA
TCGA-BH-A0HW-01	0.052538968	Tumor	BRCA
TCGA-OL-A66H-01	0.379809482	Tumor	BRCA
TCGA-A2-A0T0-01	0.477202443	Tumor	BRCA
TCGA-A7-A0DB-11	1.265732793	Normal	BRCA
TCGA-AN-A04C-01	1.081091278	Tumor	BRCA
TCGA-E2-A573-01	0.2613414	Tumor	BRCA
TCGA-AN-A0XS-01	0.2237886	Tumor	BRCA
TCGA-D8-A3Z6-01	0.341049267	Tumor	BRCA
TCGA-EW-A3E8-01	0.767411105	Tumor	BRCA
TCGA-C8-A137-01	3.58760575	Tumor	BRCA
TCGA-GM-A4E0-01	0.566324406	Tumor	BRCA
TCGA-E2-A1B4-01	0.7393237	Tumor	BRCA
TCGA-EW-A2FS-01	0.49588657	Tumor	BRCA
TCGA-S3-A6ZG-01	0.646870659	Tumor	BRCA
TCGA-BH-A209-11	0.459505869	Normal	BRCA
TCGA-GM-A3XN-01	0.3549221	Tumor	BRCA
TCGA-EW-A1P8-01	0.143854824	Tumor	BRCA
TCGA-E2-A156-01	0.473299343	Tumor	BRCA
TCGA-AC-A8OP-01	0.127094854	Tumor	BRCA
TCGA-AN-A0FS-01	0.864414669	Tumor	BRCA
TCGA-E2-A15M-11	0.679065764	Normal	BRCA
TCGA-B6-A0IM-01	0.08217024	Tumor	BRCA
TCGA-E9-A3HO-01	0.513067749	Tumor	BRCA
TCGA-E2-A1L7-11	0.748503396	Normal	BRCA
TCGA-D8-A27K-01	1.094670969	Tumor	BRCA
TCGA-E9-A2JT-01	0.827068403	Tumor	BRCA
TCGA-BH-A1EN-11	0.945058419	Normal	BRCA
TCGA-GM-A2DK-01	0.611293731	Tumor	BRCA
TCGA-AR-A1AK-01	0.587561333	Tumor	BRCA
TCGA-E2-A15R-01	0.1670268	Tumor	BRCA
TCGA-BH-A18Q-01	0.369343636	Tumor	BRCA
TCGA-BH-A0DV-11	0.864677436	Normal	BRCA
TCGA-E2-A153-01	0.653282223	Tumor	BRCA
TCGA-BH-A0BT-01	0.5340612	Tumor	BRCA
TCGA-E9-A54Y-01	0.075992931	Tumor	BRCA
TCGA-E2-A14Q-01	0.482991567	Tumor	BRCA
TCGA-BH-A0HN-01	3.047468991	Tumor	BRCA
TCGA-E2-A1IK-01	5.680734543	Tumor	BRCA
TCGA-E2-A10C-01	0.740392206	Tumor	BRCA
TCGA-A8-A095-01	0.7160836	Tumor	BRCA
TCGA-BH-A0DH-11	0.491693169	Normal	BRCA
TCGA-BH-A18J-01	0.982463185	Tumor	BRCA
TCGA-BH-A28O-01	1.478694469	Tumor	BRCA
TCGA-AC-A3TN-01	0.7191221	Tumor	BRCA
TCGA-A7-A13E-01	0.134596533	Tumor	BRCA
TCGA-BH-A0W5-01	0.271888289	Tumor	BRCA
TCGA-GM-A2DD-01	0.410595219	Tumor	BRCA
TCGA-AN-A0XV-01	1.081429868	Tumor	BRCA
TCGA-E2-A1IL-01	0.705315252	Tumor	BRCA
TCGA-EW-A2FR-01	1.666307	Tumor	BRCA
TCGA-3C-AAAU-01	1.647669786	Tumor	BRCA
TCGA-AR-A24W-01	1.797834559	Tumor	BRCA
TCGA-OL-A5RZ-01	0.4658077	Tumor	BRCA
TCGA-E9-A1RB-01	0.3015719	Tumor	BRCA
TCGA-AN-A0AJ-01	2.292604157	Tumor	BRCA
TCGA-AR-A1AT-01	4.965981526	Tumor	BRCA
TCGA-BH-A1FD-11	0.251243524	Normal	BRCA
TCGA-A8-A09Q-01	0.4027114	Tumor	BRCA
TCGA-A8-A083-01	0.312207598	Tumor	BRCA
TCGA-AN-A0XL-01	0.393545867	Tumor	BRCA
TCGA-E9-A1RC-01	0.139172459	Tumor	BRCA
TCGA-D8-A27I-01	0.515714869	Tumor	BRCA
TCGA-A2-A04Y-01	0.2191596	Tumor	BRCA
TCGA-PE-A5DC-01	0.392117408	Tumor	BRCA
TCGA-OL-A5D8-01	0.3940215	Tumor	BRCA
TCGA-A7-A26E-01	0.1776335575	Tumor	BRCA
TCGA-AN-A0FL-01	3.083377	Tumor	BRCA
TCGA-A8-A0A1-01	1.585735796	Tumor	BRCA
TCGA-AN-A0FN-01	1.261278581	Tumor	BRCA
TCGA-D8-A1J9-01	5.860557522	Tumor	BRCA
TCGA-BH-A1EO-01	0.232802143	Tumor	BRCA
TCGA-B6-A0I2-01	0.17603892	Tumor	BRCA
TCGA-E9-A5UP-01	0.09358978	Tumor	BRCA
TCGA-A2-A0T5-01	0.6305183	Tumor	BRCA
TCGA-A7-A0DA-01	0.3253332	Tumor	BRCA
TCGA-BH-A1FJ-11	0.509158148	Normal	BRCA
TCGA-B6-A0IC-01	0.2625966	Tumor	BRCA
TCGA-BH-A1FH-11	0.449554677	Normal	BRCA
TCGA-BH-A5J0-01	1.277687241	Tumor	BRCA
TCGA-A2-A0CY-01	1.449659	Tumor	BRCA
TCGA-E9-A245-01	3.179334526	Tumor	BRCA
TCGA-GM-A3NW-01	0.480462025	Tumor	BRCA
TCGA-A1-A0SB-01	0.529966968	Tumor	BRCA
TCGA-BH-A0B8-11	0.512979363	Normal	BRCA
TCGA-OL-A66N-01	2.226281	Tumor	BRCA
TCGA-A2-A0CQ-01	3.008005936	Tumor	BRCA
TCGA-C8-A1HG-01	0.129211079	Tumor	BRCA
TCGA-AC-A2BK-01	0.1195505	Tumor	BRCA
TCGA-A8-A08J-01	2.901461	Tumor	BRCA
TCGA-A8-A09V-01	0.509487217	Tumor	BRCA
TCGA-A2-A0T3-01	0.1945731	Tumor	BRCA
TCGA-AC-A2FM-11	0.852944508	Normal	BRCA
TCGA-C8-A1HK-01	2.19998517	Tumor	BRCA
TCGA-AN-A04A-01	4.810432223	Tumor	BRCA
TCGA-E9-A1RG-01	0.6296981	Tumor	BRCA
TCGA-JL-A3YW-01	0.5702716	Tumor	BRCA
TCGA-E2-A154-01	0.442096978	Tumor	BRCA
TCGA-A2-A04U-01	1.585225658	Tumor	BRCA
TCGA-BH-A0EE-01	2.476370353	Tumor	BRCA
TCGA-BH-A0H5-01	0.867752811	Tumor	BRCA
TCGA-EW-A1IW-01	1.797082849	Tumor	BRCA
TCGA-AO-A0J4-01	0.240911724	Tumor	BRCA
TCGA-A7-A3J1-01	0.530374892	Tumor	BRCA
TCGA-E9-A243-01	0.3508189	Tumor	BRCA
TCGA-C8-A134-01	0.2250505	Tumor	BRCA
TCGA-BH-A1FC-11	0.700674938	Normal	BRCA
TCGA-D8-A1Y1-01	0.2526155	Tumor	BRCA
TCGA-AO-A12A-01	0.597700533	Tumor	BRCA
TCGA-E2-A108-01	0.744958611	Tumor	BRCA
TCGA-BH-A1F8-11	0.342608104	Normal	BRCA
TCGA-BH-A0E1-01	2.707103583	Tumor	BRCA
TCGA-BH-A204-11	0.334189995	Normal	BRCA
TCGA-E2-A14U-01	0.361569511	Tumor	BRCA
TCGA-BH-A0HL-01	0.318571612	Tumor	BRCA
TCGA-E9-A229-01	0.272833662	Tumor	BRCA
TCGA-A8-A08T-01	0.289896465	Tumor	BRCA
TCGA-E9-A1RF-01	0.12404295	Tumor	BRCA
TCGA-A2-A04T-01	0.434818945	Tumor	BRCA
TCGA-E2-A15P-01	0.588706516	Tumor	BRCA
TCGA-C8-A3M8-01	0.2509312	Tumor	BRCA
TCGA-LL-A5YO-01	1.49902145	Tumor	BRCA
TCGA-OL-A66L-01	1.16291757	Tumor	BRCA
TCGA-OL-A66K-01	0.555733216	Tumor	BRCA
TCGA-E2-A1LG-01	0.03790251	Tumor	BRCA
TCGA-E2-A1LS-01	0.5723701	Tumor	BRCA
TCGA-BH-A0H5-11	1.179929873	Normal	BRCA
TCGA-A7-A426-01	0.8255426	Tumor	BRCA
TCGA-BH-A0B7-01	1.771531002	Tumor	BRCA
TCGA-AC-A2FO-01	0.410693285	Tumor	BRCA
TCGA-D8-A27L-01	0.34100899	Tumor	BRCA
TCGA-AC-A2FF-01	0.985682277	Tumor	BRCA
TCGA-GM-A2D9-01	1.650253454	Tumor	BRCA
TCGA-A2-A0D3-01	0.768578278	Tumor	BRCA
TCGA-A7-A0CH-11	1.269577242	Normal	BRCA
TCGA-A2-A0EO-01	1.230158049	Tumor	BRCA
TCGA-E9-A1NA-11	0.932248582	Normal	BRCA
TCGA-A2-A0T7-01	0.934960841	Tumor	BRCA
TCGA-OL-A6VO-01	0.099602873	Tumor	BRCA
TCGA-BH-A0EI-01	0.6283143	Tumor	BRCA
TCGA-A8-A094-01	0.501217817	Tumor	BRCA
TCGA-A8-A092-01	0.787531067	Tumor	BRCA
TCGA-AC-A3W6-01	2.124454	Tumor	BRCA
TCGA-BH-A0BA-01	2.496872965	Tumor	BRCA
TCGA-EW-A1OX-01	0.019519831	Tumor	BRCA
TCGA-A2-A0CR-01	3.82777	Tumor	BRCA
TCGA-D8-A1JD-01	0.3764643	Tumor	BRCA
TCGA-C8-A26X-01	0.867061403	Tumor	BRCA
TCGA-E9-A1RC-11	0.565859073	Normal	BRCA
TCGA-A1-A0SE-01	0.437342565	Tumor	BRCA
TCGA-A7-A4SF-01	0.20873661	Tumor	BRCA
TCGA-OL-A66O-01	0.151332801	Tumor	BRCA
TCGA-C8-A26W-01	0.205337586	Tumor	BRCA
TCGA-E2-A9RU-01	0.968428175	Tumor	BRCA
TCGA-AN-A0FW-01	0.3817443	Tumor	BRCA
TCGA-D8-A1JC-01	0.2552698	Tumor	BRCA
TCGA-C8-A12V-01	0.4232904	Tumor	BRCA
TCGA-A2-A04P-01	0.608748141	Tumor	BRCA
TCGA-BH-A0W3-01	1.896215186	Tumor	BRCA
TCGA-BH-A0B5-01	0.532709154	Tumor	BRCA
TCGA-S3-AA10-01	0.1990818	Tumor	BRCA
TCGA-BH-A0B0-01	1.133549837	Tumor	BRCA
TCGA-E2-A574-01	0.048866949	Tumor	BRCA
TCGA-AN-A0XN-01	0.205447119	Tumor	BRCA
TCGA-AN-A0XW-01	4.520056808	Tumor	BRCA
TCGA-BH-A0DK-11	1.621764992	Normal	BRCA
TCGA-C8-A1HF-01	1.952021688	Tumor	BRCA
TCGA-BH-A0AU-11	0.925651319	Normal	BRCA
TCGA-AR-A2LO-01	0.251130255	Tumor	BRCA
TCGA-D8-A1XA-01	0.155493049	Tumor	BRCA
TCGA-BH-A0BL-01	0.1750134	Tumor	BRCA
TCGA-EW-A1J2-01	0.473043835	Tumor	BRCA
TCGA-BH-A0AZ-01	0.72561094	Tumor	BRCA
TCGA-E9-A227-01	1.014681	Tumor	BRCA
TCGA-A2-A0D2-01	0.492322179	Tumor	BRCA
TCGA-D8-A1XM-01	0.237117966	Tumor	BRCA
TCGA-D8-A1Y3-01	0.092216012	Tumor	BRCA
TCGA-C8-A275-01	2.955929	Tumor	BRCA
TCGA-E2-A3DX-01	1.523631846	Tumor	BRCA
TCGA-C8-A1HM-01	0.543194058	Tumor	BRCA
TCGA-E2-A158-01	4.663441675	Tumor	BRCA
TCGA-AR-A0TP-01	0.641616314	Tumor	BRCA
TCGA-A7-A26F-01	0.056856705	Tumor	BRCA
TCGA-A2-A1FW-01	0.2550688	Tumor	BRCA
TCGA-E2-A15A-06	0.386684819	Tumor	BRCA
TCGA-BH-A0C7-01	0.133051608	Tumor	BRCA
TCGA-AR-A1AJ-01	0.4299521	Tumor	BRCA
TCGA-E9-A1R5-01	0.558546693	Tumor	BRCA
TCGA-A8-A09A-01	0.492509086	Tumor	BRCA
TCGA-GM-A2DC-01	0.253971691	Tumor	BRCA
TCGA-A2-A3KC-01	0.628334466	Tumor	BRCA
TCGA-AO-A0J9-01	0.2556754	Tumor	BRCA
TCGA-E2-A14Y-01	0.119873337	Tumor	BRCA
TCGA-D8-A4Z1-01	1.823003594	Tumor	BRCA
TCGA-3C-AALI-01	0.272140823	Tumor	BRCA
TCGA-E2-A159-01	1.918681878	Tumor	BRCA
TCGA-E2-A155-01	0.2396302	Tumor	BRCA
TCGA-A8-A082-01	1.080965142	Tumor	BRCA
TCGA-E2-A14R-01	0.1620153	Tumor	BRCA
TCGA-D8-A141-01	0.832757382	Tumor	BRCA
TCGA-BH-A204-01	0.05278294	Tumor	BRCA
TCGA-E2-A109-01	0.4808162	Tumor	BRCA
TCGA-C8-A1HJ-01	0.285738271	Tumor	BRCA
TCGA-BH-A0C1-01	4.103639922	Tumor	BRCA
TCGA-E9-A1RI-11	0.106183464	Normal	BRCA
TCGA-D8-A1Y2-01	1.509993396	Tumor	BRCA
TCGA-E2-A1LH-11	0.758678044	Normal	BRCA
TCGA-AR-A2LJ-01	1.280700046	Tumor	BRCA
TCGA-AC-A2QH-01	0.773827805	Tumor	BRCA
TCGA-A2-A0YK-01	1.577698692	Tumor	BRCA
TCGA-E9-A22H-01	0.231359918	Tumor	BRCA
TCGA-E2-A1L8-01	1.4450097	Tumor	BRCA
TCGA-BH-A0B8-01	0.359904161	Tumor	BRCA
TCGA-BH-A18G-01	0.087649323	Tumor	BRCA
TCGA-JL-A3YX-01	0.644591772	Tumor	BRCA
TCGA-S3-AA17-01	0.408716711	Tumor	BRCA
TCGA-BH-A0B5-11	0.5640893	Normal	BRCA
TCGA-E2-A15M-01	0.901629532	Tumor	BRCA
TCGA-E2-A56Z-01	1.991395856	Tumor	BRCA
TCGA-A7-A0CH-01	2.045647282	Tumor	BRCA
TCGA-AR-A0TZ-01	0.7078458	Tumor	BRCA
TCGA-E2-A15I-01	0.886182583	Tumor	BRCA
TCGA-BH-A0B4-01	0.131803694	Tumor	BRCA
TCGA-E2-A15K-06	3.112429	Tumor	BRCA
TCGA-BH-A0WA-01	0.446618041	Tumor	BRCA
TCGA-A2-A0ET-01	1.442412	Tumor	BRCA
TCGA-OL-A5RW-01	0.180434973	Tumor	BRCA
TCGA-AN-A0FD-01	0.236845042	Tumor	BRCA
TCGA-BH-A0H7-01	0.04748461	Tumor	BRCA
TCGA-LL-A5YL-01	4.284955042	Tumor	BRCA
TCGA-A2-A0D0-01	0.1308631	Tumor	BRCA
TCGA-AO-A129-01	0.181975415	Tumor	BRCA
TCGA-BH-A1EW-01	0.505538826	Tumor	BRCA
TCGA-AO-A03M-01	0.300863	Tumor	BRCA
TCGA-B6-A0RP-01	1.16698	Tumor	BRCA
TCGA-E2-A15T-01	1.441117	Tumor	BRCA
TCGA-A2-A4RW-01	1.497766999	Tumor	BRCA
TCGA-AC-A2FF-11	2.676799479	Normal	BRCA
TCGA-BH-A0B7-11	0.697225143	Normal	BRCA
TCGA-A8-A08O-01	0.242344398	Tumor	BRCA
TCGA-BH-A18I-01	0.248423742	Tumor	BRCA
TCGA-BH-A0BM-01	2.731915082	Tumor	BRCA
TCGA-E2-A14N-01	0.088101305	Tumor	BRCA
TCGA-5L-AAT0-01	0.917386704	Tumor	BRCA
TCGA-E9-A1NG-11	0.14675199	Normal	BRCA
TCGA-BH-A6R9-01	0.4135057	Tumor	BRCA
TCGA-EW-A1PG-01	1.903447996	Tumor	BRCA
TCGA-AN-A03Y-01	0.4483781	Tumor	BRCA
TCGA-BH-A0DL-11	0.531158417	Normal	BRCA
TCGA-B6-A0RT-01	0.6629471	Tumor	BRCA
TCGA-A2-A25D-01	0.1712338	Tumor	BRCA
TCGA-A7-A56D-01	1.225232154	Tumor	BRCA
TCGA-D8-A73W-01	4.138811114	Tumor	BRCA
TCGA-AO-A0J5-01	0.396471507	Tumor	BRCA
TCGA-E9-A1R7-11	1.007719488	Normal	BRCA
TCGA-A2-A1G6-01	0.393259292	Tumor	BRCA
TCGA-AC-A3OD-01	0.899741486	Tumor	BRCA
TCGA-BH-A0H9-11	0.289096243	Normal	BRCA
TCGA-A7-A0CJ-01	0.239428353	Tumor	BRCA
TCGA-A8-A07U-01	0.1482333	Tumor	BRCA
TCGA-D8-A1XS-01	0.4810604	Tumor	BRCA
TCGA-B6-A0I8-01	0.7941188	Tumor	BRCA
TCGA-LL-A5YM-01	0.370891192	Tumor	BRCA
TCGA-E2-A15E-01	0.994324352	Tumor	BRCA
TCGA-D8-A27G-01	2.279476602	Tumor	BRCA
TCGA-BH-A1EX-01	2.129521241	Tumor	BRCA
TCGA-A8-A076-01	0.723864	Tumor	BRCA
TCGA-EW-A1OV-01	0.661527112	Tumor	BRCA
TCGA-B6-A0X7-01	1.091642738	Tumor	BRCA
TCGA-B6-A0WT-01	0.39862915	Tumor	BRCA
TCGA-A2-A4S3-01	0.328193838	Tumor	BRCA
TCGA-BH-A0BZ-01	0.287559746	Tumor	BRCA
TCGA-OL-A5RU-01	1.628346422	Tumor	BRCA
TCGA-D8-A73U-01	2.363657666	Tumor	BRCA
TCGA-A2-A0YT-01	0.350318921	Tumor	BRCA
TCGA-A1-A0SK-01	2.220226207	Tumor	BRCA
TCGA-E9-A295-01	1.378918519	Tumor	BRCA
TCGA-AR-A1AR-01	0.1387328	Tumor	BRCA
TCGA-D8-A1XY-01	0.1539301	Tumor	BRCA
TCGA-LL-A8F5-01	0.101543829	Tumor	BRCA
TCGA-E9-A1R6-01	1.898733	Tumor	BRCA
TCGA-BH-A1FL-01	0.953918882	Tumor	BRCA
TCGA-BH-A18S-11	0.388194203	Normal	BRCA
TCGA-E9-A1RE-01	0.2927659	Tumor	BRCA
TCGA-BH-A0BC-11	0.473655353	Normal	BRCA
TCGA-D8-A1JN-01	3.563066566	Tumor	BRCA
TCGA-D8-A145-01	1.479424898	Tumor	BRCA
TCGA-B6-A0IK-01	1.978533496	Tumor	BRCA
TCGA-C8-A1HE-01	1.589962888	Tumor	BRCA
TCGA-A8-A0AB-01	2.225466857	Tumor	BRCA
TCGA-EW-A1J3-01	1.747094	Tumor	BRCA
TCGA-GI-A2C8-01	1.835387	Tumor	BRCA
TCGA-A2-A0YJ-01	0.435719773	Tumor	BRCA
TCGA-A8-A0A7-01	0.619363089	Tumor	BRCA
TCGA-A8-A08L-01	2.74578631	Tumor	BRCA
TCGA-BH-A0H6-01	0.09860331	Tumor	BRCA
TCGA-D8-A1XL-01	0.60376485	Tumor	BRCA
TCGA-E2-A10B-01	2.875391517	Tumor	BRCA
TCGA-E9-A228-01	0.4045338	Tumor	BRCA
TCGA-A2-A3KD-01	2.552432797	Tumor	BRCA
TCGA-AQ-A7U7-01	0.249166942	Tumor	BRCA
TCGA-AO-A1KS-01	0.724291393	Tumor	BRCA
TCGA-BH-A0EB-01	1.357350554	Tumor	BRCA
TCGA-E2-A1LB-11	1.668278682	Normal	BRCA
TCGA-C8-A12W-01	0.4446836	Tumor	BRCA
TCGA-AR-A24L-01	1.008481209	Tumor	BRCA
TCGA-EW-A1PB-01	0.201330801	Tumor	BRCA
TCGA-D8-A1JJ-01	2.553723	Tumor	BRCA
TCGA-C8-A12Z-01	2.576833452	Tumor	BRCA
TCGA-A8-A09X-01	0.787718876	Tumor	BRCA
TCGA-AC-A62Y-01	3.796773804	Tumor	BRCA
TCGA-AC-A3YJ-01	3.320627589	Tumor	BRCA
TCGA-E9-A22G-01	0.1408078	Tumor	BRCA
TCGA-GM-A5PX-01	1.475210094	Tumor	BRCA
TCGA-A2-A4RX-01	0.116840689	Tumor	BRCA
TCGA-BH-A0HK-11	0.614631483	Normal	BRCA
TCGA-B6-A0WW-01	0.125573075	Tumor	BRCA
TCGA-A2-A0SV-01	0.4699083	Tumor	BRCA
TCGA-AR-A24U-01	0.2706143	Tumor	BRCA
TCGA-B6-A0X0-01	1.922658571	Tumor	BRCA
TCGA-BH-A0EA-01	2.398090568	Tumor	BRCA
TCGA-LL-A440-01	1.272120141	Tumor	BRCA
TCGA-A1-A0SQ-01	0.4062484	Tumor	BRCA
TCGA-A8-A09N-01	0.354709819	Tumor	BRCA
TCGA-AC-A3QQ-01	0.908998291	Tumor	BRCA
TCGA-E2-A1BC-11	0.839888629	Normal	BRCA
TCGA-BH-A18V-06	0.4251248	Tumor	BRCA
TCGA-BH-A18H-01	0.263879744	Tumor	BRCA
TCGA-E2-A1LH-01	0.296384913	Tumor	BRCA
TCGA-C8-A27A-01	0.018005203	Tumor	BRCA
TCGA-E9-A1R4-01	0.3156117	Tumor	BRCA
TCGA-A2-A3XU-01	0.007509802	Tumor	BRCA
TCGA-HN-A2NL-01	0.530803873	Tumor	BRCA
TCGA-BH-A0BO-01	0.706901657	Tumor	BRCA
TCGA-D8-A1Y0-01	0.611590447	Tumor	BRCA
TCGA-B6-A40B-01	1.658546571	Tumor	BRCA
TCGA-PL-A8LX-01	1.452109619	Tumor	BRCA
TCGA-B6-A1KF-01	0.063887801	Tumor	BRCA
TCGA-AO-A0J7-01	1.683277	Tumor	BRCA
TCGA-EW-A2FV-01	0.299583792	Tumor	BRCA
TCGA-AR-A252-01	0.521941174	Tumor	BRCA
TCGA-AN-A0XR-01	0.214730583	Tumor	BRCA
TCGA-A2-A0YC-01	0.179836731	Tumor	BRCA
TCGA-A8-A07P-01	0.4180816	Tumor	BRCA
TCGA-BH-A1FR-11	2.02077147	Normal	BRCA
TCGA-E9-A3X8-01	1.081489396	Tumor	BRCA
TCGA-AC-A2B8-01	1.628468245	Tumor	BRCA
TCGA-AO-A0JL-01	0.069740007	Tumor	BRCA
TCGA-BH-A1FB-11	0.72383921	Normal	BRCA
TCGA-D8-A27W-01	2.960290641	Tumor	BRCA
TCGA-B6-A0RO-01	0.3786146	Tumor	BRCA
TCGA-BH-A0DE-01	0.381239872	Tumor	BRCA
TCGA-D8-A147-01	0.1567315	Tumor	BRCA
TCGA-BH-A202-01	0.4781396	Tumor	BRCA
TCGA-BH-A18R-01	0.3332768	Tumor	BRCA
TCGA-BH-A0HA-11	0.4553768	Normal	BRCA
TCGA-B6-A0RV-01	0.600730859	Tumor	BRCA
TCGA-D8-A27P-01	0.857638394	Tumor	BRCA
TCGA-BH-A0W7-01	0.843747216	Tumor	BRCA
TCGA-BH-A0E1-11	0.973699091	Normal	BRCA
TCGA-AC-A7VB-01	0.02476972	Tumor	BRCA
TCGA-AN-A046-01	0.523578152	Tumor	BRCA
TCGA-A2-A0SX-01	0.393884049	Tumor	BRCA
TCGA-A8-A06N-01	0.06117936	Tumor	BRCA
TCGA-BH-A8G0-01	0.809656831	Tumor	BRCA
TCGA-BH-A0HP-01	3.408269	Tumor	BRCA
TCGA-BH-A18U-01	1.944606	Tumor	BRCA
TCGA-AN-A0AS-01	1.043680148	Tumor	BRCA
TCGA-AO-A0JC-01	0.924548315	Tumor	BRCA
TCGA-BH-A1F2-01	0.5961563	Tumor	BRCA
TCGA-BH-A18M-01	0.303149738	Tumor	BRCA
TCGA-C8-A12L-01	0.128111576	Tumor	BRCA
TCGA-E9-A1R7-01	0.4978659	Tumor	BRCA
TCGA-BH-A1FH-01	1.409978886	Tumor	BRCA
TCGA-AR-A24V-01	0.2237118	Tumor	BRCA
TCGA-AC-A6IX-01	0.685245991	Tumor	BRCA
TCGA-D8-A1JH-01	0.547576083	Tumor	BRCA
TCGA-BH-A1FE-01	0.4597777	Tumor	BRCA
TCGA-A2-A25C-01	0.4422444	Tumor	BRCA
TCGA-B6-A0IQ-01	0.064666434	Tumor	BRCA
TCGA-AO-A0JI-01	0.43349257	Tumor	BRCA
TCGA-AC-A2FB-11	1.000886249	Normal	BRCA
TCGA-B6-A0IA-01	3.465321072	Tumor	BRCA
TCGA-E2-A1L7-01	0.686471224	Tumor	BRCA
TCGA-BH-A18F-01	0.569448321	Tumor	BRCA
TCGA-C8-A1HI-01	0.491747072	Tumor	BRCA
TCGA-A2-A0YD-01	0.3438981	Tumor	BRCA
TCGA-A8-A06U-01	0.157519089	Tumor	BRCA
TCGA-BH-A18S-01	2.041242306	Tumor	BRCA
TCGA-A8-A08S-01	0.824289	Tumor	BRCA
TCGA-A8-A08C-01	0.098387842	Tumor	BRCA
TCGA-C8-A1HO-01	0.205011097	Tumor	BRCA
TCGA-AO-A0JG-01	0.420040268	Tumor	BRCA
TCGA-E9-A1NF-01	0.521884065	Tumor	BRCA
TCGA-AO-A0J6-01	0.265740872	Tumor	BRCA
TCGA-LL-A5YP-01	0.176150436	Tumor	BRCA
TCGA-BH-A0DI-01	1.497224266	Tumor	BRCA
TCGA-BH-A1FJ-01	2.103363	Tumor	BRCA
TCGA-UU-A93S-01	1.209765418	Tumor	BRCA
TCGA-A2-A0YE-01	0.112966764	Tumor	BRCA
TCGA-BH-A209-01	0.365617493	Tumor	BRCA
TCGA-OL-A5RX-01	0.656723873	Tumor	BRCA
TCGA-E2-A15D-01	0.863031246	Tumor	BRCA
TCGA-D8-A27H-01	0.201229782	Tumor	BRCA
TCGA-BH-A1F6-01	0.311476323	Tumor	BRCA
TCGA-A1-A0SD-01	0.6999555	Tumor	BRCA
TCGA-D8-A1XC-01	4.600333	Tumor	BRCA
TCGA-A2-A04R-01	0.08445223	Tumor	BRCA
TCGA-LD-A66U-01	1.014742736	Tumor	BRCA
TCGA-E2-A15O-01	0.06364903	Tumor	BRCA
TCGA-AR-A24T-01	1.731097362	Tumor	BRCA
TCGA-BH-A0HO-01	0.8671415	Tumor	BRCA
TCGA-A7-A6VW-01	0.245464683	Tumor	BRCA
TCGA-E2-A153-11	2.764270706	Normal	BRCA
TCGA-BH-A0HY-01	1.196968792	Tumor	BRCA
TCGA-3C-AALJ-01	0.175187517	Tumor	BRCA
TCGA-BH-AB28-01	2.111444834	Tumor	BRCA
TCGA-A7-A0CG-01	1.004711616	Tumor	BRCA
TCGA-A8-A08H-01	0.264831	Tumor	BRCA
TCGA-B6-A0WV-01	0.190919741	Tumor	BRCA
TCGA-D8-A1XF-01	0.262064071	Tumor	BRCA
TCGA-BH-A0BQ-01	2.397047685	Tumor	BRCA
TCGA-E9-A1RF-11	0.4028079	Normal	BRCA
TCGA-EW-A1PC-01	0.472397181	Tumor	BRCA
TCGA-A8-A08I-01	2.757076	Tumor	BRCA
TCGA-B6-A0X4-01	0.930941201	Tumor	BRCA
TCGA-E9-A2JS-01	0.3171547	Tumor	BRCA
TCGA-A8-A096-01	0.8836257	Tumor	BRCA
TCGA-BH-A1F6-11	1.162707948	Normal	BRCA
TCGA-B6-A0WY-01	0.466102454	Tumor	BRCA
TCGA-BH-A18V-11	1.397360751	Normal	BRCA
TCGA-A8-A09E-01	0.790658904	Tumor	BRCA
TCGA-BH-A1ES-06	0.044853994	Tumor	BRCA
TCGA-EW-A1OW-01	0.095900769	Tumor	BRCA
TCGA-D8-A1XD-01	0.087461642	Tumor	BRCA
TCGA-E9-A54X-01	1.347251127	Tumor	BRCA
TCGA-B6-A0RG-01	0.298235799	Tumor	BRCA
TCGA-A8-A097-01	2.686649847	Tumor	BRCA
TCGA-A2-A0CX-01	0.346935083	Tumor	BRCA
TCGA-E9-A5FK-01	0.534750441	Tumor	BRCA
TCGA-BH-A1FG-11	0.280462707	Normal	BRCA
TCGA-C8-A8HQ-01	3.829083503	Tumor	BRCA
TCGA-BH-A0BP-01	0.935100782	Tumor	BRCA
TCGA-B6-A0RL-01	0.055536945	Tumor	BRCA
TCGA-A8-A08F-01	4.836637	Tumor	BRCA
TCGA-A2-A0CK-01	1.173305	Tumor	BRCA
TCGA-E9-A1N4-01	0.4818005	Tumor	BRCA
TCGA-D8-A1XZ-01	0.2583181	Tumor	BRCA
TCGA-AR-A1AS-01	1.45255194	Tumor	BRCA
TCGA-BH-A18N-11	0.586507254	Normal	BRCA
TCGA-EW-A424-01	1.260368628	Tumor	BRCA
TCGA-A7-A3RF-01	0.9137398	Tumor	BRCA
TCGA-AR-A24H-01	0.1014121	Tumor	BRCA
TCGA-A8-A06T-01	0.1618852	Tumor	BRCA
TCGA-C8-A1HL-01	0.525878778	Tumor	BRCA
TCGA-D8-A1X8-01	1.167649979	Tumor	BRCA
TCGA-AO-A1KT-01	3.766120812	Tumor	BRCA
TCGA-E2-A15K-11	0.748683175	Normal	BRCA
TCGA-B6-A0RQ-01	1.239862838	Tumor	BRCA
TCGA-AR-A1AQ-01	0.39437542	Tumor	BRCA
TCGA-OL-A5D6-01	1.62379	Tumor	BRCA
TCGA-A8-A091-01	1.72146	Tumor	BRCA
TCGA-A7-A4SE-01	0.249025833	Tumor	BRCA
TCGA-AC-A2FE-01	1.578457036	Tumor	BRCA
TCGA-BH-A1F2-11	0.3778249	Normal	BRCA
TCGA-E9-A1ND-11	0.846219347	Normal	BRCA
TCGA-C8-A26Z-01	0.8810211	Tumor	BRCA
TCGA-C8-A12Y-01	0.1145709	Tumor	BRCA
TCGA-A7-A13F-01	0.239328433	Tumor	BRCA
TCGA-BH-A28Q-01	2.247784591	Tumor	BRCA
TCGA-GM-A5PV-01	0.376462522	Tumor	BRCA
TCGA-A7-A4SC-01	0.381177306	Tumor	BRCA
TCGA-A8-A09G-01	3.554431579	Tumor	BRCA
TCGA-A7-A13E-11	0.860839246	Normal	BRCA
TCGA-E2-A15H-01	0.412813258	Tumor	BRCA
TCGA-B6-A0IH-01	0.774752124	Tumor	BRCA
TCGA-A2-A1G4-01	0.592905	Tumor	BRCA
TCGA-A8-A093-01	0.173361422	Tumor	BRCA
TCGA-C8-A12O-01	0.189488317	Tumor	BRCA
TCGA-AO-A1KQ-01	0.641819576	Tumor	BRCA
TCGA-AR-A256-01	0.060618738	Tumor	BRCA
TCGA-OL-A66I-01	0.582681249	Tumor	BRCA
TCGA-C8-A3M7-01	1.576570534	Tumor	BRCA
TCGA-A2-A04W-01	2.379772499	Tumor	BRCA
TCGA-OL-A97C-01	0.377405466	Tumor	BRCA
TCGA-AR-A1AM-01	0.897926361	Tumor	BRCA
TCGA-AR-A2LR-01	1.147197155	Tumor	BRCA
TCGA-EW-A1OZ-01	0.600854	Tumor	BRCA
TCGA-A1-A0SF-01	1.504526301	Tumor	BRCA
TCGA-A1-A0SJ-01	0.256341227	Tumor	BRCA
TCGA-A7-A13G-11	0.163655776	Normal	BRCA
TCGA-D8-A1JU-01	2.503074249	Tumor	BRCA
TCGA-A8-A07F-01	0.598742207	Tumor	BRCA
TCGA-A7-A6VY-01	0.2972606	Tumor	BRCA
TCGA-BH-A1FU-11	1.079230976	Normal	BRCA
TCGA-BH-A0BZ-11	0.272471112	Normal	BRCA
TCGA-A2-A0CU-01	0.730611427	Tumor	BRCA
TCGA-BH-A18L-11	0.914649105	Normal	BRCA
TCGA-E9-A1NE-01	0.2484037	Tumor	BRCA
TCGA-A7-A0D9-01	0.151948942	Tumor	BRCA
TCGA-C8-A12K-01	0.331813328	Tumor	BRCA
TCGA-A8-A07O-01	0.09332771	Tumor	BRCA
TCGA-C8-A12U-01	0.039216627	Tumor	BRCA
TCGA-C8-A8HP-01	3.516556348	Tumor	BRCA
TCGA-A2-A3XV-01	0.255303241	Tumor	BRCA
TCGA-BH-A0AW-01	5.096398652	Tumor	BRCA
TCGA-AN-A0FF-01	0.386586024	Tumor	BRCA
TCGA-AR-A24M-01	0.9935618	Tumor	BRCA
TCGA-BH-A0DP-11	0.850418699	Normal	BRCA
TCGA-E2-A2P6-01	0.411860236	Tumor	BRCA
TCGA-C8-A130-01	0.768673924	Tumor	BRCA
TCGA-C8-A274-01	2.915185	Tumor	BRCA
TCGA-E9-A1RD-11	0.329149162	Normal	BRCA
TCGA-D8-A73X-01	0.764599778	Tumor	BRCA
TCGA-AO-A0JA-01	0.332826187	Tumor	BRCA
TCGA-LL-A5YN-01	1.713628755	Tumor	BRCA
TCGA-D8-A1XB-01	1.763127427	Tumor	BRCA
TCGA-LL-A6FP-01	3.324254	Tumor	BRCA
TCGA-A7-A6VX-01	0.571301551	Tumor	BRCA
TCGA-AC-A6IW-01	0.199097882	Tumor	BRCA
TCGA-BH-A0C3-01	0.191978292	Tumor	BRCA
TCGA-E9-A1NF-11	0.3491745	Normal	BRCA
TCGA-E2-A1L9-01	0.451229491	Tumor	BRCA
TCGA-BH-A1EV-01	4.879411696	Tumor	BRCA
TCGA-A2-A3XX-01	0.138985127	Tumor	BRCA
TCGA-E9-A1NA-01	0.05578328	Tumor	BRCA
TCGA-EW-A1OY-01	0.753573483	Tumor	BRCA
TCGA-BH-A0AU-01	0.536806	Tumor	BRCA
TCGA-B6-A0WS-01	0.165707687	Tumor	BRCA
TCGA-B6-A0I5-01	1.318292089	Tumor	BRCA
TCGA-E2-A14P-01	1.392328449	Tumor	BRCA
TCGA-GM-A2DF-01	0.167016328	Tumor	BRCA
TCGA-AQ-A04H-01	0.2848237	Tumor	BRCA
TCGA-AC-A6NO-01	0.362222946	Tumor	BRCA
TCGA-BH-A0E9-01	1.12228	Tumor	BRCA
TCGA-E9-A1N4-11	0.7561876	Normal	BRCA
TCGA-BH-A0B1-01	0.149366209	Tumor	BRCA
TCGA-AR-A0TW-01	0.123681	Tumor	BRCA
TCGA-AN-A0FX-01	0.437094565	Tumor	BRCA
TCGA-BH-A0BD-01	0.673443145	Tumor	BRCA
TCGA-D8-A1JA-01	5.501103	Tumor	BRCA
TCGA-S3-AA11-01	0.415054143	Tumor	BRCA
TCGA-AO-A03T-01	6.001686	Tumor	BRCA
TCGA-AC-A3YI-01	0.544542005	Tumor	BRCA
TCGA-BH-A0B2-01	0.580138656	Tumor	BRCA
TCGA-LL-A7T0-01	0.485385245	Tumor	BRCA
TCGA-BH-A0DH-01	0.3515669	Tumor	BRCA
TCGA-AC-A8OQ-01	0.267392769	Tumor	BRCA
TCGA-C8-A12N-01	0.066763356	Tumor	BRCA
TCGA-AO-A03U-01	0.1838572	Tumor	BRCA
TCGA-C8-A12T-01	0.9705697	Tumor	BRCA
TCGA-AO-A0J2-01	0.5219922	Tumor	BRCA
TCGA-D8-A27R-01	0.418718477	Tumor	BRCA
TCGA-A2-A0EU-01	0.581180979	Tumor	BRCA
TCGA-AO-A12D-01	3.381714742	Tumor	BRCA
TCGA-D8-A1XT-01	0.1090683	Tumor	BRCA
TCGA-A2-A0CW-01	0.2804898	Tumor	BRCA
TCGA-E2-A10F-01	0.371197698	Tumor	BRCA
TCGA-BH-A0E7-01	0.226207582	Tumor	BRCA
TCGA-D8-A1XG-01	2.478043129	Tumor	BRCA
TCGA-BH-A0AY-11	0.602850822	Normal	BRCA
TCGA-E9-A1N8-01	0.762007572	Tumor	BRCA
TCGA-E2-A2P5-01	1.460076	Tumor	BRCA
TCGA-BH-A18P-11	0.150983097	Normal	BRCA
TCGA-C8-A278-01	0.526935682	Tumor	BRCA
TCGA-A8-A08R-01	0.426520898	Tumor	BRCA
TCGA-E2-A15A-01	0.3601416	Tumor	BRCA
TCGA-BH-A1FE-11	0.587794951	Normal	BRCA
TCGA-BH-A1EO-11	0.5841648	Normal	BRCA
TCGA-D8-A1JT-01	1.066301	Tumor	BRCA
TCGA-D8-A142-01	1.706058	Tumor	BRCA
TCGA-A2-A3Y0-01	0.273787	Tumor	BRCA
TCGA-AQ-A0Y5-01	2.289316	Tumor	BRCA
TCGA-A8-A07W-01	0.543761167	Tumor	BRCA
TCGA-A1-A0SM-01	4.839844038	Tumor	BRCA
TCGA-AC-A3EH-01	0.6489542	Tumor	BRCA
TCGA-MS-A51U-01	0.337852934	Tumor	BRCA
TCGA-AR-A24K-01	0.1610072	Tumor	BRCA
TCGA-AC-A2BM-01	2.361399	Tumor	BRCA
TCGA-A2-A3XY-01	0.266897	Tumor	BRCA
TCGA-E2-A14W-01	3.075934	Tumor	BRCA
TCGA-BH-A1F8-01	0.1147837	Tumor	BRCA
TCGA-E9-A1RA-01	0.56017617	Tumor	BRCA
TCGA-A8-A0A6-01	2.186934349	Tumor	BRCA
TCGA-AC-A7VC-01	0.246221609	Tumor	BRCA
TCGA-C8-A27B-01	0.1241388	Tumor	BRCA
TCGA-S3-AA15-01	0.40556569	Tumor	BRCA
TCGA-BH-A1ES-01	0.124186179	Tumor	BRCA
TCGA-E2-A1L6-01	0.364373175	Tumor	BRCA
TCGA-BH-A0DT-11	1.170729392	Normal	BRCA
TCGA-E9-A1R0-01	0.538698301	Tumor	BRCA
TCGA-BH-A0B6-01	1.294116	Tumor	BRCA
TCGA-B6-A0RN-01	1.052996568	Tumor	BRCA
TCGA-A8-A09W-01	0.2107022	Tumor	BRCA
TCGA-EW-A1P3-01	0.325787182	Tumor	BRCA
TCGA-A7-A13F-11	0.368915333	Normal	BRCA
TCGA-A2-A0T6-01	0.974823982	Tumor	BRCA
TCGA-A7-A5ZW-01	1.199054682	Tumor	BRCA
TCGA-BH-A203-01	0.819067124	Tumor	BRCA
TCGA-DS-A7WI-01	0.020723171	Tumor	CESC
TCGA-EX-A449-01	0.532538589	Tumor	CESC
TCGA-VS-A958-01	0.308766218	Tumor	CESC
TCGA-MY-A5BE-01	0.669647812	Tumor	CESC
TCGA-C5-A905-01	0.03443024	Tumor	CESC
TCGA-Q1-A73Q-01	0.081916276	Tumor	CESC
TCGA-BI-A0VR-01	0.24769539	Tumor	CESC
TCGA-EK-A2PK-01	0.2257645	Tumor	CESC
TCGA-FU-A3WB-01	0.2016079	Tumor	CESC
TCGA-MA-AA41-01	0.071291314	Tumor	CESC
TCGA-IR-A3LK-01	0.044206201	Tumor	CESC
TCGA-VS-A952-01	1.435146011	Tumor	CESC
TCGA-C5-A8YT-01	0.966238317	Tumor	CESC
TCGA-EA-A5ZD-01	0.164570333	Tumor	CESC
TCGA-C5-A1MI-01	0.1190419	Tumor	CESC
TCGA-EK-A2RO-01	0.070758495	Tumor	CESC
TCGA-FU-A3YQ-01	0.350507487	Tumor	CESC
TCGA-C5-A7CL-01	0.068164066	Tumor	CESC
TCGA-VS-A9UB-01	0.029091806	Tumor	CESC
TCGA-C5-A1BM-01	0.08438181	Tumor	CESC
TCGA-C5-A2LY-01	0.184479579	Tumor	CESC
TCGA-EA-A50E-01	0.04447306	Tumor	CESC
TCGA-ZJ-AAXU-01	0.2217132	Tumor	CESC
TCGA-HM-A6W2-01	0.336905212	Tumor	CESC
TCGA-C5-A1MQ-01	0.385430894	Tumor	CESC
TCGA-C5-A1BE-01	0.033369154	Tumor	CESC
TCGA-C5-A1MN-01	0.01280281	Tumor	CESC
TCGA-VS-A9U7-01	0.3376069	Tumor	CESC
TCGA-ZJ-AB0I-01	0.011694029	Tumor	CESC
TCGA-LP-A4AX-01	0.219073448	Tumor	CESC
TCGA-JW-A5VH-01	0.189294843	Tumor	CESC
TCGA-C5-A902-01	0.108202598	Tumor	CESC
TCGA-FU-A23L-01	0.32014712	Tumor	CESC
TCGA-FU-A3NI-01	0.1409166	Tumor	CESC
TCGA-VS-A9UT-01	0.04130575	Tumor	CESC
TCGA-C5-A8YR-01	0.276971745	Tumor	CESC
TCGA-VS-A94X-01	0.06816816	Tumor	CESC
TCGA-VS-A8EK-01	0.07451044	Tumor	CESC
TCGA-FU-A3HZ-01	0.307660587	Tumor	CESC
TCGA-ZJ-AAXT-01	0.0406792	Tumor	CESC
TCGA-C5-A2LT-01	0.1173089	Tumor	CESC
TCGA-WL-A834-01	0.460543661	Tumor	CESC
TCGA-FU-A40J-01	0.383171	Tumor	CESC
TCGA-MU-A5YI-01	0.168783	Tumor	CESC
TCGA-MA-AA3W-01	0.198381853	Tumor	CESC
TCGA-EK-A2PG-01	0.01623515	Tumor	CESC
TCGA-UC-A7PG-06	0.055257509	Tumor	CESC
TCGA-EA-A5ZE-01	0.327956372	Tumor	CESC
TCGA-4J-AA1J-01	1.125811444	Tumor	CESC
TCGA-C5-A7CH-01	0.059547623	Tumor	CESC
TCGA-C5-A8XH-01	0.1659968	Tumor	CESC
TCGA-JW-A69B-01	0.257322991	Tumor	CESC
TCGA-ZX-AA5X-01	0.394711844	Tumor	CESC
TCGA-VS-A9V0-01	1.360382326	Tumor	CESC
TCGA-EA-A97N-01	0.168852727	Tumor	CESC
TCGA-Q1-A73S-01	0.036894586	Tumor	CESC
TCGA-ZJ-AAXA-01	0.1206765	Tumor	CESC
TCGA-DS-A0VL-01	0.1110105	Tumor	CESC
TCGA-C5-A1BN-01	0.075176577	Tumor	CESC
TCGA-EK-A2IR-01	0.02551118	Tumor	CESC
TCGA-C5-A2M1-01	1.04057	Tumor	CESC
TCGA-C5-A7CJ-01	0.241655672	Tumor	CESC
TCGA-EA-A1QT-01	0.05511233	Tumor	CESC
TCGA-VS-A957-01	0.119168814	Tumor	CESC
TCGA-JW-A5VK-01	0.008935993	Tumor	CESC
TCGA-EK-A2R7-01	3.385945986	Tumor	CESC
TCGA-EA-A4BA-01	0.621196762	Tumor	CESC
TCGA-EA-A411-01	1.081927	Tumor	CESC
TCGA-HM-A6W2-06	0.562844756	Tumor	CESC
TCGA-C5-A7UE-01	0.218917679	Tumor	CESC
TCGA-JW-A5VI-01	0.18244005	Tumor	CESC
TCGA-VS-A9UD-01	0.427035614	Tumor	CESC
TCGA-DS-A0VN-01	0.1421686	Tumor	CESC
TCGA-HM-A3JK-01	0.489504348	Tumor	CESC
TCGA-LP-A5U3-01	0.01823389	Tumor	CESC
TCGA-DG-A2KH-01	0.624743548	Tumor	CESC
TCGA-C5-A2LS-01	1.950942429	Tumor	CESC
TCGA-IR-A3LH-01	0.559259344	Tumor	CESC
TCGA-Q1-A5R3-01	0.5480601	Tumor	CESC
TCGA-MA-AA3X-01	0.06180822	Tumor	CESC
TCGA-VS-A954-01	0.083558997	Tumor	CESC
TCGA-EA-A3HS-01	0.1473486	Tumor	CESC
TCGA-EA-A3HR-01	0.205270066	Tumor	CESC
TCGA-ZJ-AB0H-01	0.090107337	Tumor	CESC
TCGA-JX-A3Q0-01	0.069499012	Tumor	CESC
TCGA-DS-A3LQ-01	0.1453165	Tumor	CESC
TCGA-EK-A2R8-01	0.05781991	Tumor	CESC
TCGA-FU-A3TX-01	0.2976714	Tumor	CESC
TCGA-EA-A556-01	0.516244462	Tumor	CESC
TCGA-VS-A9UO-01	1.059018	Tumor	CESC
TCGA-EX-A3L1-01	0.03414995	Tumor	CESC
TCGA-C5-A7CM-01	0.108803732	Tumor	CESC
TCGA-ZJ-AAXF-01	0.341892465	Tumor	CESC
TCGA-2W-A8YY-01	2.51363279	Tumor	CESC
TCGA-VS-A9UR-01	1.244670691	Tumor	CESC
TCGA-C5-A7X3-01	0.150488326	Tumor	CESC
TCGA-HM-A4S6-01	0.246834459	Tumor	CESC
TCGA-FU-A770-01	1.25173963	Tumor	CESC
TCGA-VS-A9UC-01	0.2524159	Tumor	CESC
TCGA-DS-A1OC-01	0.09148383	Tumor	CESC
TCGA-EX-A69M-01	0.344493083	Tumor	CESC
TCGA-C5-A1MK-01	0.043999884	Tumor	CESC
TCGA-JW-A5VJ-01	0.1401489	Tumor	CESC
TCGA-EX-A1H6-01	0.329465295	Tumor	CESC
TCGA-EA-A3Y4-01	0.2836028	Tumor	CESC
TCGA-JW-A5VL-01	0.05400148	Tumor	CESC
TCGA-EA-A1QS-01	0.2553097	Tumor	CESC
TCGA-EK-A2PM-01	0.02333541	Tumor	CESC
TCGA-JX-A3PZ-01	0.07259469	Tumor	CESC
TCGA-DG-A2KK-01	0.8875517	Tumor	CESC
TCGA-VS-A8QM-01	0.555578202	Tumor	CESC
TCGA-C5-A7CO-01	0.1316889	Tumor	CESC
TCGA-VS-A9UH-01	0.140051759	Tumor	CESC
TCGA-EA-A439-01	0.580947683	Tumor	CESC
TCGA-EK-A3GJ-01	0.07676479	Tumor	CESC
TCGA-EA-A3HQ-01	0.2168239	Tumor	CESC
TCGA-EA-A6QX-01	0.443254	Tumor	CESC
TCGA-C5-A7UI-01	0.026315634	Tumor	CESC
TCGA-ZJ-AAXD-01	0.191099437	Tumor	CESC
TCGA-LP-A4AV-01	0.285295131	Tumor	CESC
TCGA-VS-A950-01	0.035365146	Tumor	CESC
TCGA-C5-A3HD-01	0.06430983	Tumor	CESC
TCGA-DS-A5RQ-01	0.2047366	Tumor	CESC
TCGA-VS-A9UP-01	0.729537178	Tumor	CESC
TCGA-C5-A7CG-01	0.4895015	Tumor	CESC
TCGA-MY-A5BD-01	0.489081178	Tumor	CESC
TCGA-C5-A1M6-01	2.657838847	Tumor	CESC
TCGA-VS-A8QF-01	0.186906893	Tumor	CESC
TCGA-EK-A2RE-01	0.048821264	Tumor	CESC
TCGA-UC-A7PG-01	0.018218431	Tumor	CESC
TCGA-VS-AA62-01	0.317593898	Tumor	CESC
TCGA-C5-A2M2-01	0.9297075	Tumor	CESC
TCGA-MA-AA3Y-01	0.03998129	Tumor	CESC
TCGA-MY-A913-01	0.154581557	Tumor	CESC
TCGA-C5-A7CK-01	0.142869516	Tumor	CESC
TCGA-UC-A7PI-01	0.558721	Tumor	CESC
TCGA-C5-A7X5-01	0.035670436	Tumor	CESC
TCGA-DG-A2KJ-01	0.257105454	Tumor	CESC
TCGA-VS-A9V3-01	0.127802147	Tumor	CESC
TCGA-DS-A7WF-01	2.866319	Tumor	CESC
TCGA-C5-A8XK-01	0.05044466	Tumor	CESC
TCGA-EA-A5FO-01	0.05870453	Tumor	CESC
TCGA-VS-A9UZ-01	0.886733904	Tumor	CESC
TCGA-EK-A2IP-01	0.122492566	Tumor	CESC
TCGA-VS-A94W-01	0.21697149	Tumor	CESC
TCGA-DS-A1OB-01	0.02724075	Tumor	CESC
TCGA-EA-A410-01	0.081953052	Tumor	CESC
TCGA-EX-A8YF-01	0.268406274	Tumor	CESC
TCGA-EK-A2H0-01	0.01813904	Tumor	CESC
TCGA-VS-A9UV-01	0.064304216	Tumor	CESC
TCGA-LP-A7HU-01	1.03743336	Tumor	CESC
TCGA-VS-A8EI-01	0.224230399	Tumor	CESC
TCGA-BI-A0VS-01	0.146743151	Tumor	CESC
TCGA-DS-A0VM-01	0.1290125	Tumor	CESC
TCGA-IR-A3LB-01	1.98473	Tumor	CESC
TCGA-VS-A8EC-01	0.04433735	Tumor	CESC
TCGA-VS-A9V2-01	0.13361459	Tumor	CESC
TCGA-EK-A3GN-01	0.5713518	Tumor	CESC
TCGA-IR-A3LA-01	1.121017046	Tumor	CESC
TCGA-C5-A7X8-01	1.811527309	Tumor	CESC
TCGA-EK-A2RL-01	1.002681	Tumor	CESC
TCGA-C5-A0TN-01	0.020665505	Tumor	CESC
TCGA-FU-A57G-01	0.198509385	Tumor	CESC
TCGA-EK-A2PI-01	0.4615174	Tumor	CESC
TCGA-Q1-A73P-01	1.17259	Tumor	CESC
TCGA-C5-A1MP-01	0.368282269	Tumor	CESC
TCGA-VS-A8EL-01	0.1452486	Tumor	CESC
TCGA-C5-A1BQ-01	0.02773857	Tumor	CESC
TCGA-ZJ-AAXI-01	0.025389223	Tumor	CESC
TCGA-FU-A23K-01	0.268039705	Tumor	CESC
TCGA-Q1-A6DT-01	0.016207509	Tumor	CESC
TCGA-EK-A2H1-01	0.118642795	Tumor	CESC
TCGA-C5-A1M5-01	0.17826701	Tumor	CESC
TCGA-EA-A44S-01	0.1516142	Tumor	CESC
TCGA-EA-A78R-01	0.06944973	Tumor	CESC
TCGA-C5-A7XC-01	0.815691852	Tumor	CESC
TCGA-VS-A9V4-01	1.488128731	Tumor	CESC
TCGA-EK-A2RA-01	0.1119332	Tumor	CESC
TCGA-EX-A1H5-01	0.142117912	Tumor	CESC
TCGA-VS-A953-01	0.007273039	Tumor	CESC
TCGA-MA-AA3Z-01	0.081014553	Tumor	CESC
TCGA-VS-A959-01	0.580442297	Tumor	CESC
TCGA-FU-A3EO-01	3.887253639	Tumor	CESC
TCGA-BI-A20A-01	0.410664126	Tumor	CESC
TCGA-DS-A1OD-01	0.3780336	Tumor	CESC
TCGA-C5-A1M9-01	0.1255563	Tumor	CESC
TCGA-MY-A5BF-11	1.496153879	Normal	CESC
TCGA-Q1-A6DW-01	0.09878214	Tumor	CESC
TCGA-C5-A3HF-01	1.516295	Tumor	CESC
TCGA-VS-A8Q9-01	0.038879549	Tumor	CESC
TCGA-Q1-A5R2-01	0.22444	Tumor	CESC
TCGA-VS-A8Q8-01	0.074024891	Tumor	CESC
TCGA-C5-A1BJ-01	0.2754173	Tumor	CESC
TCGA-Q1-A6DV-01	0.1489908	Tumor	CESC
TCGA-EK-A3GK-01	0.080171122	Tumor	CESC
TCGA-IR-A3LF-01	0.9383633	Tumor	CESC
TCGA-C5-A1M7-01	0.1499821	Tumor	CESC
TCGA-EK-A2PL-01	0.023932656	Tumor	CESC
TCGA-LP-A4AU-01	0.1973235	Tumor	CESC
TCGA-ZJ-AAXJ-01	0.282056673	Tumor	CESC
TCGA-VS-A94Z-01	0.203832133	Tumor	CESC
TCGA-EK-A2GZ-01	0.07139435	Tumor	CESC
TCGA-JW-A852-01	0	Tumor	CESC
TCGA-VS-A9V5-01	3.730675939	Tumor	CESC
TCGA-ZJ-AAXB-01	2.797281935	Tumor	CESC
TCGA-EK-A2R9-01	0.5101669	Tumor	CESC
TCGA-C5-A3HE-01	0.828201774	Tumor	CESC
TCGA-ZJ-A8QR-01	0.03923571	Tumor	CESC
TCGA-EK-A2RC-01	0.2799201	Tumor	CESC
TCGA-C5-A1ML-01	0.087074643	Tumor	CESC
TCGA-FU-A5XV-01	0.357391873	Tumor	CESC
TCGA-EA-A43B-01	0.110472408	Tumor	CESC
TCGA-MA-AA42-01	0.027558622	Tumor	CESC
TCGA-VS-A9UJ-01	0.535614013	Tumor	CESC
TCGA-VS-A9V1-01	1.871356288	Tumor	CESC
TCGA-JW-AAVH-01	0.077687573	Tumor	CESC
TCGA-VS-A8EJ-01	2.051757242	Tumor	CESC
TCGA-Q1-A73O-01	0.1152845	Tumor	CESC
TCGA-FU-A2QG-01	1.121966	Tumor	CESC
TCGA-DS-A1O9-01	0.1561076	Tumor	CESC
TCGA-VS-A8QA-01	0.1786965	Tumor	CESC
TCGA-C5-A1MH-01	0.2601184	Tumor	CESC
TCGA-XS-A8TJ-01	0.252492299	Tumor	CESC
TCGA-C5-A1ME-01	2.613075	Tumor	CESC
TCGA-C5-A2LZ-01	0.1811835	Tumor	CESC
TCGA-HM-A3JJ-11	1.60662113	Normal	CESC
TCGA-GH-A9DA-01	0.05390588	Tumor	CESC
TCGA-VS-A8QH-01	2.1259732	Tumor	CESC
TCGA-VS-A9U6-01	0.1592821	Tumor	CESC
TCGA-C5-A8YQ-01	0.1346907	Tumor	CESC
TCGA-DS-A1OA-01	0.1361417	Tumor	CESC
TCGA-HG-A2PA-01	0.618443164	Tumor	CESC
TCGA-EA-A3QD-01	0.7360542	Tumor	CESC
TCGA-C5-A7UC-01	0.02287096	Tumor	CESC
TCGA-MA-AA43-01	0.251869303	Tumor	CESC
TCGA-Q1-A73R-01	0.5300054	Tumor	CESC
TCGA-PN-A8MA-01	0.203424131	Tumor	CESC
TCGA-C5-A2LV-01	0.009833991	Tumor	CESC
TCGA-VS-A9UQ-01	0.614899552	Tumor	CESC
TCGA-MY-A5BF-01	0.02916414	Tumor	CESC
TCGA-JX-A3Q8-01	0.21745021	Tumor	CESC
TCGA-VS-A9UM-01	0.133119996	Tumor	CESC
TCGA-VS-A8EH-01	0.1457476	Tumor	CESC
TCGA-LP-A4AW-01	0.859077038	Tumor	CESC
TCGA-C5-A1MJ-01	0.728443602	Tumor	CESC
TCGA-UC-A7PD-01	0.0667094	Tumor	CESC
TCGA-EK-A2RK-01	0.1163542	Tumor	CESC
TCGA-Q1-A5R1-01	0.897750675	Tumor	CESC
TCGA-VS-A9U5-01	0.768128816	Tumor	CESC
TCGA-EA-A3QE-01	0.1756416	Tumor	CESC
TCGA-EK-A3GM-01	0.060069359	Tumor	CESC
TCGA-EA-A3HT-01	0.06297736	Tumor	CESC
TCGA-IR-A3L7-01	0.566795375	Tumor	CESC
TCGA-C5-A2LX-01	0.6870277	Tumor	CESC
TCGA-MU-A51Y-01	0.3597921	Tumor	CESC
TCGA-JX-A5QV-01	1.571505206	Tumor	CESC
TCGA-FU-A3HY-01	0.9169017	Tumor	CESC
TCGA-MU-A8JM-01	0.117994952	Tumor	CESC
TCGA-RA-A741-01	0.236032869	Tumor	CESC
TCGA-C5-A1BF-01	0.3028215	Tumor	CESC
TCGA-C5-A3HL-01	0.02355816	Tumor	CESC
TCGA-EK-A2RN-01	0.046001803	Tumor	CESC
TCGA-C5-A901-01	0.1181728	Tumor	CESC
TCGA-VS-A9UI-01	0.117712784	Tumor	CESC
TCGA-VS-A9UY-01	0.026227266	Tumor	CESC
TCGA-C5-A1MF-01	0.120383932	Tumor	CESC
TCGA-VS-A9UL-01	0.432965737	Tumor	CESC
TCGA-ZJ-AAXN-01	0.1121911	Tumor	CESC
TCGA-ZJ-A8QQ-01	0.04444808	Tumor	CESC
TCGA-C5-A8XI-01	0.2562937	Tumor	CESC
TCGA-C5-A8XJ-01	0.4349304	Tumor	CESC
TCGA-EA-A5ZF-01	1.28455583	Tumor	CESC
TCGA-IR-A3LC-01	0.07313306	Tumor	CESC
TCGA-C5-A1BK-01	0.43927452	Tumor	CESC
TCGA-DR-A0ZM-01	0.1425695	Tumor	CESC
TCGA-EK-A2RB-01	0.0562066	Tumor	CESC
TCGA-VS-A8EB-01	0.04373749	Tumor	CESC
TCGA-VS-A94Y-01	0.056302443	Tumor	CESC
TCGA-ZJ-AAX8-01	0.313239	Tumor	CESC
TCGA-VS-A8QC-01	0.075488699	Tumor	CESC
TCGA-C5-A907-01	0.235877964	Tumor	CESC
TCGA-EK-A2RM-01	0.2923177	Tumor	CESC
[truncated: 9,008 more rows]
