# Supplementary material for: FAIM2 is a potential pan-cancer biomarker for prognosis and immune infiltration
Source: Front Oncol. 2022 Sep 14;12:998336. doi: 10.3389/fonc.2022.998336 (PMC9516132; doi:10.3389/fonc.2022.998336)
Supplement: Supplementary file 8 [file DataSheet_1.zip › Raw data 1/Figure 10/drugCor.txt]

Gene	Drug	cor	pvalue
FAIM2	Cabozantinib	0.349969473225682	0.00612349147167945
FAIM2	3-Bromopyruvate (acid)	-0.332404943284834	0.00946249740908089
FAIM2	Tyrothricin	0.319810801628484	0.0127409149683292
FAIM2	Triciribine phosphate	-0.319368636222574	0.0128719061987141
FAIM2	Benzimate	0.305010149373633	0.0178040841135572
FAIM2	okadaic acid	0.293873458234183	0.0226655099721041
FAIM2	Crizotinib	0.288854993785618	0.0251987475731883
FAIM2	geldanamycin analog	0.288114965649841	0.0255917623724471
FAIM2	Paclitaxel	0.279537577716616	0.0305363458093557
FAIM2	Erlotinib	-0.276175859233529	0.0326809255075503
FAIM	Nelfinavir	-0.275528808838907	0.0331077931312738
FAIM	Eribulin mesilate	-0.273516522158536	0.0344651269497412
FAIM	Salinomycin	-0.267180370322963	0.0390447017673701
FAIM2	Tamoxifen	0.266553415057806	0.039524001317835
FAIM	Dolastatin 10	-0.264517079017056	0.041114419583647
FAIM2	Gefitinib	-0.263313950121544	0.0420786459395565
FAIM2	Vinorelbine	0.263048523180437	0.0422938572164884
FAIM2	Vinblastine	0.25567502917781	0.0486444179284945
