# Supplementary material for: FAIM2 is a potential pan-cancer biomarker for prognosis and immune infiltration
Source: Front Oncol. 2022 Sep 14;12:998336. doi: 10.3389/fonc.2022.998336 (PMC9516132; doi:10.3389/fonc.2022.998336)
Supplement: Supplementary file 8 [file DataSheet_1.zip › Raw data 1/Figure 3 and 5/estimateScores/estimateScores.txt]

ID	StromalScore	ImmuneScore	ESTIMATEScore	TumorPurity	CancerType
TCGA-OR-A5JP-01	-691.521122327289	-710.515891141889	-1402.03701346918	0.92137828484139	ACC
TCGA-OR-A5JG-01	-779.01990145909	-218.432710424003	-997.452611883093	0.896685218970819	ACC
TCGA-OR-A5LG-01	-479.847748095702	271.537642000672	-208.310106095031	0.839513184790778	ACC
TCGA-OR-A5JR-01	-849.097492653756	185.321010653322	-663.776482000434	0.873936699455679	ACC
TCGA-OR-A5KU-01	-948.219272478017	-815.221512591598	-1763.44078506962	0.9406911458131	ACC
TCGA-OR-A5LS-01	-1298.59678759215	-836.722524227439	-2135.31931181959	0.957800333212481	ACC
TCGA-OR-A5L9-01	-171.077312616592	1015.76334684062	844.686034224033	0.745856011270446	ACC
TCGA-OR-A5JQ-01	-13.1019892423416	692.318678749132	679.216689506791	0.761813485589165	ACC
TCGA-OR-A5K4-01	-1634.58418581443	-841.545357306524	-2476.12954312095	0.970975519084828	ACC
TCGA-OR-A5JL-01	-1101.80039219539	-58.3053414917749	-1160.10573368716	0.906997630188712	ACC
TCGA-OR-A5LC-01	-536.350429064885	-422.002400389716	-958.352829454601	0.89412981369961	ACC
TCGA-OR-A5K2-01	-795.182700599736	-126.834288213505	-922.016988813241	0.891728643121225	ACC
TCGA-P6-A5OG-01	871.381917302456	1871.83114460443	2743.21306190689	0.533841646481677	ACC
TCGA-OR-A5JW-01	-941.932857840688	-301.127908725129	-1243.06076656582	0.912058362484622	ACC
TCGA-OR-A5KO-01	-1427.06586801283	-1028.16437039959	-2455.23023841242	0.970237204056189	ACC
TCGA-OR-A5J8-01	1482.87592994628	1930.99928214957	3413.87521209585	0.448147344406095	ACC
TCGA-PA-A5YG-01	61.6356699294387	1038.87003494653	1100.50570487597	0.720322852075775	ACC
TCGA-OR-A5KV-01	-1310.77531452103	-1086.32075842682	-2397.09607294785	0.968135480015693	ACC
TCGA-OR-A5L4-01	-474.595554201963	-132.213119009153	-606.808673211116	0.869841823065097	ACC
TCGA-OR-A5KX-01	-1280.54186510378	-408.483827415986	-1689.02569251977	0.936929224638435	ACC
TCGA-OR-A5L8-01	-872.627929845247	-1015.18571077693	-1887.81364062218	0.946727813683553	ACC
TCGA-OR-A5JO-01	702.414186513867	1966.74975463502	2669.16394114889	0.543001054206687	ACC
TCGA-OR-A5JA-01	-1294.06061168508	-256.419172017991	-1550.47978370307	0.92962782157661	ACC
TCGA-OR-A5LO-01	-1413.42250991692	-1185.10269020602	-2598.52520012294	0.975115733943325	ACC
TCGA-OR-A5JM-01	-1364.5314704881	-1111.32716611573	-2475.85863660383	0.97096600714512	ACC
TCGA-OR-A5JV-01	-61.253930436255	1414.26797521218	1353.01404477592	0.694124060084604	ACC
TCGA-OR-A5JB-01	-510.142541407953	1782.41328594317	1272.27074453522	0.702606963261795	ACC
TCGA-OR-A5LA-01	-14.6845317275527	1011.87706938275	997.192537655193	0.730758775314191	ACC
TCGA-OR-A5JE-01	-710.595563005784	80.1285886300537	-630.46697437573	0.871549795704173	ACC
TCGA-OR-A5JZ-01	-815.005764069179	62.8242931047063	-752.181470964473	0.880170192640255	ACC
TCGA-OR-A5KT-01	367.426105552398	1100.55828701579	1467.98439256819	0.681877287128057	ACC
TCGA-OR-A5KZ-01	-527.206127202656	-199.10729119576	-726.313418398415	0.878361512731468	ACC
TCGA-OR-A5LJ-01	-1274.39484110516	-229.186941729123	-1503.58178283428	0.927069030764949	ACC
TCGA-OR-A5LB-01	-1219.63523553534	-958.873516761056	-2178.5087522964	0.959603323433309	ACC
TCGA-OR-A5LT-01	-1151.36113409002	-601.920620604269	-1753.28175469428	0.940184179917695	ACC
TCGA-OR-A5LD-01	-1152.5400626777	-902.178349835668	-2054.71841251337	0.954332661549821	ACC
TCGA-OR-A5J2-01	-500.890948138627	-361.85688898645	-862.747837125077	0.887757571453291	ACC
TCGA-PK-A5HB-01	-883.973721588032	-412.558249108493	-1296.53197069652	0.915248780137581	ACC
TCGA-OR-A5JS-01	-1320.46006989203	-680.393537176319	-2000.85360706835	0.95194075209017	ACC
TCGA-OR-A5K6-01	-801.694787721679	-25.1136017367029	-826.808389458382	0.885316859709083	ACC
TCGA-OR-A5JY-01	-962.242221934828	92.0441780153215	-870.198043919506	0.888260438738185	ACC
TCGA-OR-A5JT-01	-1009.27332958473	-299.380187283167	-1308.6535168679	0.915964192584775	ACC
TCGA-PK-A5H8-01	-870.790491354957	-48.9818329887488	-919.772324343706	0.891579476956563	ACC
TCGA-OR-A5JX-01	-783.749963412503	-176.690440814588	-960.440404227091	0.894266994267785	ACC
TCGA-OR-A5LK-01	-165.669476148126	1626.73288702629	1461.06341087817	0.682620046527805	ACC
TCGA-P6-A5OF-01	-651.653076402813	-350.469617393099	-1002.12269379591	0.896988463814454	ACC
TCGA-OR-A5JI-01	54.2073423496652	487.187738828886	541.395081178551	0.774762019424623	ACC
TCGA-OR-A5K5-01	-1193.97127505553	-498.804009423202	-1692.77528447873	0.937121456860578	ACC
TCGA-OR-A5JC-01	-716.522012777218	-75.6660692435868	-792.188082020805	0.882942433227364	ACC
TCGA-OR-A5KW-01	-942.256434955562	-774.626843771931	-1716.88327872749	0.938350630673619	ACC
TCGA-OR-A5JJ-01	-1098.50596896923	-585.274678891355	-1683.78064786059	0.936659848097425	ACC
TCGA-OR-A5JD-01	-573.946325405122	603.205683009561	29.2593576044386	0.820059047492226	ACC
TCGA-OR-A5LM-01	-1097.77899914246	-304.960604752704	-1402.73960389517	0.921418363997313	ACC
TCGA-PK-A5HA-01	97.9893070180579	906.106504344403	1004.09581136246	0.730066671419774	ACC
TCGA-OR-A5JF-01	-864.437889283026	-677.410467817892	-1541.84835710092	0.929160188752484	ACC
TCGA-OR-A5LH-01	-1056.21678234405	115.634718303682	-940.582064040372	0.892958647275537	ACC
TCGA-OR-A5K1-01	-608.947857137593	122.959905254584	-485.987951883009	0.860956228254394	ACC
TCGA-OR-A5LN-01	-487.80688724218	1104.17374932352	616.366862081345	0.767757308566879	ACC
TCGA-OR-A5LE-01	-1643.7153893419	-1127.1568864964	-2770.8722758383	0.98041170561277	ACC
TCGA-OR-A5L3-01	-1047.22184186988	-245.66736043659	-1292.88920230647	0.915033217968531	ACC
TCGA-OU-A5PI-01	-536.590235526241	-710.795269451146	-1247.38550497739	0.91231849382757	ACC
TCGA-OR-A5K8-01	-1019.84262434721	-333.045509432618	-1352.88813377983	0.918550298372003	ACC
TCGA-OR-A5K0-01	-1443.71614019384	-561.904410882215	-2005.62055107606	0.952154834528833	ACC
TCGA-OR-A5KY-01	-401.066089426219	-150.237830988946	-551.303920415164	0.865793607900328	ACC
TCGA-OR-A5J9-01	-946.656010157525	-608.208613372469	-1554.86462352999	0.929864811554008	ACC
TCGA-OR-A5J1-01	-987.092892999333	-156.442111486575	-1143.53500448591	0.905970581389015	ACC
TCGA-OR-A5J5-01	-1531.40412007347	-556.739261596496	-2088.14338166996	0.955786935679947	ACC
TCGA-OR-A5L6-01	-753.234866401473	239.062707666345	-514.172158735128	0.863053317847463	ACC
TCGA-OR-A5LP-01	163.372449739607	470.357534152257	633.729983891864	0.766121757617798	ACC
TCGA-OR-A5K9-01	-952.103992794898	-728.177714156245	-1680.28170695114	0.936479839722912	ACC
TCGA-OR-A5J7-01	-1087.55900109671	-629.133596057364	-1716.69259715407	0.938340954638176	ACC
TCGA-PK-A5H9-01	-268.304419816821	180.504414791308	-87.8000050255126	0.829770947488335	ACC
TCGA-OR-A5LR-01	-553.559218322327	-32.1108457545651	-585.670064076893	0.868306880912916	ACC
TCGA-OR-A5JK-01	-200.174577394459	1382.55365522502	1182.37907783056	0.711934838421136	ACC
TCGA-OR-A5J6-01	-612.776112091248	552.186455526836	-60.5896565644122	0.827535175623015	ACC
TCGA-OR-A5LL-01	-953.649387184846	-451.736685117856	-1405.3860723027	0.921569243367979	ACC
TCGA-OR-A5K3-01	-897.754297201532	256.286018158839	-641.468279042693	0.872340438030904	ACC
TCGA-OR-A5J3-01	-1186.54658709514	-653.740757634033	-1840.28734472917	0.944458179282009	ACC
TCGA-OR-A5L5-01	135.687317967506	704.938200836625	840.62551880413	0.746252903009711	ACC
TCGA-FD-A3SS-01	-966.106950321322	-414.641791432977	-1380.7487417543	0.920159253826395	BLCA
TCGA-FD-A43S-01	802.421822515165	2262.83728839958	3065.25911091474	0.493287158661984	BLCA
TCGA-UY-A78K-01	-529.470011420003	1787.4496896191	1257.97967819909	0.704098138351231	BLCA
TCGA-DK-A2HX-01	959.923334466322	280.231656424548	1240.15499089087	0.705953679512025	BLCA
TCGA-DK-A1A3-01	222.313175691663	661.864820550642	884.177996242305	0.741982102664854	BLCA
TCGA-GC-A6I3-01	-214.272144332651	1644.82464534659	1430.55250101393	0.685886066405515	BLCA
TCGA-XF-AAMJ-01	1184.92990378588	609.563660634359	1794.49356442024	0.646050142987996	BLCA
TCGA-GC-A6I1-01	-176.254257857357	2348.7616355982	2172.50737774085	0.602723815449497	BLCA
TCGA-ZF-A9RL-01	-2185.8736387569	-899.145925195353	-3085.01956395225	0.98844869579365	BLCA
TCGA-DK-A3IL-01	-780.131110305029	-267.046199025072	-1047.1773093301	0.89989234775605	BLCA
TCGA-E7-A6MF-01	-1832.36480789055	-289.699919112734	-2122.06472700328	0.957239282847846	BLCA
TCGA-BT-A20R-01	842.621039829022	585.148256586914	1427.76929641594	0.686183308933263	BLCA
TCGA-H4-A2HQ-01	-1731.75522353987	-341.355293399751	-2073.11051693963	0.955135721464538	BLCA
TCGA-GV-A3QH-01	-2216.15256687883	-732.794087347955	-2948.94665422679	0.985224563893135	BLCA
TCGA-4Z-AA82-01	-186.144717106194	323.52601340084	137.381296294646	0.810873483343772	BLCA
TCGA-E7-A4XJ-01	-1366.52270562516	-472.427213359468	-1838.94991898463	0.944393644585802	BLCA
TCGA-XF-A8HE-01	-267.362121931124	1319.71850166088	1052.35637972976	0.725207295363918	BLCA
TCGA-XF-A9T0-01	-208.527156774692	634.074255501676	425.547098726984	0.785401033328895	BLCA
TCGA-FD-A5BT-01	1466.64293463292	2369.27666082548	3835.9195954584	0.391941159515734	BLCA
TCGA-FD-A3SN-01	-300.976553134626	308.252501492043	7.27594835741746	0.821901466932338	BLCA
TCGA-G2-AA3C-01	-24.5199928975689	2014.38532756087	1989.86533466331	0.623897481668905	BLCA
TCGA-HQ-A2OE-01	-1749.18080904335	-399.67347730945	-2148.8542863528	0.95836951056739	BLCA
TCGA-BL-A3JM-01	-579.66345538521	-185.088585629611	-764.752041014821	0.881044539676252	BLCA
TCGA-XF-AAN3-01	272.388978776209	727.277131669279	999.666110445488	0.730510867699741	BLCA
TCGA-FD-A3SR-01	350.300725565769	981.137848601846	1331.43857416762	0.696400377993234	BLCA
TCGA-4Z-AA89-01	-2160.76312230105	-66.8779708616414	-2227.64109316269	0.961607508731617	BLCA
TCGA-G2-A2EO-01	470.834330337791	1409.75509300919	1880.58942334698	0.63635238303814	BLCA
TCGA-ZF-AA5H-01	-197.073716136065	1277.42638499386	1080.35266885779	0.722371642132186	BLCA
TCGA-BT-A20V-01	-1651.69446016244	464.144677449388	-1187.54978271305	0.908686797790605	BLCA
TCGA-GC-A3WC-01	-176.896690693509	1743.33356963292	1566.43687893941	0.671235527718792	BLCA
TCGA-GV-A3JV-01	-186.864408622992	620.707764667483	433.843356044491	0.78464665196209	BLCA
TCGA-YF-AA3M-01	-1503.09706438127	-118.874380213155	-1621.97144459443	0.933443653500229	BLCA
TCGA-FD-A3B5-01	-775.167647560839	-256.682999846546	-1031.85064740738	0.898908916573926	BLCA
TCGA-CF-A47V-01	-836.924239859757	387.203843719923	-449.720396139834	0.858236008252039	BLCA
TCGA-GU-A42P-01	-1912.57642103153	-965.70750421004	-2878.28392524157	0.983395130110416	BLCA
TCGA-BT-A20T-01	-54.206539692975	770.203383836543	715.996844143568	0.758305011717926	BLCA
TCGA-XF-AAN0-01	-441.780558422869	913.519396864057	471.738838441188	0.781186023235102	BLCA
TCGA-E7-A7DV-01	584.131044083313	2094.32210462115	2678.45314870447	0.541855534934581	BLCA
TCGA-GV-A40E-01	-591.705071503962	402.553339132672	-189.151732371291	0.837981873602156	BLCA
TCGA-FJ-A3Z9-01	-1935.14581678715	-728.58605241819	-2663.73186920534	0.97719301983631	BLCA
TCGA-XF-A9ST-01	-1458.71154634413	-918.695996152792	-2377.40754249692	0.967407691830869	BLCA
TCGA-FJ-A3ZF-01	-1835.77182172112	-1014.97537358024	-2850.74719530136	0.982653554097462	BLCA
TCGA-YC-A89H-01	-656.095711278565	353.762775647746	-302.332935630819	0.846931868854098	BLCA
TCGA-CF-A9FM-01	-1523.3437414053	216.818487200354	-1306.52525420494	0.915838792547576	BLCA
TCGA-DK-A1AD-01	-340.530126770459	298.667943991652	-41.8621827788071	0.825988737576389	BLCA
TCGA-G2-A2EK-01	-902.187764622502	333.910817154188	-568.276947468314	0.867037640973099	BLCA
TCGA-E5-A2PC-01	-1526.47694393559	442.720915098643	-1083.75602883695	0.902220995231981	BLCA
TCGA-C4-A0F1-01	-379.388550580439	308.900602356431	-70.4879482240079	0.828350010590808	BLCA
TCGA-FD-A43N-01	-50.5541282330917	350.470038169341	299.915909936249	0.796681709796841	BLCA
TCGA-BL-A13J-01	-54.1448241975332	-30.7577831672273	-84.9026073647605	0.829533508343049	BLCA
TCGA-FD-A3SO-01	381.118915000667	1003.13436517293	1384.2532801736	0.690815835657227	BLCA
TCGA-XF-A8HD-01	-264.312293630412	1415.01769093851	1150.7053973081	0.71519210242076	BLCA
TCGA-BT-A20X-01	-234.646678995561	446.927366587525	212.280687591964	0.804390469075293	BLCA
TCGA-ZF-AA52-01	833.883810175855	1065.33765064062	1899.22146081648	0.634240256282556	BLCA
TCGA-DK-AA76-01	-1812.75095069249	-1103.06917207574	-2915.82012276824	0.984380115728044	BLCA
TCGA-GV-A3JW-01	-1550.83477749651	-987.444982240501	-2538.27975973702	0.973117095461201	BLCA
TCGA-FD-A3N6-01	-1054.33788369971	312.48992879798	-741.847954901729	0.879449199645212	BLCA
TCGA-CU-A5W6-01	-950.323420277705	151.584453376521	-798.738966901184	0.883393475272609	BLCA
TCGA-DK-A2I4-01	1186.28799254947	2741.64014615603	3927.92813870549	0.37948059881559	BLCA
TCGA-DK-AA6M-01	-22.2949714133979	1624.29567166802	1602.00070025462	0.667356840438476	BLCA
TCGA-4Z-AA7Y-01	-1721.41882877861	-478.726289976509	-2200.14511875511	0.960492061314025	BLCA
TCGA-DK-A3WY-01	864.922189265629	3029.72061531853	3894.64280458416	0.383996485410916	BLCA
TCGA-E7-A3X6-01	-649.220360932484	1082.35012718825	433.129766255766	0.784711584669007	BLCA
TCGA-K4-A3WV-01	-1356.00278551009	-833.754523324899	-2189.75730883499	0.960066579002801	BLCA
TCGA-DK-A3IQ-01	1722.54419965242	387.918454102004	2110.46265375443	0.609966003726698	BLCA
TCGA-ZF-AA56-01	-180.715045680586	1019.11950517008	838.404459489493	0.746469886466436	BLCA
TCGA-CU-A3QU-01	-2030.32215571195	-389.961924872956	-2420.28408058491	0.968982256361752	BLCA
TCGA-FD-A6TI-01	-702.484918001037	-32.3727941466496	-734.857712147687	0.878960326999151	BLCA
TCGA-XF-A9T3-01	505.961664872773	1017.50453011778	1523.46619499055	0.675897613917794	BLCA
TCGA-FD-A3B3-01	717.126956405003	1962.08258638355	2679.20954278856	0.541762214131643	BLCA
TCGA-YF-AA3L-01	-1295.72661541756	-127.937214177976	-1423.66382959554	0.922607489028654	BLCA
TCGA-SY-A9G0-01	1098.0311870498	692.105866569117	1790.13705361891	0.646538126731845	BLCA
TCGA-ZF-A9R2-01	-2419.03294920581	-753.949735750072	-3172.98268495588	0.990323129999311	BLCA
TCGA-GU-AATQ-01	-1077.46861188504	148.162481205981	-929.306130679062	0.892212365557904	BLCA
TCGA-FD-A5C1-01	688.223497293431	1790.40952799839	2478.63302529182	0.566271037243848	BLCA
TCGA-DK-A2I1-01	795.485107013841	1231.08580947655	2026.57091649039	0.619677727041249	BLCA
TCGA-CF-A5U8-01	-1753.94925808927	-463.280072149092	-2217.22933023836	0.961186969632558	BLCA
TCGA-UY-A9PB-01	750.787393427635	1924.08302221108	2674.87041563871	0.542297467089813	BLCA
TCGA-DK-A3X1-01	-531.148152586223	110.444567987236	-420.703584598987	0.856042105674831	BLCA
TCGA-DK-A1AC-01	-2.41509645856994	939.29380709477	936.8787106362	0.736773684598544	BLCA
TCGA-FD-A62N-01	1346.55117848101	2988.90216099778	4335.45333947879	0.323489411429775	BLCA
TCGA-DK-AA75-01	-1885.08025099111	-734.44049042145	-2619.52074141256	0.975794348622764	BLCA
TCGA-XF-A9SL-01	1091.76597079489	2028.06830592286	3119.83427671774	0.486302902777886	BLCA
TCGA-XF-A9T4-01	-727.031365208391	622.876971897237	-104.154393311154	0.83110835912446	BLCA
TCGA-XF-AAN2-01	-910.890911995677	934.816296776197	23.9253847805203	0.820506870638778	BLCA
TCGA-BT-A2LD-01	-611.848235733477	209.998958549782	-401.849277183695	0.854608243028091	BLCA
TCGA-ZF-A9R1-01	-1211.26562896331	-149.438939713625	-1360.70456867693	0.919003250582378	BLCA
TCGA-ZF-A9R9-01	743.206628999415	536.882346597915	1280.08897559733	0.701789875443936	BLCA
TCGA-DK-A6AV-01	-991.289385958495	319.777888795287	-671.511497163208	0.874487990659693	BLCA
TCGA-XF-AAMY-01	175.50641725548	199.695438288983	375.201855544463	0.789953921278682	BLCA
TCGA-GU-A763-01	-1942.17980884485	-49.6073623347268	-1991.78717117958	0.951532294216743	BLCA
TCGA-FD-A3B7-01	1281.9108195914	2119.77094105467	3401.68176064607	0.44974668595582	BLCA
TCGA-FD-A3NA-01	-331.707251699072	685.240486094967	353.533234395894	0.791900221198007	BLCA
TCGA-CF-A47T-01	-1299.42638988094	-525.780229092993	-1825.20661897393	0.943728381964723	BLCA
TCGA-BT-A0S7-01	-474.638744118192	-79.2996370410922	-553.938381159285	0.865987052470904	BLCA
TCGA-GC-A3BM-01	-1503.61238908283	-34.9201747848175	-1538.53256386764	0.928980149348242	BLCA
TCGA-GD-A3OP-01	7.23822882302055	330.663692712278	337.901921535298	0.793299270185693	BLCA
TCGA-SY-A9G5-01	770.752514673196	1693.86281954387	2464.61533421707	0.567965778886046	BLCA
TCGA-KQ-A41S-01	342.361945294628	291.891629065601	634.253574360229	0.766072359705678	BLCA
TCGA-4Z-AA7M-01	-1049.59880159871	-156.239495719253	-1205.83829731796	0.909804260601039	BLCA
TCGA-FD-A3SJ-01	-216.115210565494	1.72875282013818	-214.386457745355	0.839997475736394	BLCA
TCGA-E7-A677-01	-1084.2978800398	157.393565788133	-926.904314251668	0.892053088888002	BLCA
TCGA-UY-A8OD-01	543.031105328812	967.567714894254	1510.59882022307	0.677288430880539	BLCA
TCGA-DK-AA6L-01	-929.844109140225	819.287861951055	-110.55624718917	0.831630579074771	BLCA
TCGA-GD-A2C5-01	-197.515435041561	41.0593971644405	-156.45603787712	0.835353237448447	BLCA
TCGA-K4-A4AC-01	-532.344131494127	953.5406744913	421.196542997173	0.785796165287587	BLCA
TCGA-FD-A62O-01	-870.01167659505	-425.801283933893	-1295.81296052894	0.915206253171148	BLCA
TCGA-BT-A2LB-01	220.608908831236	1007.08111875228	1227.69002758352	0.707248405263066	BLCA
TCGA-FD-A3N5-01	-909.130477280723	355.581413975248	-553.549063305475	0.865958473588658	BLCA
TCGA-G2-A3VY-01	-2050.53514065762	-993.131687975926	-3043.66682863355	0.987510531793037	BLCA
TCGA-DK-A1AA-01	-1428.37596842002	60.639784743434	-1367.73618367658	0.919409689818945	BLCA
TCGA-XF-A9SY-01	556.512062169931	2077.17964805799	2633.69171022792	0.547366084279626	BLCA
TCGA-DK-AA6Q-01	-1515.15009856556	1073.16840054197	-441.981698023593	0.857652421774033	BLCA
TCGA-G2-A2EL-01	-2041.81414724661	-1571.76153275549	-3613.5756800021	0.997221973008658	BLCA
TCGA-E7-A6ME-01	-1595.5390168051	201.505070933878	-1394.03394587122	0.920921059672329	BLCA
TCGA-HQ-A2OF-01	-1688.88367145688	-907.860397419112	-2596.74406887599	0.975057738217639	BLCA
TCGA-FD-A6TF-01	448.684032376772	430.14491562131	878.828947998082	0.742508272839922	BLCA
TCGA-FD-A3SP-01	1674.93682050123	1912.18878064209	3587.12560114332	0.4252704634711	BLCA
TCGA-BT-A20P-01	-1494.6360425828	-381.804002087108	-1876.44004466991	0.946188853503806	BLCA
TCGA-GV-A40G-01	-1815.9334138414	-658.737991198716	-2474.67140504012	0.970924303531147	BLCA
TCGA-CF-A47S-01	-1486.71242305428	256.142553635837	-1230.56986941844	0.911304976349762	BLCA
TCGA-XF-A9T2-01	-173.916731746749	-83.0673597433817	-256.984091490131	0.843373762134753	BLCA
TCGA-CF-A9FH-01	-1921.16619242995	-256.033252275122	-2177.19944470508	0.959549231483372	BLCA
TCGA-ZF-AA4X-01	-2433.55995897773	-365.424965738323	-2798.98492471605	0.981216129186948	BLCA
TCGA-XF-AAMQ-01	-696.947452575919	1136.60784998144	439.660397405526	0.784117012441195	BLCA
TCGA-CF-A3MH-01	-1951.17897367716	-113.862359725528	-2065.04133340269	0.954784251101717	BLCA
TCGA-DK-AA6W-01	-1180.33678091071	-75.0964728511944	-1255.4332537619	0.912801584065747	BLCA
TCGA-KQ-A41O-01	-2498.16905169467	-1427.09344417486	-3925.26249586953	0.999585187699561	BLCA
TCGA-FJ-A3Z7-01	122.446583667177	353.271070808292	475.717654475469	0.780821272306724	BLCA
TCGA-S5-AA26-01	-1878.95914484774	-591.330187071595	-2470.28933191933	0.970770120170409	BLCA
TCGA-FD-A3B4-01	136.237541481777	1349.80877799347	1486.04631947525	0.679935569127192	BLCA
TCGA-GC-A3OO-01	-35.6651821774068	403.076375821404	367.411193643997	0.790654608462759	BLCA
TCGA-XF-A9SP-01	928.075912010868	836.72425486926	1764.80016688013	0.64937092851164	BLCA
TCGA-FD-A3SL-01	1115.67882182508	739.817850232731	1855.49667205781	0.639189371192811	BLCA
TCGA-FD-A6TB-01	477.720457149343	1949.83618485178	2427.55664200112	0.572434581192603	BLCA
TCGA-FD-A6TA-01	526.983645633157	1251.00347912182	1777.98712475498	0.64789767329682	BLCA
TCGA-XF-A8HB-01	-1910.35657531476	-393.482669071655	-2303.83924438642	0.964616778738975	BLCA
TCGA-UY-A8OB-01	-1278.21450291834	569.293704160745	-708.920798757595	0.877138308715958	BLCA
TCGA-GU-A767-01	-365.421272405478	-107.614482075467	-473.035754480945	0.859987555743316	BLCA
TCGA-FD-A43U-01	1021.38491159002	2285.67785642474	3307.06276801477	0.462107928505238	BLCA
TCGA-DK-AA6T-01	-132.685598871451	2152.56165817382	2019.87605930237	0.620448727525082	BLCA
TCGA-5N-A9KI-01	-17.4430522970934	735.536923787716	718.093871490623	0.758104308424645	BLCA
TCGA-XF-A8HF-01	-185.076312572071	475.641123573778	290.564811001707	0.797510577052421	BLCA
TCGA-UY-A78L-01	-243.158528510862	216.025052357014	-27.133476153848	0.824768115763497	BLCA
TCGA-FD-A5C0-01	-439.479674932554	200.288908347301	-239.190766585253	0.841967466613737	BLCA
TCGA-UY-A9PE-01	-522.562936856199	-255.150856077625	-777.713792933824	0.881942954097338	BLCA
TCGA-K4-A6FZ-01	-917.625374258455	908.040127637776	-9.58524662067907	0.823308797433702	BLCA
TCGA-DK-A3IK-01	-402.040383854208	-20.452827095337	-422.493210949545	0.856177865500772	BLCA
TCGA-LC-A66R-01	-278.59225225021	1521.95890660801	1243.3666543578	0.705619703503468	BLCA
TCGA-GU-A762-01	424.82088821665	2367.23403856076	2792.05492677742	0.52776562905747	BLCA
TCGA-4Z-AA7O-01	-621.367797725919	643.403262717625	22.0354649917058	0.820665421535816	BLCA
TCGA-DK-A6B5-01	-936.83158157049	773.477151505905	-163.354430064585	0.835909451177787	BLCA
TCGA-C4-A0F0-01	-187.160225598743	841.54647576769	654.386250168948	0.764169521807763	BLCA
TCGA-UY-A78N-01	-1180.10963129027	-877.832494509152	-2057.94212579942	0.954473922412639	BLCA
TCGA-G2-AA3F-01	-1128.03305367344	-453.459069272642	-1581.49212294608	0.931295687354842	BLCA
TCGA-ZF-AA53-01	643.898698264348	1675.16645261677	2319.06515088111	0.585419391594647	BLCA
TCGA-LT-A8JT-01	-1486.73644114588	162.259265862583	-1324.47717528329	0.916893739370665	BLCA
TCGA-XF-A8HI-01	-1531.85605922459	18.7237096184375	-1513.13234960616	0.927593683462005	BLCA
TCGA-FJ-A3ZE-01	-2036.18708743004	-1015.41314895445	-3051.60023638449	0.987693337705783	BLCA
TCGA-FD-A3SM-01	142.782319021482	-50.9118684534908	91.8704505679914	0.814764911494564	BLCA
TCGA-DK-AA6X-01	-567.35730393941	866.980767216063	299.623463276653	0.796707654572039	BLCA
TCGA-XF-A9SJ-01	206.471422235112	1397.20813161788	1603.67955385299	0.667173289721791	BLCA
TCGA-CF-A7I0-01	-479.867429832624	90.2196515226008	-389.647778310023	0.85367683435632	BLCA
TCGA-GD-A3OQ-01	-1186.371089435	-109.976858828531	-1296.34794826353	0.915237896817402	BLCA
TCGA-CU-A0YO-01	-342.821921538386	866.833284861335	524.011363322949	0.776372832993978	BLCA
TCGA-DK-AA71-01	-1253.55977712323	-229.419638073804	-1482.97941519704	0.92593105306653	BLCA
TCGA-CF-A9FL-01	-363.074441267985	13.1968988180003	-349.877542449985	0.850621955867316	BLCA
TCGA-ZF-AA5N-01	-1534.1089008421	-166.99239469029	-1701.10129553239	0.937547295516028	BLCA
TCGA-UY-A9PF-01	-455.199253905251	463.116407862161	7.91715395691011	0.821847848866336	BLCA
TCGA-UY-A78P-01	190.376312771761	1976.40230626511	2166.77861903687	0.603394610543199	BLCA
TCGA-CF-A1HR-01	-810.685043292482	381.779917706979	-428.905125585503	0.856663783809734	BLCA
TCGA-DK-A3IN-01	469.872777876571	1013.72272542752	1483.59550330409	0.680199320689618	BLCA
TCGA-UY-A9PH-01	227.520642204526	2012.24806845765	2239.76871066218	0.59481626151114	BLCA
TCGA-GD-A76B-01	-726.002850554459	1383.0224587008	657.019608146341	0.763920136317423	BLCA
TCGA-ZF-AA58-01	819.844317567979	2392.6275931744	3212.47191074238	0.474376394572347	BLCA
TCGA-ZF-AA4V-01	-458.829719563189	846.654999567315	387.825280004126	0.78881638578209	BLCA
TCGA-DK-AA6R-01	-906.078549394465	191.720420305649	-714.358129088816	0.877521324898752	BLCA
TCGA-FT-A61P-01	652.641796736896	1187.97193649812	1840.61373323502	0.640867942710573	BLCA
TCGA-2F-A9KQ-01	-1217.22861975966	-575.379737471247	-1792.60835723091	0.942135065867249	BLCA
TCGA-K4-A54R-01	238.83224588246	1369.64097777831	1608.47322366076	0.666648970105558	BLCA
TCGA-FD-A62S-01	1214.00524699648	1415.41359126865	2629.41883826513	0.54789088277679	BLCA
TCGA-ZF-A9R3-01	-1188.81217491253	243.001705276368	-945.810469636164	0.893303851894895	BLCA
TCGA-BT-A42F-01	-211.480355346148	2048.75810531975	1837.27774997361	0.64124377206959	BLCA
TCGA-K4-A83P-01	1124.09040013347	2508.83773726476	3632.92813739824	0.419175882539677	BLCA
TCGA-K4-A5RJ-01	468.099783232586	2783.90178090509	3252.00156413767	0.469260373053208	BLCA
TCGA-XF-A9SX-01	963.452661920758	1895.123576194	2858.57623811475	0.519446683391109	BLCA
TCGA-KQ-A41N-01	-1242.55373674976	-738.989861865226	-1981.54359861499	0.951068776701154	BLCA
TCGA-DK-A1AE-01	-1235.07234442566	-370.189013178504	-1605.26135760417	0.932560951179963	BLCA
TCGA-DK-A3WX-01	107.823304211883	1430.85232075261	1538.67562496449	0.674250538264672	BLCA
TCGA-DK-A3WW-01	-441.777626812514	1958.13126336729	1516.35363655477	0.676666699013217	BLCA
TCGA-XF-A9SK-01	734.298887018656	1229.56452079659	1963.86340781524	0.626875768201465	BLCA
TCGA-KQ-A41R-01	-1308.76789414663	-356.605986034833	-1665.37388018146	0.93571011582448	BLCA
TCGA-CF-A3MG-01	-2143.92616089666	-602.237883173041	-2746.1640440697	0.979690911504357	BLCA
TCGA-CU-A0YR-01	119.868854786521	1286.52257624919	1406.39143103572	0.68846261434102	BLCA
TCGA-UY-A78M-01	-309.619872964888	-243.495992198723	-553.115865163611	0.865926670236419	BLCA
TCGA-CF-A5UA-01	-1549.20658774633	-226.520154651868	-1775.7267423982	0.941301456939133	BLCA
TCGA-ZF-A9RN-01	-1133.50745716877	1040.58089632707	-92.9265608416954	0.830190696395287	BLCA
TCGA-4Z-AA81-01	-1271.33294326825	798.740377461487	-472.592565806764	0.859954355403174	BLCA
TCGA-E7-A8O8-01	-1424.41864912981	-214.690782186969	-1639.10943131678	0.934343125791895	BLCA
TCGA-BL-A0C8-01	-761.727864088343	-542.435041050098	-1304.16290513844	0.915699495161947	BLCA
TCGA-GC-A3RB-01	-1322.09613175982	-191.453980247028	-1513.55011200685	0.927616591294416	BLCA
TCGA-BT-A20O-01	1034.16516899659	3068.79447911672	4102.95964811331	0.35558719022388	BLCA
TCGA-G2-A2ES-01	-38.3807197410352	848.413092630791	810.032372889756	0.749234671633332	BLCA
TCGA-DK-AA6P-01	-1610.30125610593	-790.471828297455	-2400.77308440339	0.968270505127471	BLCA
TCGA-FD-A43P-01	-267.880430643733	1944.95291627349	1677.07248562976	0.659109721217596	BLCA
TCGA-2F-A9KT-01	-943.881888121651	-101.993848270213	-1045.87573639186	0.899809009582647	BLCA
TCGA-CF-A9FF-01	-632.816399299719	453.62881133811	-179.187587961609	0.837182828205931	BLCA
TCGA-UY-A9PA-01	-1630.24046356789	818.926444184969	-811.314019382921	0.884257004455282	BLCA
TCGA-E7-A7DU-01	-1536.08052885085	-185.494402477998	-1721.57493132884	0.938588474516523	BLCA
TCGA-2F-A9KW-01	-30.6605563905299	345.07552961694	314.41497322641	0.795393567301831	BLCA
TCGA-4Z-AA87-01	-814.824862661119	690.482007752802	-124.342854908317	0.832752703004902	BLCA
TCGA-GU-A42Q-01	-1428.60037927153	-520.321771348711	-1948.92215062024	0.949578346949589	BLCA
TCGA-E7-A97P-01	115.684100573748	1717.57060353833	1833.25470411208	0.641696800847188	BLCA
TCGA-XF-AAMG-01	-186.924493507982	-22.9247807187405	-209.849274226722	0.839635921116413	BLCA
TCGA-BT-A3PH-01	-1001.32054590091	-386.58458440958	-1387.90513031049	0.920570053496251	BLCA
TCGA-ZF-AA4R-01	158.108369653987	-121.30124161158	36.8071280424064	0.819424502108968	BLCA
TCGA-ZF-AA5P-01	720.820495332108	936.633975701149	1657.45447103326	0.661272652208969	BLCA
TCGA-DK-A3X2-01	-1800.76878625785	-945.913528356309	-2746.68231461416	0.979706162965491	BLCA
TCGA-YC-A8S6-01	596.033738619116	1309.9508770987	1905.98461571781	0.633472411012408	BLCA
TCGA-K4-A4AB-01	152.082778987082	541.975878510246	694.058657497328	0.760400370848039	BLCA
TCGA-GC-A3RC-01	-407.846313366241	1405.01777757535	997.171464209112	0.730760886933516	BLCA
TCGA-GU-AATP-01	517.608294297909	748.039345243837	1265.64763954175	0.703298423816918	BLCA
TCGA-CF-A1HS-01	-635.093370770623	608.214556856388	-26.8788139142351	0.824746977050739	BLCA
TCGA-ZF-AA4U-01	-2235.69502837965	-278.898626239957	-2514.5936546196	0.972310459870345	BLCA
TCGA-GV-A3QF-01	-1696.57985829587	-436.457139768702	-2133.03699806457	0.957703984008157	BLCA
TCGA-GC-A4ZW-01	-1663.98104313798	-551.46219197101	-2215.44323510899	0.961114602246146	BLCA
TCGA-ZF-A9RD-01	-204.28836067948	1832.36719834584	1628.07883766636	0.664501124214047	BLCA
TCGA-GU-A766-01	231.506272018284	2405.15547692928	2636.66174894757	0.547001174224533	BLCA
TCGA-G2-A2EF-01	-673.369341499593	1643.60251446737	970.233172967776	0.733454455891729	BLCA
TCGA-FD-A5BY-01	-190.692543855502	425.167919423527	234.475375568026	0.802450668491176	BLCA
TCGA-CF-A8HX-01	-1592.39065007167	-481.389343388648	-2073.77999346032	0.955164821737416	BLCA
TCGA-GV-A6ZA-01	-1351.24705038008	390.438123790503	-960.808926589576	0.894291202216781	BLCA
TCGA-DK-A1A5-01	323.019066671329	373.231725857653	696.250792528982	0.760191349987964	BLCA
TCGA-4Z-AA7N-01	814.378746242645	2574.82640120458	3389.20514744722	0.451381676704769	BLCA
TCGA-GC-A3RD-01	-1165.0298394254	-110.947119247202	-1275.9769586726	0.914029003706111	BLCA
TCGA-G2-A3IE-01	-1345.65388367821	-132.55839101723	-1478.21227469543	0.92566653188012	BLCA
TCGA-FD-A5BZ-01	1005.04990815315	146.083994812527	1151.13390296567	0.715148138676702	BLCA
TCGA-BT-A3PJ-01	-636.562539676926	1027.73566165796	391.173121981037	0.788514246917306	BLCA
TCGA-CU-A72E-01	-158.211180492585	283.965229200293	125.754048707708	0.811871125725671	BLCA
TCGA-ZF-A9RM-01	-2486.50940522644	-859.878763890949	-3346.38816911739	0.993534463215667	BLCA
TCGA-FD-A6TH-01	21.5902298257019	145.0962744034	166.686504229102	0.808348562225119	BLCA
TCGA-GD-A3OS-01	-403.591753960994	-59.5721843697361	-463.16393833073	0.859247171908988	BLCA
TCGA-DK-A3IS-01	-1817.92824386926	-180.194331533307	-1998.12257540257	0.951817892026639	BLCA
TCGA-K4-A3WS-01	1114.12402760692	1227.5346972979	2341.65872490483	0.582727409522719	BLCA
TCGA-4Z-AA7R-01	-955.406531177439	-661.935308783207	-1617.34183996065	0.933199659064411	BLCA
TCGA-DK-A6B1-01	-1217.81930566949	-398.477346731251	-1616.29665240074	0.933144514822972	BLCA
TCGA-GV-A3QI-01	-1852.42257617138	-1158.90422161457	-3011.32679778595	0.986751481281244	BLCA
TCGA-DK-A6AW-01	-1114.39162724232	-301.901537571876	-1416.29316481419	0.922189606077835	BLCA
TCGA-BT-A20W-01	-611.308519875795	596.271221209801	-15.0372986659945	0.823762777842138	BLCA
TCGA-DK-A3IU-01	904.261091882951	2713.30963760508	3617.57072948803	0.421221496389647	BLCA
TCGA-GC-A3YS-01	475.7008017112	923.649923503625	1399.35072521482	0.689211810574548	BLCA
TCGA-4Z-AA7Q-01	-504.94408163536	1787.9086537389	1282.96457210354	0.701489112645399	BLCA
TCGA-LT-A5Z6-01	-1800.43853886642	63.0676285356681	-1737.37091033076	0.939385980346425	BLCA
TCGA-GC-A3I6-01	-492.080525461775	822.427300657139	330.346775195363	0.793973981547523	BLCA
TCGA-E7-A5KF-01	-2384.94787057557	-532.305830809932	-2917.2537013855	0.984417141917505	BLCA
TCGA-DK-A3IM-01	-1743.0715195887	-648.78526127646	-2391.85678086516	0.967942598493212	BLCA
TCGA-CF-A47X-01	-1775.35668295141	-609.456407383307	-2384.81309033471	0.967682386892096	BLCA
TCGA-BT-A2LA-01	-1395.29545921914	-1432.76622701995	-2828.06168623908	0.982030561606807	BLCA
TCGA-GV-A3QK-01	-1243.64400164553	895.044905950351	-348.59909569518	0.850523272822555	BLCA
TCGA-FD-A6TD-01	275.606666437179	1616.63418588559	1892.24085232277	0.635032134281102	BLCA
TCGA-XF-AAMX-01	-383.476501379134	-248.21640861329	-631.692909992424	0.871638013869997	BLCA
TCGA-ZF-A9R5-01	-1727.13992578381	-85.474087189637	-1812.61401297345	0.943115448324316	BLCA
TCGA-XF-A8HC-01	-2019.29665289741	-938.028325241211	-2957.32497813862	0.985434450520324	BLCA
TCGA-ZF-A9RF-01	-745.616272061203	1878.9705839648	1133.3543119036	0.716969906969052	BLCA
TCGA-H4-A2HO-01	-801.968287949241	537.360600784599	-264.607687164642	0.843974533032766	BLCA
TCGA-BT-A42E-01	-505.387179343436	1683.80314500067	1178.41596565724	0.712343241470749	BLCA
TCGA-FD-A5BU-01	475.437566998476	1298.33529893991	1773.77286593839	0.648368757141726	BLCA
TCGA-XF-A9T6-01	-1203.01224184425	298.924356149991	-904.087885694256	0.890534488437511	BLCA
TCGA-ZF-AA4T-01	-1762.93302834242	-379.102052162343	-2142.03508050476	0.958083219703922	BLCA
TCGA-FD-A3B6-01	-190.138283898081	1704.05641243467	1513.91812853659	0.676929882434294	BLCA
TCGA-4Z-AA80-01	-1713.41903339861	-472.294621335665	-2185.71365473427	0.959900348217909	BLCA
TCGA-XF-A9SW-01	1472.60461583161	1140.15155413806	2612.75616996966	0.549935347710204	BLCA
TCGA-E7-A5KE-01	-2173.10209022632	-959.381975618627	-3132.48406584495	0.989480622231003	BLCA
TCGA-DK-AA6S-01	766.966701609023	1128.23440579789	1895.20110740691	0.634696405263556	BLCA
TCGA-FD-A5BR-01	-146.010809152999	1039.25679621377	893.245987060767	0.741089066153923	BLCA
TCGA-FD-A6TC-01	285.306096319213	129.268530273732	414.574626592945	0.786396974624306	BLCA
TCGA-XF-AAN1-01	-1460.09752798346	-136.690349943679	-1596.78787792714	0.932111199426006	BLCA
TCGA-DK-A3IV-01	-1493.23474856173	1254.58976761631	-238.644980945425	0.841924239601641	BLCA
TCGA-PQ-A6FN-01	-527.335293981495	692.189826962508	164.854532981012	0.808506842687682	BLCA
TCGA-K4-A5RI-01	-576.244456138143	216.453867932216	-359.790588205927	0.85138612490385	BLCA
TCGA-ZF-A9R7-01	-955.749314426935	2003.11650166152	1047.36718723458	0.725711350063278	BLCA
TCGA-XF-A9SM-01	653.884657811626	2443.07988044212	3096.96453825375	0.489233481864874	BLCA
TCGA-FD-A6TE-01	-1909.7327663315	-99.1710430188698	-2008.90380935037	0.952302013836907	BLCA
TCGA-XF-AAME-01	1550.49056711875	2358.26460614683	3908.75517326558	0.382082945774248	BLCA
TCGA-BT-A42C-01	-1731.59951001567	-445.555216236545	-2177.15472625221	0.95954738338603	BLCA
TCGA-CF-A47Y-01	-1627.9484343136	-383.646343373835	-2011.59477768743	0.952422477503989	BLCA
TCGA-E7-A519-01	-788.096759332877	1300.02009338093	511.923334048054	0.777489957241473	BLCA
TCGA-FD-A43Y-01	67.1737607262403	792.996870255362	860.170630981603	0.744340051409288	BLCA
TCGA-BL-A5ZZ-01	922.871347988732	1238.62456681966	2161.49591480839	0.604012797838697	BLCA
TCGA-CF-A3MF-01	-1295.87496818707	-272.659586229254	-1568.53455441632	0.93060116530797	BLCA
TCGA-FD-A3B8-01	1641.43690363406	2672.80999696148	4314.24690059554	0.326433325750188	BLCA
TCGA-BL-A13I-01	911.45264189637	2144.07329894769	3055.52594084406	0.49452944741287	BLCA
TCGA-DK-A1A7-01	-1082.0837314371	46.5740042155097	-1035.50972722159	0.899144114092059	BLCA
TCGA-DK-A1A6-01	-470.205371787899	961.130999886938	490.925628099038	0.779424654692013	BLCA
TCGA-DK-A6B2-01	615.803440171157	1279.10790572142	1894.91134589258	0.634729273044207	BLCA
TCGA-DK-AA74-01	1418.18502838659	2368.48557835508	3786.67060674167	0.398581635618513	BLCA
TCGA-ZF-AA4N-01	-782.795741436302	755.133690044871	-27.6620513914314	0.824811987455347	BLCA
TCGA-BT-A0YX-01	-527.457283996595	941.919539494267	414.462255497673	0.786407163692707	BLCA
TCGA-R3-A69X-01	485.596170266087	1273.55456927914	1759.15073954523	0.650001341930996	BLCA
TCGA-XF-AAMW-01	-442.534573619583	801.790868499809	359.256294880226	0.791386947223808	BLCA
TCGA-C4-A0EZ-01	-1296.38260361059	-1118.35254923137	-2414.73515284196	0.968780642817172	BLCA
TCGA-E7-A678-01	-1886.01067260739	7.8470488091822	-1878.16362379821	0.946270698269884	BLCA
TCGA-G2-A3IB-01	-1441.30004283531	-227.699035584201	-1668.99907841951	0.935897705249261	BLCA
TCGA-DK-A3IT-01	-64.887455263787	516.735674315315	451.848219051528	0.783005462381372	BLCA
TCGA-MV-A51V-01	-1229.65883328644	-559.625349040198	-1789.28418232664	0.941971376409378	BLCA
TCGA-UY-A78O-01	-877.168351513544	-37.3788876436984	-914.547239157242	0.89123187606323	BLCA
TCGA-FD-A6TK-01	891.286583317388	1583.20593520874	2474.49251852613	0.566771875155335	BLCA
TCGA-4Z-AA83-01	-841.132590629234	458.880834753995	-382.251755875239	0.8531109213453	BLCA
TCGA-DK-A2I6-01	-944.499778975849	-238.026346399959	-1182.52612537581	0.90837869600005	BLCA
TCGA-XF-AAN4-01	1614.96056015134	2050.13583482656	3665.09639497791	0.414884163958507	BLCA
TCGA-CF-A27C-01	-2155.86380528171	-420.834867663429	-2576.69867294514	0.974400441484408	BLCA
TCGA-5N-A9KM-01	-75.7753600302046	868.089406742473	792.314046712268	0.750954687122129	BLCA
TCGA-BT-A20U-01	-344.554618714296	188.875934442527	-155.678684271769	0.835290506127443	BLCA
TCGA-YC-A9TC-01	-935.98689006851	-169.342073922522	-1105.32896399103	0.903582166066126	BLCA
TCGA-E7-A6MD-01	54.94904610622	1082.80001785945	1137.74906396567	0.716520056908374	BLCA
TCGA-K4-A5RH-01	879.233570235392	2477.71907614934	3356.95264638473	0.455601158751696	BLCA
TCGA-XF-AAMH-01	-871.644885949526	-597.462328725135	-1469.10721467466	0.925160046808829	BLCA
TCGA-DK-A1AB-01	892.168267796958	966.731354272344	1858.8996220693	0.638805140851118	BLCA
TCGA-E5-A4TZ-01	-1975.1402587457	-270.483496848763	-2245.62375559446	0.962328551928491	BLCA
TCGA-FD-A43X-01	-1793.91291395764	-507.121006605021	-2301.03392056266	0.96450812633013	BLCA
TCGA-XF-A9SU-01	442.370175879168	946.890907390169	1389.26108326934	0.69028415825773	BLCA
TCGA-BT-A20N-01	-1027.32970197321	-679.443950909341	-1706.77365288255	0.937836609530715	BLCA
TCGA-BT-A20J-01	-336.104489461183	1750.47344052669	1414.36895106551	0.687612843823338	BLCA
TCGA-E7-A4IJ-01	-1339.89828497136	528.471322238171	-811.426962733192	0.884264746630831	BLCA
TCGA-CF-A47W-01	-1632.13256363008	-372.895812926616	-2005.0283765567	0.952128265454987	BLCA
TCGA-XF-A9SV-01	163.08685141058	-67.6125675268159	95.4742838837638	0.814458087285894	BLCA
TCGA-K4-AAQO-01	440.197797133696	831.442670878261	1271.64046801196	0.702672793530851	BLCA
TCGA-CU-A3YL-01	-968.023738527066	-118.449000322127	-1086.47273884919	0.902392907594191	BLCA
TCGA-DK-A2I2-01	238.096723316348	1585.23666889313	1823.33339220947	0.642813067200886	BLCA
TCGA-4Z-AA84-01	-1009.01376482668	-344.198506371893	-1353.21227119857	0.918569105749482	BLCA
TCGA-DK-A1AF-01	1219.45017421478	1733.57574481068	2953.02591902546	0.507550213178015	BLCA
TCGA-E5-A4U1-01	-2036.70144309795	-939.805205238916	-2976.50664833687	0.985909360482463	BLCA
TCGA-BT-A20Q-01	403.98183798932	1043.72655203279	1447.70839002211	0.684051314605731	BLCA
TCGA-ZF-A9R4-01	-1586.34497018229	175.545427488871	-1410.79954269342	0.921877440694854	BLCA
TCGA-KQ-A41Q-01	-1412.29971487053	-412.934397156384	-1825.23411202691	0.943729716637168	BLCA
TCGA-E7-A8O7-01	-1318.9671147497	639.243373548446	-679.723741201254	0.875072061148788	BLCA
TCGA-ZF-AA4W-01	-1286.38348424584	-4.88194089893428	-1291.26542514477	0.914937046046824	BLCA
TCGA-XF-AAN7-01	-164.415791119535	51.2436769852342	-113.172114134301	0.831843752490797	BLCA
TCGA-XF-A8HH-01	218.285406296573	301.739306223353	520.024712519926	0.776741532617078	BLCA
TCGA-FD-A5BX-01	808.231539251945	1839.99608421008	2648.22762346202	0.54557915755549	BLCA
TCGA-ZF-A9RE-01	-1999.27751540219	-334.733858823184	-2334.01137422537	0.965775025146737	BLCA
TCGA-FT-A3EE-01	-1067.21506005714	-242.935346945012	-1310.15040700215	0.91605233777372	BLCA
TCGA-XF-A9T5-01	98.7314973915419	2129.06041804728	2227.79191543882	0.59622857431393	BLCA
TCGA-XF-AAML-01	-1952.48560855139	234.451348812647	-1718.03425973874	0.938409020984135	BLCA
TCGA-BT-A3PK-01	293.943428601044	987.720008577245	1281.66343717829	0.701625215714781	BLCA
TCGA-CF-A3MI-01	-1030.39994184818	337.042910450474	-693.35703139771	0.87603887862448	BLCA
TCGA-E7-A541-01	-820.766753790579	1255.42080504656	434.654051255978	0.78457287275511	BLCA
TCGA-ZF-AA54-01	861.370929566676	1747.07217745594	2608.44310702262	0.550464013511979	BLCA
TCGA-XF-AAMZ-01	-983.005131261046	301.011405547524	-681.993725713522	0.875233282498195	BLCA
TCGA-CF-A8HY-01	-1616.99759408556	-97.680898664225	-1714.67849274979	0.938238705087148	BLCA
TCGA-GV-A3QG-01	1344.0750333068	2678.77158547063	4022.84661877743	0.366553438576275	BLCA
TCGA-DK-A6B6-01	-1448.64076816794	775.780165456918	-672.86060271102	0.874584028878974	BLCA
TCGA-DK-A6B0-01	-1732.61031625249	-220.807212677738	-1953.41752893022	0.949785028944944	BLCA
TCGA-E7-A97Q-01	-161.199218197999	298.497989433633	137.298771235634	0.810880572494365	BLCA
TCGA-2F-A9KP-01	-1636.18648258111	-682.841712873503	-2319.02819545461	0.965202218008221	BLCA
TCGA-FD-A62P-01	149.70900288843	1148.4967887243	1298.20579161273	0.699892925955025	BLCA
TCGA-XF-A8HG-01	-1639.33199357274	-484.195326850844	-2123.52732042359	0.95730137053984	BLCA
TCGA-4Z-AA86-01	636.442023676944	1848.97413270598	2485.41615638292	0.565450094128175	BLCA
TCGA-GD-A6C6-01	-1029.67781340282	160.456801982002	-869.22101142082	0.888194552396893	BLCA
TCGA-G2-A2EJ-01	-1311.61068181507	396.609586899078	-915.001094915988	0.891262089794853	BLCA
TCGA-UY-A9PD-01	-261.504812005619	-44.0965374656731	-305.601349471292	0.847186863235865	BLCA
TCGA-S5-A6DX-01	351.915235432207	1872.92408775388	2224.83932318608	0.596576463259793	BLCA
TCGA-FD-A3SQ-01	791.990351535152	879.427349489014	1671.41770102417	0.659733735625471	BLCA
TCGA-DK-AA77-01	-1422.64822488499	493.38573229233	-929.262492592656	0.892209472683419	BLCA
TCGA-K4-A6MB-01	-443.245569696121	-202.135987326574	-645.381557022695	0.872621129281208	BLCA
TCGA-ZF-AA51-01	53.3229376150448	1435.64726520352	1488.97020281857	0.679620791980627	BLCA
TCGA-E7-A7PW-01	-1859.37880846905	-137.53012082771	-1996.90892929676	0.951763245017374	BLCA
TCGA-E7-A85H-01	-543.71891255364	595.972897743453	52.253985189813	0.818122741171295	BLCA
TCGA-XF-AAMR-01	564.371175130022	569.31278185893	1133.68395698895	0.716936174603567	BLCA
TCGA-FD-A6TG-01	526.135014226511	839.710784432692	1365.8457986592	0.692766944074413	BLCA
TCGA-2F-A9KO-01	-124.192878596329	1476.75050148761	1352.55762289128	0.694172286994021	BLCA
TCGA-HQ-A5ND-01	-1681.92897306406	-160.601555086205	-1842.53052815026	0.944566337703254	BLCA
TCGA-G2-AA3B-01	-1709.67324774992	297.299110055574	-1412.37413769435	0.921966975573927	BLCA
TCGA-PQ-A6FI-01	-1198.67466930376	461.569164434873	-737.105504868892	0.879117630573889	BLCA
TCGA-C4-A0F7-01	-951.866726354288	-450.590002147576	-1402.45672850186	0.921402228595332	BLCA
TCGA-FD-A5BS-01	1654.12422047721	3146.23764466692	4800.36186514412	0.258212682117002	BLCA
TCGA-GV-A3JX-01	-1277.26014322317	615.540157748567	-661.719985474605	0.873789938897936	BLCA
TCGA-XF-AAMT-01	837.355990188634	1024.0075308293	1861.36352101793	0.638526840174715	BLCA
TCGA-XF-A9T8-01	357.122989850043	1979.72877775764	2336.85176760768	0.5833006872567	BLCA
TCGA-4Z-AA7S-01	-1374.40045913741	-604.83741084656	-1979.23786998397	0.950964146897322	BLCA
TCGA-XF-A9SH-01	-882.43246476845	131.221734918558	-751.210729849892	0.880102547976194	BLCA
TCGA-DK-A1AG-01	-1752.02349343374	183.977487748994	-1568.04600568475	0.930574913356879	BLCA
TCGA-2F-A9KR-01	-1439.1542709761	-218.911219571507	-1658.06549054761	0.935331130591779	BLCA
TCGA-DK-AA6U-01	-1858.84056086882	-405.810781131592	-2264.65134200041	0.963084191894789	BLCA
TCGA-C4-A0F6-01	-383.964328929254	102.287923239697	-281.676405689557	0.845315785409904	BLCA
TCGA-K4-A3WU-01	173.993566102508	1547.45325697633	1721.44682307884	0.654197213173598	BLCA
TCGA-CU-A0YN-01	-122.469688154716	902.95461490204	780.484926747324	0.752100177911676	BLCA
TCGA-FJ-A871-01	-849.616712574668	-494.451940638891	-1344.06865321356	0.91803776907231	BLCA
TCGA-G2-A2EC-01	349.089188258244	957.414532022486	1306.50372028073	0.699022424849564	BLCA
TCGA-FD-A5BV-01	-1065.11601742229	-460.123327824955	-1525.23934524725	0.928256151052105	BLCA
TCGA-E7-A7XN-01	-903.28479768316	1896.3286063277	993.04380864454	0.731174354935472	BLCA
TCGA-GU-A764-01	283.121493894515	1430.45908527744	1713.58057917196	0.655070084050933	BLCA
TCGA-XF-AAN8-01	2117.95088319609	2188.48231919605	4306.43320239215	0.327517240836731	BLCA
TCGA-XF-A9SZ-01	616.22047571324	833.375584277817	1449.59605999106	0.683849170931069	BLCA
TCGA-GU-AATO-01	-97.2253933111739	1147.2347836591	1050.00939034792	0.725444458559504	BLCA
TCGA-ZF-A9RC-01	-5.42925099913409	-240.57383293007	-246.003083929204	0.842506557227529	BLCA
TCGA-ZF-A9R0-01	-614.932298954854	383.597533381776	-231.334765573078	0.841344739176643	BLCA
TCGA-KQ-A41P-01	-86.3378289141631	529.001629254537	442.663800340374	0.783843329872453	BLCA
TCGA-4Z-AA7W-01	-68.1639817656711	2459.21425999089	2391.05027822522	0.576820218208917	BLCA
TCGA-HQ-A5NE-01	-447.041651768615	342.769747941544	-104.271903827072	0.831117951451386	BLCA
TCGA-CU-A3KJ-01	-1053.54297466386	424.792696835093	-628.750277828771	0.87142621501455	BLCA
TCGA-UY-A8OC-01	339.450473866784	316.576782696985	656.027256563768	0.764014127862177	BLCA
TCGA-E7-A3Y1-01	-1274.51733462452	-116.396083239073	-1390.91341786359	0.920742435616677	BLCA
TCGA-XF-AAN5-01	-572.58784474053	1438.69742712481	866.109582384276	0.743757600502305	BLCA
TCGA-G2-AA3D-01	-2086.01110075782	-352.181125726484	-2438.19222648431	0.969628541156586	BLCA
TCGA-GU-A42R-01	-1602.86784457165	-656.607194321528	-2259.47503889318	0.962879369744518	BLCA
TCGA-XF-A9SI-01	714.766505854712	2791.33839257684	3506.10489843156	0.436003997283557	BLCA
TCGA-GV-A3JZ-01	-370.584342733107	113.598184726431	-256.986158006676	0.84337392512795	BLCA
TCGA-E9-A1NI-01	716.876047856499	192.155094231389	909.031142087888	0.739531376622849	BRCA
TCGA-A1-A0SP-01	-17.3925176870125	1058.65198527372	1041.25946758671	0.726327878861279	BRCA
TCGA-A8-A06X-01	291.642967324014	568.901712168121	860.544679492135	0.744303384029225	BRCA
TCGA-E2-A14T-01	-60.5118319731409	303.651917098878	243.140085125737	0.801691066048827	BRCA
TCGA-AC-A8OS-01	1103.45534502156	1081.57673815971	2185.03208318127	0.601255781608706	BRCA
TCGA-A8-A09K-01	-619.856436682688	749.239380305954	129.382943623265	0.811560012619295	BRCA
TCGA-OL-A5RY-01	1319.74533421469	2358.09733902369	3677.84267323837	0.41318105879653	BRCA
TCGA-BH-A0DG-01	1373.41996677833	1170.88622679452	2544.30619357286	0.558299327593404	BRCA
TCGA-B6-A0I9-01	-367.003597174276	290.465140225168	-76.5384569491072	0.828847232056675	BRCA
TCGA-A2-A0CP-01	1024.16103832207	411.500699111499	1435.66173743357	0.685340108856751	BRCA
TCGA-A8-A07S-01	200.275673396038	209.903704033125	410.179377429163	0.786795347265187	BRCA
TCGA-AO-A12H-01	-69.0692070629825	153.558202756102	84.4889956931191	0.815392644083082	BRCA
TCGA-AR-A1AU-01	536.600505655306	82.7027918121025	619.303297467408	0.767481055785906	BRCA
TCGA-D8-A1X9-01	886.393518985079	746.258192401579	1632.65171138666	0.663999361846652	BRCA
TCGA-A8-A07R-01	-632.524149406916	-162.239953441702	-794.764102848618	0.883119895040463	BRCA
TCGA-AO-A12C-01	1101.50816542932	-90.9757352570626	1010.53243017226	0.729420677746406	BRCA
TCGA-V7-A7HQ-01	233.886221329396	423.507295499316	657.393516828712	0.763884716988644	BRCA
TCGA-A2-A1FZ-01	1107.56608437144	819.644231383634	1927.21031575508	0.631058530132273	BRCA
TCGA-AR-A251-01	159.626929386861	256.389007472118	416.015936858979	0.786266267162069	BRCA
TCGA-EW-A1PF-01	1078.63419352333	706.105979571918	1784.74017309525	0.647142278240514	BRCA
TCGA-BH-A18T-01	-340.772659139351	316.869370842235	-23.9032882971156	0.82449990262	BRCA
TCGA-AR-A24S-01	1463.9460361674	1604.22559075133	3068.17162691872	0.492915225153631	BRCA
TCGA-AN-A041-01	817.969740233789	203.292173000914	1021.2619132347	0.72834239537997	BRCA
TCGA-E2-A1LL-01	-483.73562034651	-150.019463945843	-633.755084292353	0.871786343986192	BRCA
TCGA-E2-A1IJ-01	1513.81238539834	1499.94712808526	3013.7595134836	0.499848795107647	BRCA
TCGA-AR-A24O-01	1576.35051095371	1159.71726915906	2736.06778011277	0.534728239292113	BRCA
TCGA-XX-A899-01	1218.67837789502	1900.04023709107	3118.71861498609	0.486445993573417	BRCA
TCGA-D8-A1XK-01	-426.251108945397	922.656572626562	496.405463681165	0.778920464080917	BRCA
TCGA-AC-A5XS-01	813.759155567051	1616.41638686659	2430.17554243364	0.572119330124493	BRCA
TCGA-BH-A18L-01	-650.026519472009	-214.201214304985	-864.227733776994	0.887857544694978	BRCA
TCGA-OL-A66J-01	803.136640341523	462.609453673242	1265.74609401477	0.703288149910814	BRCA
TCGA-PE-A5DD-01	666.652268636513	872.783597085056	1539.43586572157	0.674168121210957	BRCA
TCGA-AN-A04D-01	-1084.54311376623	-774.874809346097	-1859.41792311233	0.945377300140057	BRCA
TCGA-4H-AAAK-01	1111.59376571986	518.540806112642	1630.13457183251	0.664275594106042	BRCA
TCGA-E9-A5FL-01	328.541101384013	589.350064387921	917.891165771934	0.738655323383512	BRCA
TCGA-E9-A24A-01	1140.72278550983	1151.44835108344	2292.17113659327	0.588615366572853	BRCA
TCGA-BH-A1FM-01	785.526653233008	29.7732982991872	815.299951532195	0.748722340906291	BRCA
TCGA-A8-A07C-01	73.7443895197727	830.232614017073	903.977003536846	0.740030554870052	BRCA
TCGA-AR-A24Q-01	819.279259786594	934.138859745123	1753.41811953172	0.650640581807085	BRCA
TCGA-AR-A2LE-01	165.255794993569	203.761578937466	369.017373931034	0.79051023421072	BRCA
TCGA-AR-A0U4-01	633.236930128155	2137.22400972157	2770.46093984973	0.530455324597553	BRCA
TCGA-GM-A2DN-01	667.050026207417	1922.19739797718	2589.2474241846	0.552814210090442	BRCA
TCGA-A7-A13D-01	12.9686453691226	-496.208495880895	-483.239850511772	0.860750962473945	BRCA
TCGA-D8-A1JG-01	857.811048017975	1330.92193796549	2188.73298598346	0.600821605717755	BRCA
TCGA-E2-A570-01	811.343957063553	74.675822542672	886.019779606225	0.741800825957035	BRCA
TCGA-A2-A04Q-01	999.957812200393	2732.4738799213	3732.4316921217	0.405870810798881	BRCA
TCGA-A7-A6VV-01	925.721940596307	986.418173499577	1912.14011409588	0.632773012448185	BRCA
TCGA-E2-A1IG-01	893.843471619774	218.170646201245	1112.01411782102	0.719150059497023	BRCA
TCGA-E9-A1N6-01	928.288902711637	424.506683781433	1352.79558649307	0.694147143432736	BRCA
TCGA-E9-A1NC-01	791.651574364752	1716.11453986035	2507.7661142251	0.562741180003244	BRCA
TCGA-A7-A3IZ-01	-367.885138677343	-164.489671036177	-532.37480971352	0.864399865635525	BRCA
TCGA-AN-A0AK-01	-403.608225479025	230.075514979424	-173.532710499602	0.83672855513058	BRCA
TCGA-D8-A1JM-01	-1217.6417707201	133.604411001895	-1084.03735971821	0.902238804401787	BRCA
TCGA-OL-A5S0-01	758.794678939889	1253.04042912426	2011.83510806415	0.621373956273515	BRCA
TCGA-A8-A06Z-01	-627.213681283867	-157.149046066659	-784.362727350526	0.882402571195973	BRCA
TCGA-AQ-A54O-01	-140.215788742966	606.550424621549	466.334635878583	0.781681017172221	BRCA
TCGA-E2-A15S-01	-866.112556548917	-797.215166948647	-1663.32772349756	0.935604118461899	BRCA
TCGA-EW-A423-01	-134.852158801874	982.53382223359	847.681663431716	0.745563036100654	BRCA
TCGA-C8-A273-01	606.084174168782	157.65482013122	763.738994300002	0.75371791762083	BRCA
TCGA-OL-A5RV-01	39.3134525080066	-72.1608153783026	-32.8473628702961	0.825242104470128	BRCA
TCGA-AC-A2FM-01	-90.2542663808916	-476.783059383485	-567.037325764377	0.866946965349183	BRCA
TCGA-AO-A0JM-01	762.791538947537	485.856417403538	1248.64795635107	0.705070167984427	BRCA
TCGA-BH-A0DP-01	934.590092965897	1014.17560525637	1948.76569822227	0.628600886964409	BRCA
TCGA-A2-A25E-01	150.933205400275	-16.6825392159608	134.250666184314	0.811142330507683	BRCA
TCGA-B6-A2IU-01	-239.30777000625	-321.749247942212	-561.057017948462	0.866509115653722	BRCA
TCGA-BH-A18P-01	339.209014265799	319.372812219422	658.58182648522	0.763772136445313	BRCA
TCGA-E9-A22B-01	950.709610624181	498.114824007488	1448.82443463167	0.683931807814784	BRCA
TCGA-A2-A0SW-01	786.041837686869	1716.50903077103	2502.5508684579	0.563373833787334	BRCA
TCGA-E2-A107-01	-481.329472039537	-24.5748659449181	-505.904337984455	0.862439667290826	BRCA
TCGA-E2-A1B6-01	83.2580423201583	2765.14141022012	2848.39945254027	0.520722588824631	BRCA
TCGA-D8-A1XW-01	1147.11750428129	1475.83537943012	2622.95288371141	0.548684627988423	BRCA
TCGA-A7-A0DC-01	-520.053029880421	-797.359924177656	-1317.41295405808	0.916479368900518	BRCA
TCGA-EW-A6SD-01	419.098302292731	1217.51922328375	1636.61752557648	0.663563967343072	BRCA
TCGA-AO-A0J3-01	-936.189797840375	-407.177624433156	-1343.36742227353	0.917996952172228	BRCA
TCGA-AN-A03X-01	1400.16604454722	668.651214633192	2068.81725918041	0.61479873454912	BRCA
TCGA-A8-A099-01	291.859700683722	274.17317073326	566.032871416982	0.772470388427403	BRCA
TCGA-E2-A14Z-01	743.422750407763	1802.62500946982	2546.04775987758	0.558087218849561	BRCA
TCGA-AR-A5QP-01	564.21008183608	369.065800512638	933.275882348718	0.73713116018903	BRCA
TCGA-AC-A62X-01	-842.145115819252	-284.317986700384	-1126.46310251964	0.90490686429583	BRCA
TCGA-BH-A42V-01	764.228976597194	919.489744287073	1683.71872088427	0.658375718163196	BRCA
TCGA-B6-A0RS-01	385.291434442461	1099.80233992579	1485.09377436826	0.680038090438055	BRCA
TCGA-D8-A1JL-01	1003.80937084168	1720.72440770393	2724.53377854562	0.536158146709779	BRCA
TCGA-BH-A0DZ-01	1270.70184634024	1080.62951575474	2351.33136209498	0.581572971824054	BRCA
TCGA-A8-A06Y-01	-832.123206596221	-532.039095875833	-1364.16230247205	0.919203235818752	BRCA
TCGA-B6-A1KC-01	-275.140541901096	-297.266320583757	-572.406862484853	0.86733952808944	BRCA
TCGA-C8-A135-01	693.865434849229	836.599188044877	1530.46462289411	0.675140150714215	BRCA
TCGA-5L-AAT1-01	978.11103044506	2025.37616202572	3003.48719247078	0.501154200940081	BRCA
TCGA-AR-A24R-01	343.814014879561	652.904270812002	996.718285691563	0.730806295019779	BRCA
TCGA-S3-AA0Z-01	-178.849103234491	1099.56747650148	920.718373266986	0.738375514356198	BRCA
TCGA-D8-A1J8-01	761.615667246876	1516.04359965012	2277.659266897	0.590336090759787	BRCA
TCGA-A2-A0ER-01	-163.853800444958	164.755532056728	0.901731611770373	0.822434087408255	BRCA
TCGA-E9-A1ND-01	661.192477156637	2222.41279765153	2883.60527480817	0.516303764886821	BRCA
TCGA-A2-A1G1-01	932.657287319526	1420.00036736222	2352.65765468174	0.581414586192709	BRCA
TCGA-A2-A0SU-01	435.378997125576	521.020373117054	956.39937024263	0.734833248329377	BRCA
TCGA-E2-A1LB-01	412.465626153651	42.7583451219762	455.223971275627	0.782697144687892	BRCA
TCGA-E9-A1RD-01	477.426566328164	201.535601190157	678.962167518321	0.761837687299171	BRCA
TCGA-OL-A6VQ-01	920.412465509791	659.134431653382	1579.54689716317	0.669807836529803	BRCA
TCGA-AQ-A04J-01	970.044996119856	1874.75400352196	2844.79899964181	0.521173714270816	BRCA
TCGA-AQ-A1H3-01	818.2997817722	703.133978640024	1521.43376041222	0.676117457475772	BRCA
TCGA-A2-A259-01	790.638191684017	943.67976150908	1734.3179531931	0.652767098817496	BRCA
TCGA-WT-AB44-01	614.692781512874	488.085710430681	1102.77849194355	0.720091401016259	BRCA
TCGA-B6-A0IN-01	999.653663566605	1505.74345513841	2505.39711870502	0.56302860026243	BRCA
TCGA-E9-A1R3-01	932.29884552221	982.255322378425	1914.55416790064	0.632498582344299	BRCA
TCGA-A8-A086-01	891.744957049342	105.447769484002	997.192726533345	0.730758756388031	BRCA
TCGA-AC-A3BB-01	1223.59222624152	1803.8751718998	3027.46739814132	0.498105028432719	BRCA
TCGA-AC-A2QI-01	994.210404676276	1027.72119123464	2021.93159591092	0.620212069273892	BRCA
TCGA-BH-A1F5-01	111.210460835517	-239.011983353474	-127.801522517957	0.833033677034697	BRCA
TCGA-AC-A3HN-01	1401.06677172454	1288.57859342785	2689.64536515239	0.540474003909585	BRCA
TCGA-BH-A1FG-01	-63.2244935134984	115.744324307458	52.5198307939593	0.818100300591416	BRCA
TCGA-BH-A0DV-01	1778.02760662385	945.790058440434	2723.81766506428	0.536246874980593	BRCA
TCGA-UL-AAZ6-01	-749.554699704702	57.1564616730194	-692.398238031683	0.875970999546416	BRCA
TCGA-AR-A255-01	1143.71558414615	948.864413310907	2092.57999745706	0.612043995732757	BRCA
TCGA-LD-A7W6-01	245.849481361552	431.480111657843	677.329593019395	0.761992898479822	BRCA
TCGA-AR-A24Z-01	-109.771400862387	93.5899673841609	-16.1814334782258	0.823857980469675	BRCA
TCGA-A1-A0SO-01	-1114.71548054937	-582.566833478505	-1697.28231402788	0.937352145311694	BRCA
TCGA-A2-A3XS-01	135.212425365063	856.328010917689	991.540436282752	0.731324881338862	BRCA
TCGA-D8-A1X6-01	267.60728346006	889.073472427757	1156.68075588782	0.714578788386621	BRCA
TCGA-BH-A0HF-01	1081.52761827165	1054.85456511212	2136.38218338377	0.606946657827092	BRCA
TCGA-A7-A3J0-01	-635.376123093788	413.469282019849	-221.906841073938	0.840595931973658	BRCA
TCGA-AC-A23C-01	732.123135625587	874.897610981518	1607.0207466071	0.666807873280156	BRCA
TCGA-LL-A442-01	-314.662278455135	588.055058576932	273.392780121797	0.79902876550758	BRCA
TCGA-S3-A6ZH-01	-459.509811162553	177.091471828121	-282.418339334432	0.845373965947434	BRCA
TCGA-AC-A8OR-01	-921.867115500081	244.722813518763	-677.144301981317	0.874888743439172	BRCA
TCGA-AR-A1AX-01	911.834912949875	2217.26986522202	3129.1047781719	0.485113397228722	BRCA
TCGA-D8-A1XO-01	1114.44014725635	771.98349617631	1886.42364343266	0.635691527304833	BRCA
TCGA-E9-A1R2-01	338.567029831199	449.033097018907	787.600126850106	0.751411438255389	BRCA
TCGA-D8-A27M-01	1130.59084946828	2007.74398151243	3138.33483098071	0.483928189221297	BRCA
TCGA-AN-A0FY-01	457.779539281466	-31.6418156257261	426.13772365574	0.785347366108737	BRCA
TCGA-BH-A0DX-01	1298.6368519665	1207.75427040215	2506.39112236866	0.562908010268404	BRCA
TCGA-EW-A1IY-01	1181.89112612249	1586.83987692854	2768.73100305104	0.530670571173399	BRCA
TCGA-A2-A04N-01	852.364885531392	216.349885946455	1068.71477147785	0.72355189131509	BRCA
TCGA-A2-A0YF-01	180.545417111715	627.629591054441	808.175008166155	0.749415214248343	BRCA
TCGA-PE-A5DE-01	659.784062779151	2539.71802799122	3199.50209077037	0.476051507952063	BRCA
TCGA-EW-A1J5-01	502.550946499453	1577.37681073795	2079.9277572374	0.613511658819552	BRCA
TCGA-AO-A0JE-01	1481.06310810969	1717.22794563113	3198.29105374082	0.476207831108043	BRCA
TCGA-BH-A1FN-01	372.018663718104	106.023950526954	478.042614245059	0.78060801243251	BRCA
TCGA-BH-A18V-01	718.808676068262	1274.29831714326	1993.10699321152	0.623525540806619	BRCA
TCGA-BH-A0BF-01	1742.92466507616	2345.92472738392	4088.84939246007	0.357522279352723	BRCA
TCGA-B6-A409-01	-102.070915206262	430.411285954068	328.340370747806	0.794152999170797	BRCA
TCGA-A2-A0CL-01	1353.80616997771	2774.34443906255	4128.15060904026	0.352128699058673	BRCA
TCGA-A2-A0CO-01	1111.88564491894	1900.57875049689	3012.46439541582	0.500013441291907	BRCA
TCGA-AC-A3QP-01	1063.16352671848	1315.58182004866	2378.74534676714	0.578294726433113	BRCA
TCGA-AC-A2QJ-01	1221.39976102897	1930.31021852885	3151.70997955782	0.482209144097778	BRCA
TCGA-B6-A0RM-01	-378.544435449099	-346.178146439325	-724.722581888424	0.878249868690497	BRCA
TCGA-D8-A1JS-01	-995.335466243147	-296.406445787365	-1291.74191203051	0.914965272462795	BRCA
TCGA-A7-A26J-01	839.079261636241	580.746351869334	1419.82561350557	0.687031053547025	BRCA
TCGA-A7-A13H-01	730.39850786868	1575.70148491614	2306.09999278482	0.586961260155843	BRCA
TCGA-AO-A126-01	1079.46062116531	614.278773739426	1693.73939490473	0.657267861333535	BRCA
TCGA-BH-A6R8-01	-25.1435996901043	921.845696757685	896.702097067581	0.740748354848957	BRCA
TCGA-A7-A0DB-01	1065.42429859747	400.831428513713	1466.25572711119	0.682062873383501	BRCA
TCGA-AC-A3TM-01	208.565234494115	873.535166654026	1082.10040114814	0.722194214940487	BRCA
TCGA-AR-A0TQ-01	303.647747144005	1220.66795588326	1524.31570302727	0.675805706849021	BRCA
TCGA-GM-A2DH-01	-44.6234364520069	1585.46575168919	1540.84231523718	0.674015627083124	BRCA
TCGA-B6-A0RI-01	760.766568037015	325.037314697456	1085.80388273447	0.721818085917005	BRCA
TCGA-A2-A1G0-01	963.780239819368	840.704756994843	1804.48499681421	0.644929980028579	BRCA
TCGA-A2-A1FX-01	695.584750360312	612.032713595733	1307.61746395604	0.698905507675096	BRCA
TCGA-A7-A26G-01	1545.80504657237	1345.68886208857	2891.49390866094	0.515311735669076	BRCA
TCGA-E2-A1LI-01	-387.007785543221	951.703302514041	564.695516970821	0.772595039167539	BRCA
TCGA-A8-A08P-01	1036.25189807695	1791.32042794139	2827.57232601834	0.52333014570433	BRCA
TCGA-E2-A1IN-01	1081.77361423341	104.987821967656	1186.76143620106	0.711482951084813	BRCA
TCGA-BH-A0HA-01	1332.80062364109	1171.78076428747	2504.58138792856	0.56312755368914	BRCA
TCGA-AO-A1KR-01	-907.189595733761	444.536307035273	-462.653288698488	0.859208824217215	BRCA
TCGA-3C-AALK-01	894.084773321706	584.166905975477	1478.25167929718	0.680774106245807	BRCA
TCGA-BH-A0BV-01	956.415445785585	1074.83398611441	2031.24943189999	0.619138579439909	BRCA
TCGA-E2-A1IH-01	1634.80725939982	1985.75317051238	3620.5604299122	0.420823434379075	BRCA
TCGA-XX-A89A-01	1732.59157704445	1715.00796879587	3447.59954584032	0.443716465988284	BRCA
TCGA-E9-A1RH-01	231.565040117195	126.029317274206	357.594357391401	0.791536056023928	BRCA
TCGA-A8-A085-01	199.95692054134	-680.507040344965	-480.550119803624	0.860549920979321	BRCA
TCGA-E9-A1N3-01	-533.769020060065	-593.235104626558	-1127.00412468662	0.904940661563145	BRCA
TCGA-D8-A13Y-01	-919.410100384214	-968.00085536597	-1887.41095575018	0.946708776720782	BRCA
TCGA-AO-A0JB-01	309.499896327824	635.14483527877	944.644731606594	0.736002432917919	BRCA
TCGA-AC-A6IV-01	1700.21324427309	1857.14637562679	3557.35961989988	0.429220898455799	BRCA
TCGA-A8-A09M-01	237.244468570031	1206.09187529845	1443.33634386848	0.684519299327003	BRCA
TCGA-BH-A0GY-01	420.082870477922	694.264501457681	1114.3473719356	0.718912033279505	BRCA
TCGA-AR-A2LL-01	277.130504560412	710.178129464116	987.308634024527	0.731748402801445	BRCA
TCGA-BH-A208-01	2025.84924042777	750.517645916712	2776.36688634449	0.529720222333797	BRCA
TCGA-EW-A1PE-01	954.978282666166	1437.22543772583	2392.203720392	0.576681903914895	BRCA
TCGA-AO-A125-01	-1395.52245190747	-468.307349410529	-1863.829801318	0.945588209423422	BRCA
TCGA-E2-A1B1-01	1479.53758749962	1605.13725069872	3084.67483819834	0.490806035961245	BRCA
TCGA-BH-A0C0-01	397.769679323782	2267.66350206041	2665.43318138419	0.543460837098135	BRCA
TCGA-A7-A26I-01	1446.28608707666	723.106811492774	2169.39289856943	0.603088550727856	BRCA
TCGA-AO-A0JJ-01	1349.4408560161	1689.54511837741	3038.98597439351	0.496638201960928	BRCA
TCGA-AR-A2LH-01	777.642252821413	2054.13880822919	2831.7810610506	0.522803605501251	BRCA
TCGA-A2-A3XW-01	536.294953980323	1310.90019303821	1847.19514701853	0.640126035032092	BRCA
TCGA-AR-A0TS-01	643.361249711602	2157.07269150092	2800.43394121253	0.526720529541012	BRCA
TCGA-BH-A0AV-01	1172.07070203929	580.915814316535	1752.98651635583	0.650688690888841	BRCA
TCGA-A8-A07B-01	557.79656851912	1.80769439496015	559.604262914081	0.773069307006034	BRCA
TCGA-LL-A73Z-01	922.89193739774	1351.58647535345	2274.47841275119	0.590712898336311	BRCA
TCGA-B6-A402-01	-418.844412968915	-351.072333048094	-769.916746017009	0.881402901897387	BRCA
TCGA-AR-A0TT-01	1272.76511776899	2529.44917998572	3802.2142977547	0.396488038871633	BRCA
TCGA-EW-A6SB-01	-448.965122275325	2256.31610790821	1807.35098563289	0.644608411150969	BRCA
TCGA-AC-A2FB-01	901.222088276647	2369.04253002084	3270.26461829749	0.466891378845556	BRCA
TCGA-AC-A62V-01	254.114489151724	251.893000846652	506.007489998376	0.778035782467073	BRCA
TCGA-D8-A1XQ-01	620.721170454501	1507.43488506521	2128.15605551971	0.607905866884544	BRCA
TCGA-BH-A0DD-01	-56.0565364819761	54.4692264301414	-1.58731005183474	0.822641872741563	BRCA
TCGA-Z7-A8R6-01	-95.4516307545888	175.170170667909	79.7185399133203	0.815797823278223	BRCA
TCGA-OL-A5DA-01	36.4337289306896	337.02889943881	373.4626283695	0.790110435870267	BRCA
TCGA-WT-AB41-01	256.570876127215	2235.87681978239	2492.4476959096	0.564598495104081	BRCA
TCGA-E2-A1LA-01	666.816189657539	1768.1041912113	2434.92038086884	0.571547953190213	BRCA
TCGA-AR-A24N-01	533.477769719248	154.190393459587	687.668163178835	0.761009257375681	BRCA
TCGA-E9-A3QA-01	325.119854448359	2208.50821713521	2533.62807158357	0.559599038622904	BRCA
TCGA-E2-A15J-01	-293.265540945739	-176.431801053556	-469.697341999295	0.859737377614293	BRCA
TCGA-LL-A73Y-01	714.786606204096	1119.03926405351	1833.82587025761	0.641632496365079	BRCA
TCGA-A2-A4RY-01	795.888461708707	783.9974099392	1579.88587164791	0.669770889024473	BRCA
TCGA-D8-A1XU-01	926.950003304519	511.593933979267	1438.54393728379	0.685031955616999	BRCA
TCGA-AN-A0FJ-01	191.872064376812	5.37552855654178	197.247592933353	0.805699502613447	BRCA
TCGA-BH-A0DK-01	1360.72901358041	1927.59963630946	3288.32864988987	0.464544900049831	BRCA
TCGA-B6-A0IJ-01	-157.19381013628	1938.52336126212	1781.32955112584	0.647523869468665	BRCA
TCGA-LL-A7SZ-01	545.319835228602	2013.96821023714	2559.28804546575	0.556473467077201	BRCA
TCGA-C8-A26Y-01	-656.259202119275	507.556696440439	-148.702505678836	0.834727051865527	BRCA
TCGA-A8-A06R-01	1056.03517685772	1049.86584928372	2105.90102614144	0.610496471715883	BRCA
TCGA-AO-A128-01	623.970976012059	3017.33509509779	3641.30607110985	0.418059039211105	BRCA
TCGA-E2-A1BC-01	878.704256029194	-183.754809952249	694.949446076945	0.760315443333333	BRCA
TCGA-B6-A0I6-01	285.871380339506	-81.3993877506212	204.471992588885	0.80507091440562	BRCA
TCGA-BH-A1ET-01	631.037468341458	394.274229288996	1025.31169763045	0.72793493383485	BRCA
TCGA-A2-A04V-01	774.137679111169	430.743046503135	1204.8807256143	0.709611455591687	BRCA
TCGA-A7-A2KD-01	918.959258794517	1084.06457564363	2003.02383443815	0.622386827766898	BRCA
TCGA-A7-A0CE-01	-369.854933070346	-41.1364860082308	-410.991419078577	0.855304317489014	BRCA
TCGA-D8-A1JE-01	1425.39550873671	770.018624659697	2195.41413339641	0.600037349924423	BRCA
TCGA-B6-A0WX-01	994.654522221922	918.973237479383	1913.6277597013	0.632603906000698	BRCA
TCGA-A7-A4SB-01	66.1191808492762	-411.69871945407	-345.579538604794	0.850290074913095	BRCA
TCGA-EW-A1J1-01	74.9637864862186	928.117964829626	1003.08175131584	0.730168385376628	BRCA
TCGA-A2-A0YM-01	177.678182747906	1065.05662123692	1242.73480398483	0.705685421058511	BRCA
TCGA-A8-A0A4-01	574.877325583457	-189.6703377075	385.206987875957	0.789052550869019	BRCA
TCGA-A2-A0EM-01	723.395819761942	121.267331432757	844.663151194699	0.745858248695874	BRCA
TCGA-AR-A24X-01	552.432334309414	192.307038125105	744.739372434519	0.75554785952761	BRCA
TCGA-C8-A132-01	1070.71367450844	1488.67822674774	2559.39190125618	0.556460800614958	BRCA
TCGA-AN-A049-01	766.709066709597	785.475681251996	1552.18474796159	0.672784775642114	BRCA
TCGA-A2-A0SY-01	1184.62874027957	1245.16548400482	2429.79422428438	0.572165236692056	BRCA
TCGA-B6-A0RU-01	232.704448358917	-152.890559339661	79.8138890192562	0.815789728708403	BRCA
TCGA-AR-A0TX-01	926.61494364039	1764.30566655078	2690.92061019118	0.540316499137357	BRCA
TCGA-BH-A0HQ-01	598.981836760168	41.4172181866097	640.399054946778	0.765492228869438	BRCA
TCGA-E2-A15C-01	639.271771359887	262.965069513044	902.236840872931	0.740202329940213	BRCA
TCGA-AQ-A54N-01	-1407.45845911986	33.9813066543297	-1373.47715246553	0.9197408012244	BRCA
TCGA-A8-A07I-01	1009.35714732301	800.754412749034	1810.11156007205	0.64429856207962	BRCA
TCGA-B6-A1KI-01	631.372224005008	-382.245996109438	249.12622789557	0.801165525912443	BRCA
TCGA-B6-A0RH-01	640.486761523421	292.140659782575	932.627421305996	0.73719547913788	BRCA
TCGA-BH-A5IZ-01	-374.497927074814	260.905440229564	-113.59248684525	0.831877998256906	BRCA
TCGA-AN-A0XU-01	-596.530988757405	673.503314894337	76.972326136932	0.816030891840724	BRCA
TCGA-LD-A74U-01	1130.26816816689	1045.70465274511	2175.972820912	0.602317830871066	BRCA
TCGA-B6-A401-01	454.606381887857	983.247971212172	1437.85435310003	0.685105694350941	BRCA
TCGA-PL-A8LV-01	-37.0543006468936	1014.79090325687	977.736602609972	0.732705335898984	BRCA
TCGA-BH-A0BR-01	1373.45342241015	1102.90693540873	2476.36035781888	0.566545966225172	BRCA
TCGA-A8-A07G-01	1178.59847323149	598.116688726669	1776.71516195816	0.648039883653185	BRCA
TCGA-A2-A0EN-01	1515.34908579933	2124.50467739864	3639.85376319797	0.418252688431134	BRCA
TCGA-OK-A5Q2-01	700.802921418861	1400.8298006126	2101.63272203146	0.610992581472061	BRCA
TCGA-A8-A084-01	146.167064888295	-127.74717671272	18.4198881755747	0.820968566843881	BRCA
TCGA-BH-A0DS-01	821.403743466976	1081.85801762046	1903.26176108744	0.633781621601164	BRCA
TCGA-A8-A09I-01	541.084211691075	1079.75453798166	1620.83874967273	0.665294936510786	BRCA
TCGA-GM-A3XL-01	-586.600640924483	1457.31516966576	870.714528741279	0.743305590422989	BRCA
TCGA-W8-A86G-01	213.695036546491	-443.833492822065	-230.138456275574	0.841249812264001	BRCA
TCGA-AO-A12F-01	485.078487322339	-126.766354340711	358.312132981628	0.791471663076471	BRCA
TCGA-BH-A0HK-01	733.043947582656	527.381850807339	1260.42579838999	0.703843122032235	BRCA
TCGA-A8-A06Q-01	-1003.0142827149	-476.796926390427	-1479.81120910533	0.925755304780208	BRCA
TCGA-BH-A42U-01	717.369961703779	1387.30909252321	2104.67905422699	0.610638527369074	BRCA
TCGA-AQ-A04L-01	466.056559924234	129.630452262616	595.68701218685	0.769698776617931	BRCA
TCGA-AR-A1AO-01	1618.76260670044	2659.5499168052	4278.31252350564	0.331414561609523	BRCA
TCGA-Z7-A8R5-01	622.270648192255	1583.59287058946	2205.86351878171	0.598809608673923	BRCA
TCGA-B6-A0I1-01	-1131.83369489285	-489.461868335494	-1621.29556322835	0.933408059339159	BRCA
TCGA-EW-A1PA-01	292.394588092992	337.331446856594	629.726034949586	0.766499358771564	BRCA
TCGA-BH-A0W4-01	517.28688016943	-268.256617241877	249.030262927553	0.801173955824034	BRCA
TCGA-A2-A3XZ-01	98.2121672429535	1860.06655266999	1958.27871991294	0.627514254038886	BRCA
TCGA-A7-A26H-01	997.816969342992	828.816722839099	1826.63369218209	0.642441895157335	BRCA
TCGA-E2-A1B0-01	636.586529396547	793.858938839335	1430.44546823588	0.68589749947993	BRCA
TCGA-BH-A1EU-01	1476.71071362135	1860.20690863124	3336.91762225258	0.458217135052968	BRCA
TCGA-AC-A23H-01	205.1502461372	-178.782336173934	26.3679099632658	0.820301866518989	BRCA
TCGA-EW-A1P4-01	157.48386343556	1553.5307349202	1711.01459835576	0.655354627007946	BRCA
TCGA-E2-A10E-01	84.0985601829071	289.836553443189	373.935113626096	0.790067921598438	BRCA
TCGA-EW-A1P0-01	184.578662146158	340.668396867686	525.247059013844	0.776258497486518	BRCA
TCGA-EW-A6S9-01	616.64954558969	125.056366082095	741.705911671785	0.755839482566512	BRCA
TCGA-A2-A25B-01	658.34733915607	628.715014818869	1287.06235397494	0.701060303767981	BRCA
TCGA-LL-A6FR-01	396.169934489339	252.566683452256	648.736617941595	0.764704170598191	BRCA
TCGA-AR-A5QM-01	927.267540557172	1086.61348062312	2013.88102118029	0.621138626178845	BRCA
TCGA-EW-A1P5-01	177.446721418743	979.531682316603	1156.97840373535	0.714548223272625	BRCA
TCGA-E2-A14O-01	-124.468018603503	153.390885554857	28.9228669513539	0.820087313021259	BRCA
TCGA-AN-A0AR-01	-758.090485509735	-373.759068942117	-1131.84955445185	0.905243097611666	BRCA
TCGA-E9-A22D-01	622.811543836055	2530.443575404	3153.25511924006	0.482010434648387	BRCA
TCGA-A2-A0CS-01	639.276274796386	502.544058076567	1141.82033287295	0.716103052750818	BRCA
TCGA-E2-A1IF-01	852.907422320477	537.924443316669	1390.83186563715	0.690117311763639	BRCA
TCGA-E2-A1IE-01	-350.428143395917	-734.283760642579	-1084.7119040385	0.902281499007734	BRCA
TCGA-BH-A0BW-01	290.974058245694	1825.45378516613	2116.42784341183	0.609271904029657	BRCA
TCGA-E2-A1AZ-01	950.970068396558	1488.90116259997	2439.87123099652	0.570951472607807	BRCA
TCGA-D8-A27N-01	1178.98102990186	1140.40588724352	2319.38691714538	0.58538109887379	BRCA
TCGA-A2-A0CT-01	-160.736531849435	-54.6088320221959	-215.345363871631	0.840073840416795	BRCA
TCGA-A8-A09R-01	763.47227102149	1016.08863325756	1779.56090427905	0.64772168740373	BRCA
TCGA-B6-A0RE-01	-235.525885231525	121.741187372934	-113.784697858591	0.831893655719054	BRCA
TCGA-E9-A249-01	-177.967351645463	124.70931773034	-53.2580339151234	0.826930504502837	BRCA
TCGA-E2-A1B5-01	851.509028851498	2613.29831178878	3464.80734064028	0.441451419918388	BRCA
TCGA-A2-A25A-01	1353.88253828055	1114.60432351486	2468.48686179541	0.567497950484624	BRCA
TCGA-AO-A03O-01	-158.013024667681	893.988205285869	735.975180618188	0.756389999801051	BRCA
TCGA-E9-A22A-01	1639.71572825951	1564.90194852247	3204.61767678198	0.475391011636691	BRCA
TCGA-BH-A0GZ-01	663.341635531998	148.242367715963	811.584003247961	0.749083804815569	BRCA
TCGA-BH-A1FD-01	568.952046940817	289.649490479464	858.601537420281	0.744493842702115	BRCA
TCGA-A1-A0SH-01	1468.83180690053	391.636695101489	1860.46850200202	0.638627943429134	BRCA
TCGA-E2-A10A-01	212.585542460516	271.82667448668	484.412216947196	0.780023286902422	BRCA
TCGA-B6-A0IO-01	-516.965409125477	242.564137348301	-274.401271777176	0.844744756971359	BRCA
TCGA-BH-A1FR-01	21.746015017541	668.076627330579	689.82264234812	0.760804053320954	BRCA
TCGA-D8-A143-01	-369.581700500552	561.797949872874	192.216249372322	0.806136739876842	BRCA
TCGA-AO-A03R-01	98.4844314852707	1228.0687769284	1326.55320841367	0.696914838975309	BRCA
TCGA-BH-A0E0-01	-676.997037752046	336.942098064929	-340.054939687117	0.849862982312596	BRCA
TCGA-A8-A0AD-01	982.743216434471	805.248369753771	1787.99158618824	0.646778348786939	BRCA
TCGA-GM-A2DI-01	1362.92159245234	2633.48326537222	3996.40485782456	0.370161859090345	BRCA
TCGA-E9-A6HE-01	715.034159914919	888.378345025395	1603.41250494031	0.66720248915253	BRCA
TCGA-BH-A0B3-01	611.903370180611	1333.10376893959	1945.0071391202	0.62902987385538	BRCA
TCGA-AR-A0TU-01	-669.62413184012	1189.93936447012	520.315232629996	0.776714673269853	BRCA
TCGA-LQ-A4E4-01	-136.917933442812	-511.483643116693	-648.401576559505	0.872837552128218	BRCA
TCGA-PL-A8LY-01	-579.769813378827	267.696983829342	-312.072829549485	0.84769117837328	BRCA
TCGA-BH-A1FU-01	1184.89791433807	1010.04022373727	2194.93813807534	0.600093242975644	BRCA
TCGA-A8-A09D-01	1488.74024737411	1006.84095409668	2495.5812014708	0.564218798313513	BRCA
TCGA-B6-A3ZX-01	203.79690681957	2470.63399902946	2674.43090584903	0.542351670545777	BRCA
TCGA-A7-A5ZV-01	-362.697321288871	575.672762087862	212.975440798991	0.804329877457724	BRCA
TCGA-BH-A0AY-01	1360.73843238745	1138.11621695198	2498.85464933944	0.56382201678704	BRCA
TCGA-A7-A4SD-01	482.874536743867	1379.70743431431	1862.58197105817	0.638389183748421	BRCA
TCGA-AO-A03L-01	750.622546875718	707.580913720131	1458.20346059585	0.682926770571588	BRCA
TCGA-A2-A0EX-01	975.223199158483	536.352324045311	1511.57552320379	0.677182945068553	BRCA
TCGA-GM-A2DM-01	-325.138860112907	650.20994037798	325.071080265073	0.794444547825685	BRCA
TCGA-BH-A0DO-01	175.142952652648	-110.549596770871	64.5933558817774	0.817079836715577	BRCA
TCGA-HN-A2OB-01	1229.64351562204	272.662243381404	1502.30575900345	0.6781835363899	BRCA
TCGA-A2-A0CM-01	680.770600346226	1706.49768922121	2387.26828956743	0.577273616990735	BRCA
TCGA-A2-A4S0-01	-500.084925302505	-285.537675164664	-785.622600467169	0.882489567016363	BRCA
TCGA-BH-A0H9-01	-36.2216710637651	-64.566625364106	-100.788296427871	0.830833481270576	BRCA
TCGA-B6-A0IP-01	48.8153926859512	361.760607189942	410.575999875893	0.786759411997309	BRCA
TCGA-C8-A12X-01	87.6568668192705	352.609808364886	440.266675184156	0.784061778163469	BRCA
TCGA-AN-A0AL-01	845.092689979505	1234.39438923926	2079.48707921876	0.61356273947534	BRCA
TCGA-LD-A9QF-01	1419.3732905168	2669.50826704219	4088.881557559	0.357517869952299	BRCA
TCGA-E2-A152-01	991.04072910122	471.086634302805	1462.12736340402	0.682505909006297	BRCA
TCGA-BH-A1FE-06	1147.86905860576	501.34399831859	1649.21305692435	0.662179652286632	BRCA
TCGA-BH-A18N-01	39.486987934407	-66.3236989207946	-26.8367109863875	0.8247434821079	BRCA
TCGA-C8-A1HN-01	33.4332828267662	215.124716996813	248.557999823579	0.801215438815315	BRCA
TCGA-AN-A0FK-01	58.831118747285	2.56613698728166	61.3972557345667	0.817350223517235	BRCA
TCGA-B6-A0IE-01	90.9006629372006	-47.1390882586458	43.7615746785548	0.818838947432311	BRCA
TCGA-B6-A400-01	413.843636231116	975.24356641631	1389.08720264743	0.690302625379133	BRCA
TCGA-GM-A2DB-01	-422.44093623257	1042.45523697911	620.014300746537	0.767414144862176	BRCA
TCGA-AC-A2FK-01	397.922700802518	611.760281163171	1009.68298196569	0.729505967604771	BRCA
TCGA-BH-A0HU-01	-305.650259304156	2.87955303377718	-302.770706270379	0.846966034054112	BRCA
TCGA-D8-A140-01	322.49695483811	694.766860660835	1017.26381549894	0.728744404089961	BRCA
TCGA-A7-A0CD-01	72.1061700366123	-278.93990546749	-206.833735430878	0.83939541579366	BRCA
TCGA-D8-A1JF-01	788.986646503031	527.447625319199	1316.43427182223	0.697979288968131	BRCA
TCGA-A2-A4S1-01	1451.34026267909	1810.75178296962	3262.09204564871	0.467951900880148	BRCA
TCGA-5T-A9QA-01	-1437.69913578343	-347.023432568925	-1784.72256835235	0.941746387769839	BRCA
TCGA-AR-A2LK-01	526.260856874944	399.657813383805	925.918670258749	0.737860508366015	BRCA
TCGA-AR-A1AH-01	-435.288147515679	-378.52885303752	-813.817000553199	0.884428524802052	BRCA
TCGA-AR-A254-01	1220.94429312994	1529.1604176949	2750.10471082484	0.532985968282489	BRCA
TCGA-E2-A1IO-01	1285.11951854497	924.453679273164	2209.57319781813	0.598373404228163	BRCA
TCGA-S3-A6ZF-01	300.957277458731	793.083224598974	1094.0405020577	0.720980802601907	BRCA
TCGA-B6-A0IB-01	-654.690377300232	-721.957746797799	-1376.64812409803	0.9199234075811	BRCA
TCGA-A8-A07J-01	1690.89412901971	1520.73180091805	3211.62592993776	0.474485709463956	BRCA
TCGA-AN-A0FV-01	479.726479111902	-139.635015364637	340.091463747265	0.793103551013794	BRCA
TCGA-AN-A0XP-01	480.022995175266	46.3547549386715	526.377750113938	0.776153855387206	BRCA
TCGA-A8-A08Z-01	1517.63705418991	1182.66093473681	2700.29798892672	0.539157723422152	BRCA
TCGA-E9-A226-01	771.582192039627	-74.8175071446623	696.764684894965	0.760142338777217	BRCA
TCGA-AR-A1AW-01	1179.0291988849	3050.03088613994	4229.06008502485	0.338226943574785	BRCA
TCGA-GI-A2C9-01	327.564330520129	546.669949485108	874.234280005237	0.742959871381169	BRCA
TCGA-EW-A6SA-01	-861.175594313202	-985.867628956701	-1847.0432232699	0.944783613746521	BRCA
TCGA-E9-A1NG-01	1858.37197750766	1277.82638594987	3136.19836345754	0.484202606767172	BRCA
TCGA-A8-A07L-01	217.556635063709	-334.958692044496	-117.402056980788	0.832188201388607	BRCA
TCGA-E2-A15L-01	516.579300611713	-97.1862291192908	419.393071492422	0.785959868626775	BRCA
TCGA-D8-A1JI-01	-357.255156478743	3.02717704456472	-354.227979434179	0.850957540780143	BRCA
TCGA-GM-A2DO-01	199.257786608834	3032.44959399589	3231.70738060473	0.471888878812126	BRCA
TCGA-EW-A1P6-01	594.552184803023	-36.7340438391375	557.818140963886	0.773235588119657	BRCA
TCGA-AR-A1AI-01	-261.576429466609	1781.04205831333	1519.46562884672	0.676330288179425	BRCA
TCGA-AR-A0U3-01	-485.311574666334	97.4912071328867	-387.820367533447	0.853537102015057	BRCA
TCGA-A2-A0ES-01	1028.8209460263	704.494050038258	1733.31499606456	0.652878621400805	BRCA
TCGA-A8-A06P-01	1274.21079969184	502.198396989904	1776.40919668174	0.648074088383065	BRCA
TCGA-S3-AA12-01	-396.313749114671	-281.088016452628	-677.401765567299	0.874907046708468	BRCA
TCGA-E9-A3Q9-01	428.337296802946	1075.72174971802	1504.05904652097	0.677994380312256	BRCA
TCGA-BH-A0HX-01	645.526608871227	359.641762203478	1005.16837107471	0.729959072128324	BRCA
TCGA-AC-A3W7-01	550.189091293911	182.087496611567	732.276587905478	0.756745017425908	BRCA
TCGA-AO-A124-01	-735.582837194247	173.841531011928	-561.741306182319	0.866559249821063	BRCA
TCGA-AC-A5XU-01	525.576657758688	13.0160858188357	538.592743577523	0.77502203153912	BRCA
TCGA-LL-A6FQ-01	24.5787547079313	610.206112726629	634.78486743456	0.766022230469056	BRCA
TCGA-AQ-A1H2-01	-146.453042739995	290.627899307288	144.174856567293	0.810289488115506	BRCA
TCGA-BH-A0DQ-01	1346.56286966121	539.651468064776	1886.21433772598	0.635715243916903	BRCA
TCGA-E2-A106-01	-531.478795196042	-571.763197259683	-1103.24199245572	0.903450881693077	BRCA
TCGA-A2-A25F-01	2014.91498987169	3287.66349204764	5302.57848191933	0.186356249595241	BRCA
TCGA-AN-A0AT-01	-468.25683504442	497.965070602234	29.7082355578131	0.82002133821046	BRCA
TCGA-D8-A27T-01	1241.70926120363	1189.97943321911	2431.68869442274	0.571937145376381	BRCA
TCGA-A2-A04X-01	341.873434341661	1697.612443003	2039.48587734466	0.618188710035511	BRCA
TCGA-A2-A3XT-01	292.165242865361	1685.13136018597	1977.29660305133	0.625338254201901	BRCA
TCGA-AR-A0TY-01	-350.148141245303	-205.106810571438	-555.254951816741	0.866083677785096	BRCA
TCGA-A2-A0YG-01	-178.015502677422	55.6343094952006	-122.381193182221	0.832593246817318	BRCA
TCGA-B6-A0WZ-01	-4.28183650150824	-274.068448760281	-278.350285261789	0.845054836344142	BRCA
TCGA-A7-A5ZX-01	737.338138459608	-13.7461416152108	723.591996844397	0.757577750208189	BRCA
TCGA-AC-A23G-01	1709.54258398223	1083.19813585315	2792.74071983539	0.527680121290115	BRCA
TCGA-GM-A2DA-01	1020.44956587582	1578.37084128966	2598.82040716548	0.551642702771228	BRCA
TCGA-B6-A0X1-01	-601.298119970761	1082.25656007833	480.958440107565	0.780340426109661	BRCA
TCGA-AO-A12E-01	588.388163651745	669.133222213453	1257.5213858652	0.704145906784143	BRCA
TCGA-AR-A250-01	1268.55718927088	944.147336474403	2212.70452574529	0.598005067384783	BRCA
TCGA-A8-A06O-01	467.30827429682	466.755000958001	934.063275254821	0.737053052017781	BRCA
TCGA-AO-A12G-01	725.954791301096	411.294104377728	1137.24889567882	0.716571269543346	BRCA
TCGA-A7-A3IY-01	982.67769301693	1362.91200346158	2345.58969647851	0.58225838619545	BRCA
TCGA-BH-A1EY-01	1308.09884667151	1516.1096266048	2824.20847327631	0.523750842013469	BRCA
TCGA-A8-A079-01	-243.792659594793	254.21607925832	10.4234196635267	0.821638203313966	BRCA
TCGA-AO-A03P-01	89.9161776374147	-21.4537803870895	68.4623972503252	0.816752279155049	BRCA
TCGA-E2-A572-01	-602.47587646772	152.793058583573	-449.682817884146	0.858233177096306	BRCA
TCGA-A2-A0YH-01	1116.06196656825	1677.32913303564	2793.39109960389	0.527599024070876	BRCA
TCGA-E2-A15G-01	-149.000904105183	-52.702252978425	-201.703157083608	0.838985846844798	BRCA
TCGA-C8-A12M-01	-323.911742978923	-11.6126614752861	-335.524404454209	0.849512321118811	BRCA
TCGA-AR-A0TV-01	-187.158746042632	1253.12581639559	1065.96707035296	0.723830239500835	BRCA
TCGA-A7-A13G-01	596.240021419881	118.285928543543	714.525949963424	0.75844574588662	BRCA
TCGA-A8-A07E-01	1351.05716302278	873.882553276611	2224.93971629939	0.596564636289246	BRCA
TCGA-E9-A1N9-01	360.951897022609	249.753266350142	610.705163372752	0.768289544873373	BRCA
TCGA-BH-A0H3-01	1086.49786623784	735.585098200135	1822.08296443798	0.642953658599988	BRCA
TCGA-AR-A1AY-01	-109.193716014251	1.35742048230676	-107.836295531944	0.831408793509822	BRCA
TCGA-A2-A0D4-01	-369.593572987905	-502.394291148723	-871.987864136627	0.888381088156748	BRCA
TCGA-E9-A5UO-01	-1164.1846676839	-762.649188195099	-1926.83385587899	0.948556797973097	BRCA
TCGA-GM-A2DL-01	1172.25919240362	790.213727044651	1962.47291944827	0.627034779269152	BRCA
TCGA-EW-A1PD-01	831.397883911478	55.2870989073804	886.684982818858	0.741735340298766	BRCA
TCGA-A1-A0SI-01	1302.36191164659	1112.9488999319	2415.31081157849	0.573907554015425	BRCA
TCGA-A2-A0CV-01	919.419353839579	1005.5714884155	1924.99084225508	0.631311225713723	BRCA
TCGA-E2-A15E-06	-497.488715625922	596.776685919147	99.2879702932253	0.814133148331549	BRCA
TCGA-AO-A12B-01	-465.925145726559	-38.8686419414738	-504.793787668033	0.862357143722054	BRCA
TCGA-B6-A408-01	701.155316651156	1351.78477875819	2052.94009540935	0.616635157195026	BRCA
TCGA-OL-A5D7-01	-417.597871582289	1754.8197662195	1337.22189463721	0.695790893610288	BRCA
TCGA-A2-A0EW-01	1316.15967311409	970.089509260549	2286.24918237464	0.589317876845649	BRCA
TCGA-A2-A0T4-01	1203.45584299381	1216.46633037509	2419.9221733689	0.573353100138654	BRCA
TCGA-C8-A131-01	567.917256331535	753.655430998796	1321.57268733033	0.697438951504371	BRCA
TCGA-BH-A1EN-01	346.854325892761	-106.666664450629	240.187661442132	0.801950039634483	BRCA
TCGA-D8-A3Z5-01	-56.9562812640001	-32.3111744534325	-89.2674557174327	0.829891146502863	BRCA
TCGA-E9-A247-01	-282.732916068994	-419.271359646309	-702.004275715303	0.87665028789475	BRCA
TCGA-C8-A12Q-01	732.569661518101	764.213936756808	1496.78359827491	0.678779009458419	BRCA
TCGA-E2-A1BD-01	349.022040755951	34.7545512282042	383.776591984156	0.789181520693955	BRCA
TCGA-E9-A1RI-01	1254.98016117319	443.775368412794	1698.75552958598	0.656712757697284	BRCA
TCGA-E2-A105-01	-479.655693776857	-361.554349139227	-841.210042916084	0.886297863859913	BRCA
TCGA-D8-A1JK-01	913.968452655737	1666.93799504995	2580.90644770569	0.553834059054203	BRCA
TCGA-BH-A0BJ-01	907.224937764977	718.706394547694	1625.93133231267	0.664736657718293	BRCA
TCGA-S3-AA14-01	732.754417614519	-80.3002318898942	652.454185724625	0.764352420456047	BRCA
TCGA-C8-A26V-01	116.339065840902	417.211594318674	533.550660159576	0.775489525971327	BRCA
TCGA-BH-A1FB-01	1323.23478466105	1747.64954396691	3070.88432862797	0.492568727253106	BRCA
TCGA-D8-A1JP-01	1198.72463171444	860.883260540063	2059.6078922545	0.615864337826213	BRCA
TCGA-E2-A14X-01	98.0806297743444	1269.26267714532	1367.34330691967	0.692608403887519	BRCA
TCGA-BH-A0E2-01	720.750266727195	361.3057104033	1082.05597713049	0.722198725389697	BRCA
TCGA-PL-A8LZ-01	1151.51805488079	2044.59349830927	3196.11155319006	0.476489127616333	BRCA
TCGA-LL-A740-01	1022.82071788554	673.646253661068	1696.46697154661	0.65696606200296	BRCA
TCGA-D8-A1X7-01	423.556895816192	85.8180446093582	509.37494042555	0.777725156630313	BRCA
TCGA-AO-A0JD-01	-699.26807381531	475.000988966122	-224.267084849188	0.840783544033279	BRCA
TCGA-D8-A1X5-01	771.501512363864	768.467649943627	1539.96916230749	0.674110301971342	BRCA
TCGA-E9-A22E-01	1870.97215614393	1191.70358854946	3062.67574469339	0.493616983702892	BRCA
TCGA-AC-A23E-01	1582.49404379086	723.713583480598	2306.20762727146	0.586948468574884	BRCA
TCGA-AR-A0U2-01	-300.208784167418	417.969008136682	117.760223969265	0.81255564104888	BRCA
TCGA-A2-A1FV-01	126.296916936932	-604.602952084403	-478.30603514747	0.860382086247108	BRCA
TCGA-A8-A09B-01	411.973047280572	69.7745971231386	481.74764440371	0.780267975981084	BRCA
TCGA-AN-A0XO-01	262.503375764065	-690.297402278508	-427.794026514443	0.856579635009561	BRCA
TCGA-A7-A425-01	763.71175549432	956.900127053254	1720.61188254757	0.654289903016467	BRCA
TCGA-A2-A0CZ-01	1439.84609706087	1170.64100710042	2610.48710416128	0.550213501793257	BRCA
TCGA-GM-A3NY-01	160.23568984876	312.50757177882	472.74326162758	0.781093969652999	BRCA
TCGA-AR-A0U0-01	154.76141701571	1792.91862846053	1947.68004547624	0.628724818680737	BRCA
TCGA-AR-A24P-01	903.508957082969	343.571866264465	1247.08082334743	0.705233277163252	BRCA
TCGA-AN-A0G0-01	-84.4108993297507	91.4253325663186	7.01443323656787	0.821923332921469	BRCA
TCGA-AN-A0AM-01	335.700172549183	907.93307241568	1243.63324496486	0.705591974100864	BRCA
TCGA-BH-A0E6-01	-10.9416911051351	860.877781425585	849.93609032045	0.745342456097336	BRCA
TCGA-E9-A248-01	415.730097555337	2043.87897972235	2459.60907727769	0.568570453959803	BRCA
TCGA-B6-A1KN-01	302.211940364937	228.105306631901	530.317246996838	0.775789099663973	BRCA
TCGA-LL-A9Q3-01	330.044362143594	913.249554834861	1243.29391697845	0.705627269089062	BRCA
TCGA-A8-A08B-01	-509.076771142397	656.105812568254	147.029041425857	0.810043893236399	BRCA
TCGA-A1-A0SG-01	641.943851957808	580.733634347598	1222.67748630541	0.707768386634932	BRCA
TCGA-BH-A0H0-01	-451.703631540537	-191.507338661318	-643.210970201855	0.87246547318063	BRCA
TCGA-D8-A1XR-01	136.518266258635	-97.2875097525405	39.2307565060949	0.819220532892611	BRCA
TCGA-C8-A12P-01	819.065165138501	625.752597397053	1444.81776253555	0.684360759537737	BRCA
TCGA-LL-A50Y-01	51.16421473711	964.34817654362	1015.51239128073	0.728920430736587	BRCA
TCGA-AO-A03N-01	408.702828106604	60.8953535450684	469.598181651673	0.781382153923568	BRCA
TCGA-E2-A1IU-01	-156.201431570621	335.03641969569	178.834988125068	0.807297466957136	BRCA
TCGA-EW-A1IX-01	1140.90747136151	522.788067384225	1663.69553874573	0.660585154132288	BRCA
TCGA-A2-A0EV-01	942.028904736273	1070.52180881249	2012.55071354877	0.621291650495679	BRCA
TCGA-AC-A3W5-01	1439.70376058361	1773.05216506606	3212.75592564966	0.474339693448307	BRCA
TCGA-AR-A2LN-01	1389.06632623409	894.972037890519	2284.03836412461	0.589580027923239	BRCA
TCGA-E9-A1QZ-01	824.318936424419	1816.50732619118	2640.8262626156	0.546489331435008	BRCA
TCGA-BH-A8FY-01	-678.529087419934	191.226529161454	-487.302558258479	0.861054371494067	BRCA
TCGA-AC-A6IX-06	112.744567881241	1900.21453605815	2012.95910393939	0.621244676166654	BRCA
TCGA-AR-A1AL-01	972.858807099543	628.390247744039	1601.24905484358	0.667439005437203	BRCA
TCGA-BH-A42T-01	395.618327656773	800.303976819098	1195.92230447587	0.710537376433755	BRCA
TCGA-BH-A0B9-01	-665.042193511494	1688.6388553464	1023.59666183491	0.728107520390724	BRCA
TCGA-AO-A0J8-01	497.918936931443	882.931346657262	1380.8502835887	0.691176918087978	BRCA
TCGA-BH-A2L8-01	949.419582316864	2052.46418561894	3001.8837679358	0.501357861282884	BRCA
TCGA-E9-A1N5-01	1125.57141901617	1070.36188622243	2195.9333052386	0.599976383593712	BRCA
TCGA-A8-A075-01	581.928421684985	994.261524810205	1576.18994649519	0.670173647541255	BRCA
TCGA-AN-A0FZ-01	151.642258922788	-353.916392192265	-202.274133269477	0.839031450839793	BRCA
TCGA-D8-A1XJ-01	365.816207004038	12.711387152991	378.527594157029	0.789654491771096	BRCA
TCGA-E2-A15F-01	-107.769167167258	149.647470452081	41.8783032848234	0.818997600524966	BRCA
TCGA-A2-A0EP-01	1885.9828171536	3044.56303616303	4930.54585331663	0.239705201152047	BRCA
TCGA-BH-A18K-01	698.968441653493	202.026646933222	900.995088586715	0.740324876359643	BRCA
TCGA-AR-A5QN-01	619.792820072994	670.029369332756	1289.82218940575	0.700771360197642	BRCA
TCGA-E9-A244-01	14.6935979115008	6.77920339394229	21.4728013054431	0.820712612837273	BRCA
TCGA-A8-A0A2-01	671.574092329217	651.194318418768	1322.76841074798	0.697313156570916	BRCA
TCGA-B6-A40C-01	775.855341692652	643.833119586993	1419.68846127965	0.687045682142347	BRCA
TCGA-AR-A2LQ-01	1683.71709509631	770.570725084031	2454.28782018034	0.569212839337232	BRCA
TCGA-EW-A1J6-01	-103.674759427998	1209.01597235015	1105.34121292216	0.719830328174412	BRCA
TCGA-EW-A1IZ-01	258.215224487391	2405.65129725418	2663.86652174157	0.54365386535299	BRCA
TCGA-AC-A2FG-01	359.007426336025	178.841206256143	537.848632592168	0.775091051106293	BRCA
TCGA-A8-A09Z-01	-95.9078583187693	1196.91372561829	1101.00586729952	0.720271924521208	BRCA
TCGA-EW-A1P1-01	1633.60372432831	1498.30932794562	3131.91305227393	0.48475288792367	BRCA
TCGA-A8-A0A9-01	507.348475657873	441.152301129975	948.500776787848	0.73561912961617	BRCA
TCGA-BH-A0DT-01	730.783410303845	809.174617493606	1539.95802779745	0.674111509200939	BRCA
TCGA-A2-A0T2-01	140.724294262005	517.508813405592	658.233107667596	0.763805176500755	BRCA
TCGA-A7-A4SA-01	780.930437016362	1628.27358490622	2409.20402192259	0.574641408126531	BRCA
TCGA-D8-A27F-01	457.018741564716	179.076495042843	636.095236607559	0.765898572943079	BRCA
TCGA-D8-A146-01	1105.89639726441	636.473360177169	1742.36975744158	0.651871275838809	BRCA
TCGA-D8-A27E-01	-11.7430529950043	295.970235707495	284.22718271249	0.798071480638437	BRCA
TCGA-C8-A138-01	1108.10128144753	1708.60717196476	2816.70845341229	0.524688363321391	BRCA
TCGA-E2-A14V-01	-215.194207961138	-286.881922253246	-502.076130214385	0.862155101432427	BRCA
TCGA-AC-A5EH-01	991.164248892592	860.592555920368	1851.75680481296	0.639611459224243	BRCA
TCGA-A2-A0YL-01	875.35156406727	716.300415553912	1591.65197962118	0.668487380926102	BRCA
TCGA-E2-A1LK-01	-1030.8149959047	134.845840107499	-895.969155797206	0.889991717011457	BRCA
TCGA-D8-A13Z-01	631.098292172927	1163.13860240921	1794.23689458214	0.646078900548991	BRCA
TCGA-D8-A27V-01	681.946267280588	72.8350725838467	754.781339864435	0.754581402256698	BRCA
TCGA-EW-A3U0-01	995.70580607495	2665.68177310851	3661.38757918346	0.415379448119943	BRCA
TCGA-A2-A4S2-01	612.276873073031	1352.93615908252	1965.21303215555	0.626721405215896	BRCA
TCGA-D8-A1XV-01	-609.643990608224	-447.145514792685	-1056.78950540091	0.900506788035744	BRCA
TCGA-BH-A1F0-01	1382.98310806055	2466.57518266848	3849.55829072903	0.39009855266359	BRCA
TCGA-AN-A0FT-01	777.714714445311	632.165450048252	1409.88016449356	0.688091108314074	BRCA
TCGA-E2-A15K-01	358.124274673096	1244.13184817357	1602.25612284666	0.667328917448768	BRCA
TCGA-BH-A0DL-01	110.479644556821	1883.26141942626	1993.74106398308	0.62345277239242	BRCA
TCGA-A2-A0EY-01	350.018618514063	868.094807150244	1218.11342566431	0.708241511113232	BRCA
TCGA-B6-A0IG-01	-99.6173497625512	-2.66821242118575	-102.285562183737	0.830955774101786	BRCA
TCGA-BH-A0HI-01	706.66103119457	465.300121470375	1171.96115266494	0.713007900887656	BRCA
TCGA-E2-A576-01	-37.7150771271733	242.448843158253	204.73376603108	0.805048120743739	BRCA
TCGA-BH-A201-01	872.432266117704	-2.11918140809592	870.313084709608	0.743345008686668	BRCA
TCGA-D8-A1JB-01	742.328314566169	1888.40599900716	2630.73431357333	0.547729337710313	BRCA
TCGA-A1-A0SN-01	855.56236328855	1110.82538005366	1966.38774334221	0.626587027861454	BRCA
TCGA-A8-A08A-01	624.604271192047	768.127817161879	1392.73208835393	0.689915423499477	BRCA
TCGA-A2-A0YI-01	1116.3377233782	1766.71782736565	2883.05555074385	0.516372869236017	BRCA
TCGA-AR-A1AN-01	1118.41035789269	616.128431469956	1734.53878936265	0.652742541310782	BRCA
TCGA-AR-A2LM-01	1124.6258594292	540.576471491241	1665.20233092044	0.660419087132349	BRCA
TCGA-AR-A5QQ-01	500.408209951827	2185.09635459023	2685.50456454205	0.540985301167989	BRCA
TCGA-AR-A0TR-01	-1205.26603696287	-97.8720406190929	-1303.13807758196	0.915639031320281	BRCA
TCGA-GM-A3XG-01	-131.555804790064	-221.817619013979	-353.373423804043	0.850891649273799	BRCA
TCGA-BH-A1FC-01	-48.0194490262227	1548.2098276757	1500.19037864948	0.67841169760709	BRCA
TCGA-A2-A0D1-01	-297.942133832177	-366.881237482646	-664.823371314823	0.874011379452762	BRCA
TCGA-EW-A1P7-01	1159.37477472284	2607.99264225349	3767.36741697632	0.401178713701495	BRCA
TCGA-AR-A1AP-01	602.105980243856	838.179994635848	1440.2859748797	0.684845644494319	BRCA
TCGA-E2-A150-01	486.576420143461	1031.39422854834	1517.97064869181	0.67649191529855	BRCA
TCGA-EW-A2FW-01	128.447135716924	-163.877853615453	-35.4307178985286	0.825456213078284	BRCA
TCGA-AR-A1AV-01	277.712406900739	36.2058803644933	313.918287265232	0.795437754078148	BRCA
TCGA-A2-A0T1-01	1384.43761670287	2120.81609647387	3505.25371317674	0.436116436683671	BRCA
TCGA-AO-A0JF-01	1590.75024304023	1183.39583841486	2774.14608145509	0.529996688555869	BRCA
TCGA-OL-A6VR-01	-845.575258864617	-418.959938759291	-1264.53519762391	0.913346420445096	BRCA
TCGA-A8-A090-01	685.617955792313	809.782087978133	1495.40004377045	0.678928132915952	BRCA
TCGA-BH-A0BG-01	124.656624422321	1575.27752893985	1699.93415336217	0.656582275252243	BRCA
TCGA-AO-A1KP-01	-488.469023239564	-677.387353198316	-1165.85637643788	0.907352799314399	BRCA
TCGA-LL-A441-01	401.476924053696	2243.63847208039	2645.11539613408	0.545961958671998	BRCA
TCGA-C8-A133-01	-1155.90454146639	-173.942430010406	-1329.8469714768	0.917208059368281	BRCA
TCGA-BH-A8FZ-01	1090.52562737504	1760.1781819229	2850.70380929794	0.520433783814886	BRCA
TCGA-E2-A1II-01	78.8309983849245	2447.69370676555	2526.52470515047	0.560462879152198	BRCA
TCGA-EW-A6SC-01	990.243247519	764.11863854804	1754.36188606704	0.650535374823333	BRCA
TCGA-AN-A0XT-01	109.807574718747	-73.7112027234312	36.0963719953159	0.81948429868824	BRCA
TCGA-BH-A0RX-01	1229.77002582805	2202.24736587511	3432.01739170316	0.445765088420154	BRCA
TCGA-A8-A08X-01	1079.49365836551	1357.3956243657	2436.88928273121	0.571310775169471	BRCA
TCGA-AO-A03V-01	-7.23474194288613	-21.0398828191017	-28.2746247619879	0.82486282477214	BRCA
TCGA-EW-A1PH-01	-296.370791535808	220.943806529618	-75.4269850061901	0.828755942016252	BRCA
TCGA-A2-A0ST-01	654.98220615771	2991.411690124	3646.39389628171	0.41738048410655	BRCA
TCGA-BH-A0BC-01	1099.56570851108	1515.46993871145	2615.03564722253	0.549655855908398	BRCA
TCGA-E9-A1NH-01	1203.27575283562	660.042239268435	1863.31799210406	0.638306020648727	BRCA
TCGA-B6-A0X5-01	-391.399236870852	-295.643778741601	-687.043015612453	0.87559155024279	BRCA
TCGA-AC-A4ZE-01	-85.1812580465271	-42.9934512696116	-128.174709316139	0.83306398102091	BRCA
TCGA-A8-A07Z-01	-273.082995310097	618.17805479233	345.095059482233	0.792655981251653	BRCA
TCGA-OL-A66P-01	1067.54494189555	2626.44276257426	3693.98770446981	0.411021750686508	BRCA
TCGA-E2-A1LE-01	1210.1087299891	1495.89100320677	2705.99973319587	0.538452651417771	BRCA
TCGA-C8-A8HR-01	1407.28979051138	1540.47008115878	2947.75987167017	0.508216090824727	BRCA
TCGA-A8-A09T-01	554.044134680486	330.291688755075	884.335823435561	0.741966570717932	BRCA
TCGA-BH-A0HB-01	483.24514688105	1240.23442501889	1723.47957189994	0.65397150911139	BRCA
TCGA-A8-A08G-01	417.038075755083	494.670602607087	911.70867836217	0.739266761485143	BRCA
TCGA-A2-A0EQ-01	379.416393007233	2283.36801669459	2662.78440970183	0.543787175673345	BRCA
TCGA-A8-A081-01	-337.951127280629	1185.21781467181	847.266687391183	0.745603629725305	BRCA
TCGA-AO-A1KO-01	291.702040385937	39.2978019841733	330.99984237011	0.793915698013004	BRCA
TCGA-BH-A0HW-01	-1139.50891324419	-986.016513338849	-2125.52542658304	0.957386119651595	BRCA
TCGA-OL-A66H-01	598.29553566974	1383.59232204294	1981.88785771268	0.624812198298285	BRCA
TCGA-A2-A0T0-01	395.054112052527	538.985584907846	934.039696960373	0.737055391091517	BRCA
TCGA-AN-A04C-01	-268.256613869172	436.873090748357	168.616476879186	0.808181751311888	BRCA
TCGA-E2-A573-01	-43.5516668687564	1862.57494072289	1819.02327385413	0.643297582458264	BRCA
TCGA-AN-A0XS-01	1125.44725546404	1180.7131821796	2306.16043764364	0.586954076739191	BRCA
TCGA-D8-A3Z6-01	502.13936024695	46.8024127702941	548.941773017244	0.774061155336368	BRCA
TCGA-EW-A3E8-01	889.794483507654	1694.655437914	2584.44992142165	0.553400900814363	BRCA
TCGA-C8-A137-01	99.5590563919421	-587.393224851992	-487.83416846005	0.861094050275281	BRCA
TCGA-GM-A4E0-01	1568.59760679133	1937.60633126242	3506.20393805375	0.435990913960101	BRCA
TCGA-E2-A1B4-01	-30.1717847529637	-290.708329530747	-320.88011428371	0.848376291129292	BRCA
TCGA-EW-A2FS-01	139.175929602286	819.665141801998	958.841071404284	0.734590108026524	BRCA
TCGA-S3-A6ZG-01	142.860036969434	546.388952578692	689.248989548126	0.760858698498379	BRCA
TCGA-GM-A3XN-01	1198.51846520969	1111.5990716961	2310.11753690579	0.586483704763673	BRCA
TCGA-EW-A1P8-01	267.180565432521	1376.83610512781	1644.01667056033	0.66275103700496	BRCA
TCGA-E2-A156-01	-715.627959034063	-367.450604957286	-1083.07856399135	0.902178103166159	BRCA
TCGA-AC-A8OP-01	464.467274859366	385.028034848746	849.495309708112	0.745385589836939	BRCA
TCGA-AN-A0FS-01	872.159644698508	-20.6928746200407	851.466770078467	0.745192643195973	BRCA
TCGA-B6-A0IM-01	368.261206255237	-49.8445189926282	318.416687262609	0.795037407749957	BRCA
TCGA-E9-A3HO-01	-142.490981064434	811.297072731036	668.806091666601	0.762802529040307	BRCA
TCGA-D8-A27K-01	620.833079860881	823.570210640346	1444.40329050123	0.684405119137759	BRCA
TCGA-E9-A2JT-01	992.624739696554	3112.3448311128	4104.96957080936	0.355311423875434	BRCA
TCGA-GM-A2DK-01	809.334967353214	927.45532047304	1736.79028782625	0.652492130192239	BRCA
TCGA-AR-A1AK-01	1070.0295593641	1654.33164586575	2724.36120522984	0.536179529521755	BRCA
TCGA-E2-A15R-01	-512.341308640149	-857.147217533856	-1369.48852617401	0.919510825729581	BRCA
TCGA-BH-A18Q-01	-10.9489976241915	786.634764703435	775.685767079243	0.752564265409827	BRCA
TCGA-E2-A153-01	1497.75464059498	704.136840294566	2201.89148088954	0.599276465871973	BRCA
TCGA-BH-A0BT-01	391.241663599635	527.177329233086	918.418992832721	0.7386030939398	BRCA
TCGA-E9-A54Y-01	-1116.68511112789	114.752347844536	-1001.93276328336	0.896976139180261	BRCA
TCGA-E2-A14Q-01	194.857904055232	193.930822067209	388.788726122441	0.78872945540395	BRCA
TCGA-BH-A0HN-01	-707.969904966546	20.3896102658093	-687.580294700737	0.8756296440784	BRCA
TCGA-E2-A1IK-01	-137.699607974197	1159.90560236233	1022.20599438813	0.728247431407497	BRCA
TCGA-E2-A10C-01	159.802304379247	1272.95960896708	1432.76191334632	0.685650022611778	BRCA
TCGA-A8-A095-01	278.764905293601	233.15385496934	511.918760262941	0.777490379468179	BRCA
TCGA-BH-A18J-01	647.078783070575	151.553592815231	798.632375885807	0.750341914253083	BRCA
TCGA-BH-A28O-01	1069.91384684954	536.343729550897	1606.25757640044	0.666891353102041	BRCA
TCGA-AC-A3TN-01	94.3307088674726	139.04175430437	233.372463171843	0.802547263558736	BRCA
TCGA-A7-A13E-01	490.973846015176	422.48251953316	913.456365548336	0.739093979729529	BRCA
TCGA-BH-A0W5-01	960.501723465543	2066.0025740191	3026.50429748465	0.498227609481444	BRCA
TCGA-GM-A2DD-01	1234.96877203812	2274.20809950291	3509.17687154103	0.435598140877	BRCA
TCGA-AN-A0XV-01	780.647358734633	585.073861958108	1365.72122069274	0.692780131551396	BRCA
TCGA-E2-A1IL-01	592.930423694146	-184.289468558525	408.640955135621	0.786934708032517	BRCA
TCGA-EW-A2FR-01	1601.21327539153	770.160286649417	2371.37356204095	0.579177188962105	BRCA
TCGA-3C-AAAU-01	-620.071561456268	-489.381740973475	-1109.45330242974	0.903841364961296	BRCA
TCGA-AR-A24W-01	703.954920735525	-149.973314953425	553.9816057821	0.773592575139136	BRCA
TCGA-OL-A5RZ-01	-480.328311333732	-327.320932360939	-807.649243694671	0.884005655161212	BRCA
TCGA-E9-A1RB-01	22.3894373103271	142.755519159307	165.144956469634	0.808481754291423	BRCA
TCGA-AN-A0AJ-01	360.932088768808	1388.13068894963	1749.06277771844	0.651125934537622	BRCA
TCGA-AR-A1AT-01	544.493414200404	1721.52356223467	2266.01697643507	0.591714622502194	BRCA
TCGA-A8-A09Q-01	902.883249514614	1459.40893542778	2362.2921849424	0.580263371157049	BRCA
TCGA-A8-A083-01	-772.111269578867	-181.433717437022	-953.544987015889	0.893813557158539	BRCA
TCGA-AN-A0XL-01	1095.52716411821	121.01752881769	1216.5446929359	0.708404057346381	BRCA
TCGA-E9-A1RC-01	-78.1933228609885	-500.863432162563	-579.056755023552	0.867824949778414	BRCA
TCGA-D8-A27I-01	1333.7846392842	1315.43778620598	2649.22242549018	0.545456773796914	BRCA
TCGA-A2-A04Y-01	414.17940073486	1316.94327358192	1731.12267431678	0.653122344643699	BRCA
TCGA-PE-A5DC-01	-70.0162141267288	121.790015259614	51.773801132885	0.818163271347905	BRCA
TCGA-OL-A5D8-01	26.7603910931978	455.717077704412	482.47746879761	0.780200967696594	BRCA
TCGA-A7-A26E-01	1054.27606174923	335.093631245732	1389.36969299497	0.69027262305248	BRCA
TCGA-AN-A0FL-01	-572.130291601238	-254.08573224461	-826.216023845848	0.885276424519162	BRCA
TCGA-A8-A0A1-01	1113.58150327168	1733.58864787733	2847.17015114901	0.520876632788708	BRCA
TCGA-AN-A0FN-01	2070.99507003089	2137.60915419296	4208.60422422385	0.341051133259631	BRCA
TCGA-D8-A1J9-01	815.812567802668	515.184330818748	1330.99689862142	0.696446904047525	BRCA
TCGA-BH-A1EO-01	1733.65201812089	1102.90091719939	2836.55293532028	0.522206371545497	BRCA
TCGA-B6-A0I2-01	-325.113655191009	1993.51369338924	1668.40003819823	0.660066553500088	BRCA
TCGA-E9-A5UP-01	-1210.20378528681	207.604117929631	-1002.59966735718	0.897019411663434	BRCA
TCGA-A2-A0T5-01	353.100437655716	110.406075662974	463.50651331869	0.781939860919647	BRCA
TCGA-A7-A0DA-01	407.71763389104	-35.3593888292218	372.358245061818	0.790209793569461	BRCA
TCGA-B6-A0IC-01	-1517.32792439213	-478.463584356363	-1995.7915087485	0.951712904060652	BRCA
TCGA-BH-A5J0-01	1148.71874428481	1847.25598219657	2995.97472648138	0.502108163391783	BRCA
TCGA-A2-A0CY-01	-1010.19915287056	-477.524033888843	-1487.7231867594	0.926193827479279	BRCA
TCGA-E9-A245-01	-207.309736819281	-270.826240881931	-478.135977701212	0.860369363872269	BRCA
TCGA-GM-A3NW-01	-34.0552866316985	290.887549582274	256.832262950576	0.800488080994106	BRCA
TCGA-A1-A0SB-01	-351.803228925083	-1059.53670410329	-1411.33993302838	0.921908174009521	BRCA
TCGA-OL-A66N-01	688.411415735924	1081.2127985996	1769.62421433552	0.648832264847045	BRCA
TCGA-A2-A0CQ-01	-53.8942175996772	743.195040721617	689.30082312194	0.760853761143143	BRCA
TCGA-C8-A1HG-01	485.480496847037	1446.57246913679	1932.05296598383	0.630506943333171	BRCA
TCGA-AC-A2BK-01	-1299.78909815527	-682.064414924516	-1981.85351307978	0.951082831754606	BRCA
TCGA-A8-A08J-01	719.671056978429	478.297603954103	1197.96866093253	0.710325978174426	BRCA
TCGA-A8-A09V-01	577.501535658969	-352.310301590474	225.191234068494	0.803263133543268	BRCA
TCGA-A2-A0T3-01	-256.875069952396	-434.732686288806	-691.607756241202	0.875915023265313	BRCA
TCGA-C8-A1HK-01	-270.387739402654	133.75768103057	-136.630058372085	0.833749912824449	BRCA
TCGA-AN-A04A-01	953.822401417247	225.204950239935	1179.02735165718	0.712280253196743	BRCA
TCGA-E9-A1RG-01	296.431676805858	713.839915369002	1010.27159217486	0.729446868702606	BRCA
TCGA-JL-A3YW-01	1528.43280240823	1713.39752895383	3241.83033136206	0.470578274672129	BRCA
TCGA-E2-A154-01	295.121530052176	-336.640457471964	-41.5189274197888	0.825960334667471	BRCA
TCGA-A2-A04U-01	-168.468488996696	-235.100163088595	-403.568652085291	0.854739272229687	BRCA
TCGA-BH-A0EE-01	-1070.03211088674	732.103574476174	-337.928536410571	0.849698446544222	BRCA
TCGA-BH-A0H5-01	815.571131298689	3034.22417917054	3849.79531046923	0.390066517121107	BRCA
TCGA-EW-A1IW-01	652.013484764929	566.418497852258	1218.43198261719	0.708208498842538	BRCA
TCGA-AO-A0J4-01	216.059949230358	1405.1490858128	1621.20903504316	0.665254356184942	BRCA
TCGA-A7-A3J1-01	896.302687867601	1722.25041233826	2618.55310020587	0.549224452400437	BRCA
TCGA-E9-A243-01	1317.11513319716	2755.16237877808	4072.27751197525	0.359792998151226	BRCA
TCGA-C8-A134-01	-53.7144898573909	1149.27870452382	1095.56421466643	0.720825795934528	BRCA
TCGA-D8-A1Y1-01	1083.3187231887	672.596140095047	1755.91486328374	0.650362228511939	BRCA
TCGA-AO-A12A-01	735.826313811498	631.184496893813	1367.01081070531	0.692643607927566	BRCA
TCGA-E2-A108-01	1928.88037580539	2672.23015920227	4601.11053500766	0.286354155776085	BRCA
TCGA-BH-A0E1-01	260.997791661637	-174.95979039545	86.0380012661867	0.815260993120825	BRCA
TCGA-E2-A14U-01	-510.479679246964	-149.088442879011	-659.568122125975	0.87363628729941	BRCA
TCGA-BH-A0HL-01	-1026.84954289157	-1115.58516713308	-2142.43471002465	0.958100023841471	BRCA
TCGA-E9-A229-01	1447.22261976617	940.469602875786	2387.69222264195	0.577222803177568	BRCA
TCGA-A8-A08T-01	370.187242003235	93.4673268278786	463.654568831113	0.781926313490075	BRCA
TCGA-E9-A1RF-01	1015.94098796997	1324.36004228179	2340.30103025176	0.582889357601306	BRCA
TCGA-A2-A04T-01	-258.984320081951	1155.60398455927	896.61966447732	0.740756483463753	BRCA
TCGA-E2-A15P-01	324.40228403716	-80.4614768923055	243.940807144855	0.801620804286373	BRCA
TCGA-C8-A3M8-01	186.607007720287	-219.519197697627	-32.9121899773394	0.825247478796058	BRCA
TCGA-LL-A5YO-01	738.380795639538	2780.72801613605	3519.10881177559	0.434285368246621	BRCA
TCGA-OL-A66L-01	888.969339610067	1377.0089340991	2265.97827370917	0.591719202306293	BRCA
TCGA-OL-A66K-01	603.633689859958	24.6951529780746	628.328842838032	0.766631061716163	BRCA
TCGA-E2-A1LG-01	-1013.21081839719	235.767856931177	-777.442961466013	0.881924214675162	BRCA
TCGA-E2-A1LS-01	-334.919888333577	-258.100013704151	-593.019902037727	0.868841525002492	BRCA
TCGA-A7-A426-01	648.473093011901	589.934670859779	1238.40776387168	0.706135305105483	BRCA
TCGA-BH-A0B7-01	1034.63816340445	1670.67150832302	2705.30967172747	0.53853800380181	BRCA
TCGA-AC-A2FO-01	1126.19790990278	1639.75256658201	2765.95047648479	0.53101646518183	BRCA
TCGA-D8-A27L-01	1140.52229627083	965.963134609379	2106.48543088021	0.610428527043315	BRCA
TCGA-AC-A2FF-01	1597.08903070381	1457.89065013031	3054.97968083412	0.494599139168586	BRCA
TCGA-GM-A2D9-01	535.432967781549	636.823140009696	1172.25610779124	0.712977542975569	BRCA
TCGA-A2-A0D3-01	-189.725603597679	462.637986587432	272.912382989753	0.7990711647208	BRCA
TCGA-A2-A0EO-01	1254.91506478461	959.218205023385	2214.13326980799	0.597836962816823	BRCA
TCGA-A2-A0T7-01	751.422640264957	454.088906583107	1205.51154684806	0.709546209163931	BRCA
TCGA-OL-A6VO-01	-461.153260892314	494.575603135098	33.4223422427847	0.819709187429813	BRCA
TCGA-BH-A0EI-01	844.047145437218	-210.20666620548	633.840479231738	0.766111333360359	BRCA
TCGA-A8-A094-01	723.603569059972	1556.11879626888	2279.72236532886	0.59009162497625	BRCA
TCGA-A8-A092-01	204.196846856436	170.402246524397	374.599093380833	0.790008170209215	BRCA
TCGA-AC-A3W6-01	1482.34661832833	1647.93034399907	3130.2769623274	0.484962929310577	BRCA
TCGA-BH-A0BA-01	510.200603252722	480.743440077985	990.944043330707	0.731384585811164	BRCA
TCGA-EW-A1OX-01	-1287.80903606855	-1170.4558925187	-2458.26492858725	0.970344978171408	BRCA
TCGA-A2-A0CR-01	1053.79972713287	2711.68012595689	3765.47985308976	0.401432496638927	BRCA
TCGA-D8-A1JD-01	1076.34206284094	773.058174874508	1849.40023771545	0.639877326564879	BRCA
TCGA-C8-A26X-01	1246.56256916641	2074.13599111586	3320.69856028227	0.460331958882579	BRCA
TCGA-A1-A0SE-01	614.679781556343	-44.1073858717457	570.572395684597	0.772047051186606	BRCA
TCGA-A7-A4SF-01	-132.355322824139	328.530478642812	196.175155818673	0.805792737139104	BRCA
TCGA-OL-A66O-01	-185.000898862106	-295.883049431796	-480.883948293902	0.860574879980613	BRCA
TCGA-C8-A26W-01	658.427061805827	1080.6004888257	1739.02755063153	0.652243231765413	BRCA
TCGA-E2-A9RU-01	297.978716167155	510.919602083457	808.898318250612	0.749344912496042	BRCA
TCGA-AN-A0FW-01	380.772242834455	240.648213167278	621.420456001733	0.767281790132686	BRCA
TCGA-D8-A1JC-01	598.765564311733	645.888294172669	1244.6538584844	0.705485805073671	BRCA
TCGA-C8-A12V-01	811.258302587087	2922.37383298285	3733.63213556994	0.405709759740117	BRCA
TCGA-A2-A04P-01	381.456488736437	1270.62426567814	1652.08075441458	0.661864160752457	BRCA
TCGA-BH-A0W3-01	-408.526090298576	82.1368628342913	-326.389227464284	0.848804120540209	BRCA
TCGA-BH-A0B5-01	623.243977927687	745.311043708315	1368.555021636	0.692480095974025	BRCA
TCGA-S3-AA10-01	304.120165510178	2284.96707901825	2589.08724452843	0.552833803023394	BRCA
TCGA-BH-A0B0-01	1153.67663844717	1315.37004413554	2469.04668258271	0.567430287580932	BRCA
TCGA-E2-A574-01	-1167.55474115173	-735.26829217284	-1902.82303332457	0.947435024064826	BRCA
TCGA-AN-A0XN-01	1736.37783613471	1281.63624464316	3018.01408077787	0.499307791996909	BRCA
TCGA-AN-A0XW-01	1545.58711351162	1781.61885218903	3327.20596570064	0.459483762876535	BRCA
TCGA-C8-A1HF-01	938.680016064744	1536.19588326478	2474.87589932952	0.566725510000852	BRCA
TCGA-AR-A2LO-01	819.975743553426	1436.42585384424	2256.40159739767	0.592851850377624	BRCA
TCGA-D8-A1XA-01	250.193989796011	240.007711009669	490.20170080568	0.779491224340486	BRCA
TCGA-BH-A0BL-01	1472.27642105033	1728.43722198993	3200.71364304027	0.475895103234579	BRCA
TCGA-EW-A1J2-01	1219.03584894116	1008.39326461416	2227.42911355532	0.596271327453456	BRCA
TCGA-BH-A0AZ-01	1640.85082080566	717.852139175169	2358.70295998083	0.580692377831362	BRCA
TCGA-E9-A227-01	811.031257743826	1360.20546537103	2171.23672311486	0.602872636468253	BRCA
TCGA-A2-A0D2-01	217.890853760457	1121.73018298105	1339.62103674151	0.69553790904248	BRCA
TCGA-D8-A1XM-01	1170.15365031597	1254.62148984692	2424.77514016289	0.572769312824455	BRCA
TCGA-D8-A1Y3-01	166.237690308405	1236.9603971952	1403.1980875036	0.688802506808849	BRCA
TCGA-C8-A275-01	473.16911106801	1798.04720988664	2271.21632095465	0.591099195660839	BRCA
TCGA-E2-A3DX-01	1486.77072597289	1961.44634054327	3448.21706651616	0.443635231201987	BRCA
TCGA-C8-A1HM-01	22.0712296711506	2141.72965345275	2163.8008831239	0.603743112798577	BRCA
TCGA-E2-A158-01	-1150.39865296052	-398.477222658624	-1548.87587561914	0.929541038021713	BRCA
TCGA-AR-A0TP-01	-601.944387205809	-650.562790401555	-1252.50717760736	0.912626084916496	BRCA
TCGA-A7-A26F-01	1300.75995113267	1406.33114475114	2707.09109588381	0.538317651575145	BRCA
TCGA-A2-A1FW-01	284.846831006542	-115.974104713719	168.872726292823	0.808159598348637	BRCA
TCGA-E2-A15A-06	336.878951323044	1707.04538187299	2043.92433319603	0.617676469635538	BRCA
TCGA-BH-A0C7-01	171.718603505787	355.553959003852	527.27256250964	0.776071028005121	BRCA
TCGA-AR-A1AJ-01	1223.10922204654	2607.02659644222	3830.13581848876	0.392722081980364	BRCA
TCGA-E9-A1R5-01	588.95592610526	-68.0045232222698	520.95140288299	0.776655852725999	BRCA
TCGA-A8-A09A-01	887.220181574708	528.924760729892	1416.1449423046	0.687423535742147	BRCA
TCGA-GM-A2DC-01	-248.103339725763	2.96667095891621	-245.136668766846	0.842438040481526	BRCA
TCGA-A2-A3KC-01	1051.66465348649	766.575361726836	1818.24001521333	0.643385603618128	BRCA
TCGA-AO-A0J9-01	1391.94091223664	1768.7267903551	3160.66770259174	0.481056810279328	BRCA
TCGA-E2-A14Y-01	-569.301469640675	-42.1820662883998	-611.483535929075	0.870180149485476	BRCA
TCGA-D8-A4Z1-01	745.780004943377	441.496686866609	1187.27669180999	0.711429801102766	BRCA
TCGA-3C-AALI-01	234.668932625065	1131.86480110886	1366.53373373393	0.69269411700944	BRCA
TCGA-E2-A159-01	537.232930196248	1812.73743156638	2349.97036176263	0.581735479332736	BRCA
TCGA-E2-A155-01	-496.097732964318	-582.61047202118	-1078.7082049855	0.90190118993972	BRCA
TCGA-A8-A082-01	288.870793651688	346.107046207826	634.977839859514	0.76600402173713	BRCA
TCGA-E2-A14R-01	-371.769900450939	1378.35889249676	1006.58899204582	0.729816527445247	BRCA
TCGA-D8-A141-01	1589.37855070231	2154.97513609162	3744.35368679393	0.404270802196934	BRCA
TCGA-BH-A204-01	239.794116617794	-443.986127436479	-204.192010818685	0.839184588997356	BRCA
TCGA-E2-A109-01	272.830575721328	193.071619901329	465.902195622657	0.781720604966238	BRCA
TCGA-C8-A1HJ-01	-253.557527898876	129.255611405649	-124.301916493228	0.832749375978765	BRCA
TCGA-BH-A0C1-01	719.557847823959	837.282409459755	1556.84025728371	0.672279031791559	BRCA
TCGA-D8-A1Y2-01	1691.26658720542	2212.10353676137	3903.37012396679	0.382813315135226	BRCA
TCGA-AR-A2LJ-01	1059.32530452246	1838.79787632231	2898.12318084478	0.514477542166188	BRCA
TCGA-AC-A2QH-01	28.5372081227345	-883.9670349437	-855.429826820966	0.887262593404405	BRCA
TCGA-A2-A0YK-01	1254.53791380952	2108.60884609325	3363.14675990277	0.454791593859134	BRCA
TCGA-E9-A22H-01	-75.9382152710128	470.273118862229	394.334903591217	0.788228724940086	BRCA
TCGA-E2-A1L8-01	727.480967713599	450.667126525702	1178.1480942393	0.712370837217451	BRCA
TCGA-BH-A0B8-01	225.296773142355	35.416835256802	260.713608399157	0.800146480285141	BRCA
TCGA-BH-A18G-01	169.13804056066	480.171110270056	649.309150830715	0.76465001331085	BRCA
TCGA-JL-A3YX-01	-55.1767475269477	-283.062342524107	-338.239090051055	0.849722481570952	BRCA
TCGA-S3-AA17-01	566.597887007926	2351.82428224943	2918.42216925735	0.511920195564662	BRCA
TCGA-E2-A15M-01	1642.38736586226	2020.3016232888	3662.68898915106	0.415205668722728	BRCA
TCGA-E2-A56Z-01	-252.200935969698	-88.6664431129242	-340.867379082622	0.849925824981368	BRCA
TCGA-A7-A0CH-01	344.960641384206	-17.0610287984012	327.899612585804	0.794192315752315	BRCA
TCGA-AR-A0TZ-01	89.7289564695987	-145.576557190625	-55.8476007210268	0.827144186886461	BRCA
TCGA-E2-A15I-01	377.544453214231	898.685754516801	1276.23020773103	0.702193273073389	BRCA
TCGA-BH-A0B4-01	1115.18561930433	801.893074431657	1917.07869373599	0.632211508802983	BRCA
TCGA-E2-A15K-06	-1161.43929544258	-134.73275502342	-1296.172050466	0.91522749337423	BRCA
TCGA-BH-A0WA-01	189.444949590522	356.294923413781	545.739873004303	0.774358633048418	BRCA
TCGA-A2-A0ET-01	-677.553903242436	433.983997710775	-243.56990553166	0.842314105098005	BRCA
TCGA-OL-A5RW-01	-217.145663352111	540.482437159622	323.33677380751	0.794599135469296	BRCA
TCGA-AN-A0FD-01	942.197322069298	562.478229506568	1504.67555157587	0.677927857059081	BRCA
TCGA-BH-A0H7-01	793.672316413243	233.607870245312	1027.28018665855	0.727736785046148	BRCA
TCGA-LL-A5YL-01	472.738560518621	1176.80756304052	1649.54612355915	0.66214301577376	BRCA
TCGA-A2-A0D0-01	-880.386356074936	931.133090330777	50.7467342558405	0.818249947798357	BRCA
TCGA-AO-A129-01	281.409123248284	1566.04867546455	1847.45779871284	0.640096414507593	BRCA
TCGA-BH-A1EW-01	443.747584540511	962.293811925371	1406.04139646588	0.688499878634653	BRCA
TCGA-AO-A03M-01	324.231775099401	1516.31280455165	1840.54457965105	0.640875735061294	BRCA
TCGA-B6-A0RP-01	950.602191294506	731.353892858245	1681.95608415275	0.658570442948001	BRCA
TCGA-E2-A15T-01	-647.104632930373	-567.682045491672	-1214.78667842204	0.91034863516887	BRCA
TCGA-A2-A4RW-01	651.887256483567	542.948232005119	1194.83548848869	0.710649623578444	BRCA
TCGA-A8-A08O-01	479.201060356941	-406.791078910824	72.4099814461172	0.816417800552341	BRCA
TCGA-BH-A18I-01	1379.50322590853	1244.5777674457	2624.08099335423	0.548546179505369	BRCA
TCGA-BH-A0BM-01	748.821807418556	244.739095942588	993.560903361144	0.731122572168213	BRCA
TCGA-E2-A14N-01	-630.857729707543	848.777914479324	217.920184771781	0.803898389141745	BRCA
TCGA-5L-AAT0-01	1066.32574912541	1282.35112286668	2348.6768719921	0.581889904359547	BRCA
TCGA-BH-A6R9-01	2058.24914755949	1937.62966075368	3995.87880831317	0.370233590950257	BRCA
TCGA-EW-A1PG-01	824.090055262842	139.953691822425	964.043747085267	0.734071720030053	BRCA
TCGA-AN-A03Y-01	52.2562451235108	518.976296355953	571.232541479464	0.771985460167695	BRCA
TCGA-B6-A0RT-01	941.639324789556	3085.16620671271	4026.80553150227	0.366012702116132	BRCA
TCGA-A2-A25D-01	566.671521589309	1950.07584363867	2516.74736522798	0.561650904877876	BRCA
TCGA-A7-A56D-01	812.679870013922	1051.62085422871	1864.30072424263	0.63819497002013	BRCA
TCGA-D8-A73W-01	940.201403368589	1041.08245381754	1981.28385718613	0.624881419572086	BRCA
TCGA-AO-A0J5-01	1275.53916080351	300.777657465479	1576.31681826899	0.670159825127481	BRCA
TCGA-A2-A1G6-01	559.205551903122	592.469960668106	1151.67551257123	0.715092566666593	BRCA
TCGA-AC-A3OD-01	1080.55797176678	2147.96100893892	3228.51898070571	0.472301460813005	BRCA
TCGA-A7-A0CJ-01	-414.883760851934	34.7665685305633	-380.117192321371	0.852947406374826	BRCA
TCGA-A8-A07U-01	834.992995742693	2334.15559394645	3169.14858968914	0.479965050775647	BRCA
TCGA-D8-A1XS-01	796.563706244953	343.105132747427	1139.66883899238	0.716323453732605	BRCA
TCGA-B6-A0I8-01	192.063213688899	-454.086064987259	-262.02285129836	0.843770955652552	BRCA
TCGA-LL-A5YM-01	133.439592263035	534.768125758125	668.20771802116	0.762859322529744	BRCA
TCGA-E2-A15E-01	219.10708251399	-426.175418813734	-207.068336299744	0.839414132366241	BRCA
TCGA-D8-A27G-01	1003.11051087213	978.971466420618	1982.08197729275	0.624789950247271	BRCA
TCGA-BH-A1EX-01	1068.34851891122	888.784493178651	1957.13301208988	0.627645188332399	BRCA
TCGA-A8-A076-01	871.967037904955	602.973031292545	1474.9400691975	0.681130095208934	BRCA
TCGA-EW-A1OV-01	937.017415628826	2622.45605845341	3559.47347408224	0.428940624666911	BRCA
TCGA-B6-A0X7-01	679.636535384796	-126.574918558364	553.061616826432	0.773678143027049	BRCA
TCGA-B6-A0WT-01	638.596808685096	-59.3297868663867	579.267021818709	0.771235269435866	BRCA
TCGA-A2-A4S3-01	22.374948971666	984.909249922853	1007.28419889452	0.729746759032301	BRCA
TCGA-BH-A0BZ-01	1285.30613669152	1781.75845389796	3067.06459058948	0.493056606292654	BRCA
TCGA-OL-A5RU-01	367.187256964198	1624.05661379889	1991.24387076309	0.623739328688932	BRCA
TCGA-D8-A73U-01	1569.65921566644	2947.89799445441	4517.55721012085	0.298083386570991	BRCA
TCGA-A2-A0YT-01	-156.848571341023	148.692230890945	-8.15634045007783	0.823189728330483	BRCA
TCGA-A1-A0SK-01	-1386.17960652322	-1267.05823614711	-2653.23784267033	0.97686475173586	BRCA
TCGA-E9-A295-01	539.671165502207	248.897726078269	788.568891580475	0.751317600009842	BRCA
TCGA-AR-A1AR-01	1087.85104873106	1857.62866431542	2945.47971304648	0.508504316616519	BRCA
TCGA-D8-A1XY-01	1002.02935298666	177.374558641062	1179.40391162772	0.712241455108474	BRCA
TCGA-LL-A8F5-01	20.3548752654227	1087.75352508173	1108.10840034715	0.71954831128428	BRCA
TCGA-E9-A1R6-01	156.856994010543	-123.981097512085	32.875896498458	0.819755128557229	BRCA
TCGA-BH-A1FL-01	149.693488439028	-127.164064785021	22.5294236540075	0.820623987995391	BRCA
TCGA-E9-A1RE-01	-94.6496939944572	-391.407743365624	-486.057437360081	0.860961416563959	BRCA
TCGA-D8-A1JN-01	-911.64467979305	124.900490636376	-786.744189156674	0.882566988729008	BRCA
TCGA-D8-A145-01	857.523917182028	539.428040856573	1396.9519580386	0.689466893504691	BRCA
TCGA-B6-A0IK-01	14.3831503102811	415.648646269473	430.031796579754	0.784993382865751	BRCA
TCGA-C8-A1HE-01	135.196833675898	233.482388089624	368.679221765521	0.790540633246357	BRCA
TCGA-A8-A0AB-01	-224.420940347438	-785.090485974051	-1009.51142632149	0.897467379124418	BRCA
TCGA-EW-A1J3-01	179.427239112628	165.082578534071	344.509817646699	0.792708353000799	BRCA
TCGA-GI-A2C8-01	1480.30455356137	1179.2013269263	2659.50588048767	0.544190988879585	BRCA
TCGA-A2-A0YJ-01	-642.641321434197	-337.083496988993	-979.72481842319	0.895530256411528	BRCA
TCGA-A8-A0A7-01	1516.24870469576	2721.08140112698	4237.33010582274	0.337084295772656	BRCA
TCGA-A8-A08L-01	161.131097517514	1103.46952482275	1264.60062234026	0.70340767290807	BRCA
TCGA-BH-A0H6-01	634.485430859132	-154.363244650531	480.122186208601	0.780417184034249	BRCA
TCGA-D8-A1XL-01	213.361715114047	1651.27711651986	1864.63883163391	0.638156760161643	BRCA
TCGA-E2-A10B-01	586.009634348581	440.767311198253	1026.77694554683	0.727787447252915	BRCA
TCGA-E9-A228-01	30.9295830532369	239.06008805174	269.989671104977	0.799329033759548	BRCA
TCGA-A2-A3KD-01	259.036917325039	257.39464222654	516.431559551579	0.777073612256503	BRCA
TCGA-AQ-A7U7-01	1590.78887905009	2583.68979155466	4174.47867060475	0.345755740106434	BRCA
TCGA-AO-A1KS-01	257.343249734242	215.57457352887	472.917823263111	0.781077969660518	BRCA
TCGA-BH-A0EB-01	1272.08344347235	1514.01176796812	2786.09521144048	0.528508487925791	BRCA
TCGA-C8-A12W-01	981.014132166053	725.58824385767	1706.60237602372	0.655843683245625	BRCA
TCGA-AR-A24L-01	978.711531301296	91.5373666384524	1070.24889793975	0.723396429711979	BRCA
TCGA-EW-A1PB-01	116.917460422562	2425.32916730514	2542.2466277277	0.558550119030119	BRCA
TCGA-D8-A1JJ-01	881.022941596074	490.725509717661	1371.74845131374	0.692141840237167	BRCA
TCGA-C8-A12Z-01	-87.7147840848432	-309.178574279886	-396.893358364729	0.854230260460833	BRCA
TCGA-A8-A09X-01	1110.28462371376	1715.28203566889	2825.56665938265	0.523580997421501	BRCA
TCGA-AC-A62Y-01	637.402418860904	1268.86297374973	1906.26539261063	0.633440519900313	BRCA
TCGA-AC-A3YJ-01	-213.494443112983	793.606070342123	580.11162722914	0.771156345111778	BRCA
TCGA-E9-A22G-01	-931.023143274043	119.106954639133	-811.91618863491	0.884298279865214	BRCA
TCGA-GM-A5PX-01	959.548747515331	549.228636196078	1508.77738371141	0.677485112358223	BRCA
TCGA-A2-A4RX-01	951.221296260066	880.285166658381	1831.50646291845	0.641893597756677	BRCA
TCGA-B6-A0WW-01	357.12707990392	-70.3061986001285	286.820881303792	0.797842012166817	BRCA
TCGA-A2-A0SV-01	826.428985793884	1172.17498221709	1998.60396801097	0.622894507217753	BRCA
TCGA-AR-A24U-01	1260.30251269464	1900.71734080917	3161.0198535038	0.481011492097205	BRCA
TCGA-B6-A0X0-01	-726.21993008976	-283.785908195983	-1010.00583828574	0.897499387735526	BRCA
TCGA-BH-A0EA-01	879.387834044882	493.973509710245	1373.36134375513	0.691970940988393	BRCA
TCGA-LL-A440-01	1635.7969012681	1645.11756978587	3280.91447105397	0.465508382023466	BRCA
TCGA-A1-A0SQ-01	-82.0312816317038	156.876425209403	74.8451435776996	0.816211332674625	BRCA
TCGA-A8-A09N-01	302.215305544715	207.990573635298	510.205879180013	0.777648478593767	BRCA
TCGA-AC-A3QQ-01	1014.27786753846	751.888787094329	1766.16665463279	0.6492183765497	BRCA
TCGA-BH-A18V-06	272.650128968997	2483.02194880297	2755.67207777196	0.5322943167258	BRCA
TCGA-BH-A18H-01	541.933560016966	1827.12343154837	2369.05699156533	0.579454361276708	BRCA
TCGA-E2-A1LH-01	603.665199467076	2199.99981893094	2803.66501839801	0.52631731009256	BRCA
TCGA-C8-A27A-01	-486.023763582444	-422.468186012939	-908.491949595384	0.890828389656403	BRCA
TCGA-E9-A1R4-01	603.692664703509	1684.04300803048	2287.73567273399	0.589141579134343	BRCA
TCGA-A2-A3XU-01	-1114.63590049089	-669.13611912639	-1783.77201961728	0.941699451492899	BRCA
TCGA-HN-A2NL-01	-807.600252876717	605.945477277683	-201.654775599034	0.838981982334006	BRCA
TCGA-BH-A0BO-01	1328.71500845636	1166.21298433485	2494.92799279121	0.564297959528359	BRCA
TCGA-D8-A1Y0-01	982.777175194584	1292.12000804352	2274.8971832381	0.590663297670545	BRCA
TCGA-B6-A40B-01	447.437569689108	271.955133261396	719.392702950503	0.757979963219322	BRCA
TCGA-PL-A8LX-01	-331.664780486749	393.336075340554	61.6712948538055	0.817327047138555	BRCA
TCGA-B6-A1KF-01	-181.077061289151	-826.755342705098	-1007.83240399425	0.897358642643857	BRCA
TCGA-AO-A0J7-01	-361.096818526396	-481.247379185464	-842.34419771186	0.886374951424738	BRCA
TCGA-EW-A2FV-01	649.05502667562	1090.83171775273	1739.88674442835	0.652147626630352	BRCA
TCGA-AR-A252-01	1258.21876216264	2426.75059603525	3684.96935819789	0.412228189705519	BRCA
TCGA-AN-A0XR-01	-190.38030336468	-298.716364560695	-489.096667925375	0.861188260787149	BRCA
TCGA-A2-A0YC-01	665.876868667167	581.312732603145	1247.18960127031	0.705221956625081	BRCA
TCGA-A8-A07P-01	572.02510917737	476.367112013237	1048.39222119061	0.725607823345383	BRCA
TCGA-E9-A3X8-01	933.695812085983	1502.09206269394	2435.78787477993	0.5714434589483	BRCA
TCGA-AC-A2B8-01	1259.22222537313	1156.25953986031	2415.48176523343	0.573887003842864	BRCA
TCGA-AO-A0JL-01	18.9672154783124	-16.7972864704598	2.16992900785259	0.822328175999758	BRCA
TCGA-D8-A27W-01	529.302475214004	558.671949547663	1087.97442476167	0.721597544500974	BRCA
TCGA-B6-A0RO-01	-414.216996688935	-149.018474860663	-563.235471549598	0.866668688999451	BRCA
TCGA-BH-A0DE-01	1117.61379463835	1015.27459522925	2132.8883898676	0.607354160416084	BRCA
TCGA-D8-A147-01	-66.5332210768286	901.864559870876	835.331338794047	0.746769980088637	BRCA
TCGA-BH-A202-01	518.389213234037	1039.3496699629	1557.73888319694	0.672181374838258	BRCA
TCGA-BH-A18R-01	-206.428583654809	366.611587024229	160.18300336942	0.808910193460835	BRCA
TCGA-B6-A0RV-01	133.304059150748	835.416722631752	968.7207817825	0.733605340792692	BRCA
TCGA-D8-A27P-01	186.034054675684	-225.973286600441	-39.9392319247571	0.825829594610344	BRCA
TCGA-BH-A0W7-01	1172.45604775235	1744.30258428778	2916.75863204013	0.512129945824237	BRCA
TCGA-AC-A7VB-01	-901.607348098398	-855.892975703812	-1757.50032380221	0.940394952989685	BRCA
TCGA-AN-A046-01	888.248633387748	1496.64522857281	2384.89386196056	0.577558181246872	BRCA
TCGA-A2-A0SX-01	838.492197260912	1973.09945130972	2811.59164857063	0.525327611913579	BRCA
TCGA-A8-A06N-01	-1494.68683716805	-546.058717772355	-2040.7455549404	0.953717910631108	BRCA
TCGA-BH-A8G0-01	1314.64176048464	1778.27212416885	3092.91388465349	0.489751967812549	BRCA
TCGA-BH-A0HP-01	762.363860569675	683.680833629973	1446.04469419965	0.68422943016621	BRCA
TCGA-BH-A18U-01	485.915457553863	507.84248023378	993.757937787643	0.731102839688586	BRCA
TCGA-AN-A0AS-01	928.938185203489	685.90455839281	1614.8427435963	0.66595177731078	BRCA
TCGA-AO-A0JC-01	709.023321127343	3625.33310677494	4334.35642790228	0.323641763702157	BRCA
TCGA-BH-A1F2-01	1077.130040013	296.775238169709	1373.90527818271	0.691913297905944	BRCA
TCGA-BH-A18M-01	1014.0787859579	519.441351808621	1533.52013776652	0.674809218653426	BRCA
TCGA-C8-A12L-01	-297.627715960963	272.06602359046	-25.5616923705022	0.824637628533692	BRCA
TCGA-E9-A1R7-01	-297.080929841872	-546.453805887953	-843.534735729825	0.886455844881631	BRCA
TCGA-BH-A1FH-01	1611.25046521486	428.306053162077	2039.55651837694	0.61818055943681	BRCA
TCGA-AR-A24V-01	1509.71354758331	840.712790558423	2350.42633814173	0.581681036975826	BRCA
TCGA-AC-A6IX-01	1127.57617759563	985.056754810851	2112.63293240648	0.609713527752149	BRCA
TCGA-D8-A1JH-01	1221.84313520612	958.607114113625	2180.45024931974	0.601793059153946	BRCA
TCGA-BH-A1FE-01	1163.2116859203	1546.85989067933	2710.07157659963	0.537948900439892	BRCA
TCGA-A2-A25C-01	649.402665560575	424.899415541883	1074.30208110246	0.722985521550638	BRCA
TCGA-B6-A0IQ-01	-633.206123600522	406.850314288648	-226.355809311874	0.840949489277154	BRCA
TCGA-AO-A0JI-01	-493.867544452188	-133.582489450334	-627.450033902522	0.871332576879006	BRCA
TCGA-B6-A0IA-01	-825.301895804243	-298.091737786468	-1123.39363359071	0.904715008735771	BRCA
TCGA-E2-A1L7-01	339.395497808648	1426.84790029257	1766.24339810122	0.649209808287511	BRCA
TCGA-BH-A18F-01	964.078616152138	838.873668506139	1802.95228465828	0.645101906130092	BRCA
TCGA-C8-A1HI-01	296.712569665707	72.4469586020471	369.159528267755	0.790497454309181	BRCA
TCGA-A2-A0YD-01	1448.94576555685	1213.36163909383	2662.30740465069	0.543845935745624	BRCA
TCGA-A8-A06U-01	-61.2097458632344	623.247171036865	562.03742517363	0.772842703416588	BRCA
TCGA-BH-A18S-01	-312.786886859813	108.991980155985	-203.794906703828	0.839152886596961	BRCA
TCGA-A8-A08S-01	84.470294525771	216.690623013893	301.160917539664	0.796571240944552	BRCA
TCGA-A8-A08C-01	-27.9924770033143	-71.8132015999386	-99.8056786032529	0.830753201752193	BRCA
TCGA-C8-A1HO-01	-128.920776530021	-216.235151403545	-345.155927933566	0.850257346447266	BRCA
TCGA-AO-A0JG-01	617.546398032053	1267.51322722011	1885.05962525217	0.635846074606003	BRCA
TCGA-E9-A1NF-01	1734.31118254068	859.36534304834	2593.67652558902	0.552272328094768	BRCA
TCGA-AO-A0J6-01	-674.761007597629	1295.86132931651	621.100321718885	0.767311925729556	BRCA
TCGA-LL-A5YP-01	1149.45295357568	956.577520655108	2106.03047423078	0.610481422074593	BRCA
TCGA-BH-A0DI-01	1518.94746338002	1106.48636818289	2625.43383156291	0.54838013113004	BRCA
TCGA-BH-A1FJ-01	-328.835669119371	-558.562402919845	-887.398072039216	0.889417332235163	BRCA
TCGA-UU-A93S-01	-760.208883943037	376.348821177333	-383.860062765704	0.853234067904837	BRCA
TCGA-A2-A0YE-01	-23.1813415948867	-236.038241795444	-259.21958339033	0.843550037625863	BRCA
TCGA-BH-A209-01	535.640755600298	2353.61028936896	2889.25104496926	0.515593855662962	BRCA
TCGA-OL-A5RX-01	274.909034925264	556.320715574801	831.229750500065	0.747170267940856	BRCA
TCGA-E2-A15D-01	521.258191705479	354.343745040112	875.601936745591	0.742825483103164	BRCA
TCGA-D8-A27H-01	623.938621529268	295.063290263997	919.001911793265	0.738545407900694	BRCA
TCGA-BH-A1F6-01	422.462324222935	1267.23209325685	1689.69441747978	0.657715233670119	BRCA
TCGA-A1-A0SD-01	886.756722476487	439.527215593734	1326.28393807022	0.696943184485663	BRCA
TCGA-D8-A1XC-01	-931.814495840222	-346.536623611914	-1278.35111945214	0.914170316519052	BRCA
TCGA-A2-A04R-01	28.1372486605639	-574.441239203348	-546.303990542784	0.865426114394975	BRCA
TCGA-LD-A66U-01	682.27311977786	1409.94621823509	2092.21933801295	0.61208586157497	BRCA
TCGA-E2-A15O-01	-488.419626032671	-37.6843965896054	-526.104022622277	0.863936678157137	BRCA
TCGA-AR-A24T-01	1482.99409003752	710.171104412082	2193.1651944496	0.600301402496088	BRCA
TCGA-BH-A0HO-01	503.4735883393	854.022659203421	1357.49624754272	0.693650291555621	BRCA
TCGA-A7-A6VW-01	-32.4180966249813	857.120155423572	824.70205879859	0.747806768841163	BRCA
TCGA-BH-A0HY-01	309.607660009786	-309.212708747303	0.39495126248363	0.822476402361176	BRCA
TCGA-3C-AALJ-01	508.522411151684	1129.95952438443	1638.48193553612	0.663359201809641	BRCA
TCGA-BH-AB28-01	515.438699241427	967.162846221653	1482.60154546308	0.680306263204473	BRCA
TCGA-A7-A0CG-01	1208.9749575889	1453.18112841378	2662.15608600267	0.543864575441278	BRCA
TCGA-A8-A08H-01	1905.39812785399	2531.47406144643	4436.87218930042	0.309367428168565	BRCA
TCGA-B6-A0WV-01	-694.034631580308	-960.262586691369	-1654.29721827168	0.935135301724901	BRCA
TCGA-D8-A1XF-01	-836.204863566791	-400.856765080383	-1237.06162864717	0.911696908115227	BRCA
TCGA-BH-A0BQ-01	1119.21342993278	1069.31385552176	2188.52728545453	0.600845742379211	BRCA
TCGA-EW-A1PC-01	-364.484763058756	-345.827193819848	-710.311956878604	0.87723635781606	BRCA
TCGA-A8-A08I-01	6.74839930908261	2221.34582591272	2228.0942252218	0.596192948366271	BRCA
TCGA-B6-A0X4-01	-1241.28786599268	-927.713151343403	-2169.00101733608	0.959209720841244	BRCA
TCGA-E9-A2JS-01	221.222794479412	31.481170200135	252.703964679547	0.800851131078208	BRCA
TCGA-A8-A096-01	1387.7748438672	1749.83461746821	3137.60946133541	0.484021364315117	BRCA
TCGA-B6-A0WY-01	678.383205825157	513.74982766994	1192.1330334951	0.710928656686006	BRCA
TCGA-A8-A09E-01	-199.796662789658	-241.788838404165	-441.585501193823	0.857622514208359	BRCA
TCGA-BH-A1ES-06	-782.696532667188	-295.427677373879	-1078.12421004107	0.901864158931682	BRCA
TCGA-EW-A1OW-01	568.423731404353	472.92443781226	1041.34816921661	0.726318929269098	BRCA
TCGA-D8-A1XD-01	459.50105774169	-752.721036753416	-293.219979011726	0.846219866914205	BRCA
TCGA-E9-A54X-01	-1754.34273643316	-1054.54388339997	-2808.88661983313	0.981495480882805	BRCA
TCGA-B6-A0RG-01	72.5861207984438	-351.661622332412	-279.075501533969	0.845111749987934	BRCA
TCGA-A8-A097-01	909.227772933365	658.125421762137	1567.3531946955	0.671135820958051	BRCA
TCGA-A2-A0CX-01	1010.03874051305	967.972676058932	1978.01141657198	0.625256371096052	BRCA
TCGA-E9-A5FK-01	796.411699188083	2389.49033655445	3185.90203574254	0.477806165789401	BRCA
TCGA-C8-A8HQ-01	999.871319883001	1122.23229162582	2122.10361150882	0.608611047254742	BRCA
TCGA-BH-A0BP-01	1153.07171087251	345.312428298751	1498.38413917126	0.678606463660997	BRCA
TCGA-B6-A0RL-01	-2039.41303494928	-847.347782763824	-2886.76081771311	0.983620182705484	BRCA
TCGA-A8-A08F-01	833.820482571459	1462.35345721491	2296.17393978637	0.588140269614508	BRCA
TCGA-A2-A0CK-01	510.470520942146	707.923060221173	1218.39358116332	0.708212478493046	BRCA
TCGA-E9-A1N4-01	1005.73449603343	1415.16631372509	2420.90080975852	0.573235398550777	BRCA
TCGA-D8-A1XZ-01	677.568339597789	742.077177001619	1419.64551659941	0.687050262545564	BRCA
TCGA-AR-A1AS-01	112.488903221636	101.20710485982	213.696008081455	0.804267025676012	BRCA
TCGA-EW-A424-01	412.377128192136	-293.763542735783	118.613585456353	0.812482620590922	BRCA
TCGA-A7-A3RF-01	-256.989297390534	-449.210986494835	-706.200283885369	0.876946460588359	BRCA
TCGA-AR-A24H-01	-172.062521634	626.790090257467	454.727568623467	0.782742494702596	BRCA
TCGA-A8-A06T-01	326.649618074266	487.479532336824	814.12915041109	0.74883625306409	BRCA
TCGA-C8-A1HL-01	778.031047841012	390.570675514511	1168.60172335552	0.713353571910667	BRCA
TCGA-D8-A1X8-01	864.17480339751	894.60636318488	1758.78116658239	0.650042566601239	BRCA
TCGA-AO-A1KT-01	754.830894444009	528.823030213178	1283.65392465719	0.701416993690103	BRCA
TCGA-B6-A0RQ-01	-97.4607154247089	-359.640734288861	-457.10144971357	0.85879159238012	BRCA
TCGA-AR-A1AQ-01	487.668908663725	1962.57267042023	2450.24157908395	0.56970107159621	BRCA
TCGA-OL-A5D6-01	993.25950606855	608.092383133415	1601.35188920196	0.667427764732197	BRCA
TCGA-A8-A091-01	176.369456332407	111.501604158183	287.87106049059	0.797749068317455	BRCA
TCGA-A7-A4SE-01	670.847651722501	327.267613737285	998.115265459787	0.730666308503919	BRCA
TCGA-AC-A2FE-01	1106.67437053791	2017.42097514212	3124.09534568004	0.485756273267843	BRCA
TCGA-C8-A26Z-01	128.490636345524	-395.124480786921	-266.633844441396	0.844134024869067	BRCA
TCGA-C8-A12Y-01	377.748887525582	339.883067085751	717.631954611333	0.75814852395495	BRCA
TCGA-A7-A13F-01	109.330970760854	202.01054336692	311.341514127774	0.795666924208937	BRCA
TCGA-BH-A28Q-01	472.201177393445	183.153883370268	655.355060763712	0.764077786331177	BRCA
TCGA-GM-A5PV-01	-557.442552361516	540.01053537632	-17.4320169851958	0.823962014034664	BRCA
TCGA-A7-A4SC-01	737.269919011968	629.023814592116	1366.29373360408	0.692719525013231	BRCA
TCGA-A8-A09G-01	167.713364828195	1092.03513749604	1259.74850232423	0.703913741527948	BRCA
TCGA-E2-A15H-01	131.104625583422	-140.137054334745	-9.03242875132284	0.823262736053755	BRCA
TCGA-B6-A0IH-01	952.767265241709	1030.89229988379	1983.6595651255	0.624609124045412	BRCA
TCGA-A2-A1G4-01	-344.977489255508	169.175795258976	-175.801693996532	0.836910898574505	BRCA
TCGA-A8-A093-01	623.064630154795	-355.720141607247	267.344488547548	0.799562289729806	BRCA
TCGA-C8-A12O-01	1161.03819325886	846.891966322933	2007.93015958179	0.621822965367447	BRCA
TCGA-AO-A1KQ-01	316.257167952561	1118.52724287788	1434.78441083045	0.685433884745295	BRCA
TCGA-AR-A256-01	-74.4837218192512	382.422800725124	307.939078905873	0.79596935174497	BRCA
TCGA-OL-A66I-01	984.992806138198	2646.71110055087	3631.70390668907	0.419339028910994	BRCA
TCGA-C8-A3M7-01	744.529151657902	541.877941895942	1286.40709355384	0.701128889975312	BRCA
TCGA-A2-A04W-01	617.21962765175	294.93705205418	912.15667970593	0.739222475324888	BRCA
TCGA-OL-A97C-01	458.935421626339	713.236678879572	1172.17210050591	0.712986189463476	BRCA
TCGA-AR-A1AM-01	678.820291872431	695.386834446168	1374.2071263186	0.691881307851163	BRCA
TCGA-AR-A2LR-01	743.576853620262	-6.07583747039334	737.501016149869	0.756243474127371	BRCA
TCGA-EW-A1OZ-01	645.649461168829	723.444929272598	1369.09439044143	0.692422975413102	BRCA
TCGA-A1-A0SF-01	529.670295861283	914.508855199547	1444.17915106083	0.684429107001035	BRCA
TCGA-A1-A0SJ-01	538.63711375536	183.681583754032	722.318697509392	0.757699738640819	BRCA
TCGA-D8-A1JU-01	1758.21773983175	1053.64921034424	2811.86695017599	0.525293225692686	BRCA
TCGA-A8-A07F-01	429.936647403179	466.873785860607	896.810433263786	0.740737671734423	BRCA
TCGA-A7-A6VY-01	567.865845091394	1459.67872874352	2027.54457383491	0.619565547782197	BRCA
TCGA-A2-A0CU-01	244.863066038887	-150.539970351132	94.3230956877555	0.814556122259751	BRCA
TCGA-E9-A1NE-01	1058.45240607515	2392.4868167887	3450.93922286385	0.443277088351129	BRCA
TCGA-A7-A0D9-01	79.7958009152122	-441.547734190782	-361.751933275569	0.851537105951971	BRCA
TCGA-C8-A12K-01	543.807741488678	2392.38823457477	2936.19597606345	0.50967724844756	BRCA
TCGA-A8-A07O-01	-232.788603929173	754.165401118095	521.376797188921	0.776616516827938	BRCA
TCGA-C8-A12U-01	-774.806027163012	885.870618317196	111.064591154184	0.813128130567776	BRCA
TCGA-C8-A8HP-01	445.649764707519	1749.49050038566	2195.14026509318	0.600069508865415	BRCA
TCGA-A2-A3XV-01	220.394452263109	461.3960448717	681.790497134808	0.761568690428705	BRCA
TCGA-BH-A0AW-01	1126.70862295674	2216.69120286373	3343.39982582047	0.457371185293455	BRCA
TCGA-AN-A0FF-01	609.245942956508	965.699866140667	1574.94580909718	0.670309181386311	BRCA
TCGA-AR-A24M-01	936.226723306322	283.670430411251	1219.89715371757	0.708056642239486	BRCA
TCGA-E2-A2P6-01	76.510621712036	413.754492894523	490.265114606559	0.77948539339608	BRCA
TCGA-C8-A130-01	510.771551845091	263.528503244013	774.300055089103	0.752698196811744	BRCA
TCGA-C8-A274-01	-404.558423793392	-17.7406029472084	-422.2990267406	0.856163137677541	BRCA
TCGA-D8-A73X-01	625.126879884394	266.253034333505	891.379914217899	0.741272948634952	BRCA
TCGA-AO-A0JA-01	1208.57063339331	793.616100974463	2002.18673436778	0.622482999771827	BRCA
TCGA-LL-A5YN-01	287.230816488843	2349.58476628811	2636.81558277695	0.546982270792876	BRCA
TCGA-D8-A1XB-01	879.658427480631	-48.096292356964	831.562135123667	0.74713783948578	BRCA
TCGA-LL-A6FP-01	-1026.74603609169	-487.410529797254	-1514.15656588894	0.927649839740505	BRCA
TCGA-A7-A6VX-01	559.847037402517	172.085472275833	731.93250967835	0.756778033198891	BRCA
TCGA-AC-A6IW-01	-116.307493749221	2319.03078530981	2202.72329156059	0.599178715083725	BRCA
TCGA-BH-A0C3-01	1307.76593432215	1209.32280799265	2517.08874231479	0.561609444283217	BRCA
TCGA-E2-A1L9-01	1400.88732761716	902.993278904821	2303.88060652198	0.587224985512518	BRCA
TCGA-BH-A1EV-01	499.898366603833	-202.915391303573	296.982975300261	0.796941842323856	BRCA
TCGA-A2-A3XX-01	82.3032308153613	767.692754490454	849.995985305815	0.745336594676094	BRCA
TCGA-E9-A1NA-01	927.742164915309	995.815608164868	1923.55777308018	0.631474350543631	BRCA
TCGA-EW-A1OY-01	-108.886947115765	214.522304021299	105.635356905535	0.813591763921593	BRCA
TCGA-BH-A0AU-01	669.503632284964	537.969745714741	1207.4733779997	0.709343256261942	BRCA
TCGA-B6-A0WS-01	887.33686366523	1432.75583867811	2320.09270234334	0.585297100300297	BRCA
TCGA-B6-A0I5-01	337.154145924038	687.000309452489	1024.15445537653	0.728051393875235	BRCA
TCGA-E2-A14P-01	-392.656794648472	654.342941193499	261.686146545028	0.800060845629659	BRCA
TCGA-GM-A2DF-01	587.203312804176	1683.75276703882	2270.956079843	0.591130007610068	BRCA
TCGA-AQ-A04H-01	-141.903584450243	-193.97184423643	-335.875428686673	0.849539503650573	BRCA
TCGA-AC-A6NO-01	-48.1771857589974	-188.126050046838	-236.303235805835	0.841738708670162	BRCA
TCGA-BH-A0E9-01	373.608468580896	508.044809911056	881.653278491952	0.742230508759205	BRCA
TCGA-BH-A0B1-01	613.782905927571	194.826766082909	808.60967201048	0.749372968332073	BRCA
TCGA-AR-A0TW-01	154.34037939551	1194.63830198305	1348.97868137856	0.694550340695412	BRCA
TCGA-AN-A0FX-01	287.980663040221	-181.199569784231	106.781093255991	0.813493965951367	BRCA
TCGA-BH-A0BD-01	748.268024403274	1099.30878906683	1847.5768134701	0.640082992314305	BRCA
TCGA-D8-A1JA-01	734.357953012926	292.347972538935	1026.70592555186	0.727794596646444	BRCA
TCGA-S3-AA11-01	-389.021113808333	-534.386122637249	-923.407236445582	0.891820981614647	BRCA
TCGA-AO-A03T-01	-241.389758528141	692.819080409928	451.429321881787	0.783043708123432	BRCA
TCGA-AC-A3YI-01	1150.1595069805	796.064470588525	1946.22397756902	0.628891009739064	BRCA
TCGA-BH-A0B2-01	1483.8656249151	1800.97116292789	3284.83678784298	0.464998740581447	BRCA
TCGA-LL-A7T0-01	14.4686420390086	696.536672874684	711.005314913693	0.758782454281888	BRCA
TCGA-BH-A0DH-01	196.609617943858	471.564917844235	668.174535788093	0.762862471785665	BRCA
TCGA-AC-A8OQ-01	880.543927389968	1499.16312801576	2379.70705540573	0.578179552141553	BRCA
TCGA-C8-A12N-01	1057.07787528972	756.212044308562	1813.28991959828	0.643941689456498	BRCA
TCGA-AO-A03U-01	1086.60717501733	1957.33349625931	3043.94067127664	0.496006811981895	BRCA
TCGA-C8-A12T-01	899.676153513001	433.465068070248	1333.14122158325	0.696220993908042	BRCA
TCGA-AO-A0J2-01	-187.157208672603	1064.27287301231	877.11566433971	0.742676706749668	BRCA
TCGA-D8-A27R-01	653.968461365747	891.074467776045	1545.04292914179	0.67356000499694	BRCA
TCGA-A2-A0EU-01	195.467812995176	-49.0630358299692	146.404777165207	0.810097621635693	BRCA
TCGA-AO-A12D-01	1135.86774177432	1686.43533150369	2822.30307327801	0.523989081990698	BRCA
TCGA-D8-A1XT-01	1161.60320326741	869.58380144459	2031.187004712	0.619145775411538	BRCA
TCGA-A2-A0CW-01	-455.97198651565	532.980644053482	77.0086575378317	0.816027809294604	BRCA
TCGA-E2-A10F-01	1301.60434750213	1302.79517563247	2604.3995231346	0.550959448022759	BRCA
TCGA-BH-A0E7-01	43.0234757141296	-467.707266034902	-424.683790320773	0.856343960923239	BRCA
TCGA-D8-A1XG-01	-28.4265312001868	-106.278506287245	-134.705037487432	0.833593860294117	BRCA
TCGA-E9-A1N8-01	-702.508392854975	-486.576322235914	-1189.08471509089	0.908780836919352	BRCA
TCGA-E2-A2P5-01	371.847492332771	270.380669206088	642.228161538859	0.765319441645835	BRCA
TCGA-C8-A278-01	1197.31585101846	1700.03909146642	2897.35494248488	0.514574238300606	BRCA
TCGA-A8-A08R-01	562.763196412504	1454.48971210894	2017.25290852145	0.620750654349968	BRCA
TCGA-E2-A15A-01	606.259530837994	886.530761990625	1492.79029282862	0.679209343096995	BRCA
TCGA-D8-A1JT-01	-317.793396621973	182.096291793134	-135.69710482884	0.833674290913099	BRCA
TCGA-D8-A142-01	968.884797615985	805.472682203496	1774.35747981948	0.648303421878738	BRCA
TCGA-A2-A3Y0-01	-342.574766191379	1411.1711555806	1068.59638938922	0.723563886108503	BRCA
TCGA-AQ-A0Y5-01	1046.76909160954	329.820397572775	1376.58948918232	0.691628775879441	BRCA
TCGA-A8-A07W-01	394.310436963554	560.571349504528	954.881786468082	0.734984319084144	BRCA
TCGA-A1-A0SM-01	882.54013635883	458.899711173433	1341.43984753226	0.695346061722314	BRCA
TCGA-AC-A3EH-01	236.856333637984	278.222349816743	515.078683454727	0.77719858921845	BRCA
TCGA-MS-A51U-01	798.299359766447	671.872551194598	1470.17191096104	0.681642376357963	BRCA
TCGA-AR-A24K-01	-160.111796975908	-563.253092351006	-723.364889326915	0.878154548687533	BRCA
TCGA-AC-A2BM-01	99.4761449771985	751.532148073646	851.008293050844	0.745237519869079	BRCA
TCGA-A2-A3XY-01	1083.20382510229	1558.10151130382	2641.3053364061	0.54643043739719	BRCA
TCGA-E2-A14W-01	-434.106648618053	-662.012762011816	-1096.11941062987	0.903002185596039	BRCA
TCGA-BH-A1F8-01	305.395554693804	104.910709755894	410.306264449697	0.786783851183594	BRCA
TCGA-E9-A1RA-01	374.468552801124	454.031824247002	828.500377048126	0.747436486643497	BRCA
TCGA-A8-A0A6-01	721.751037544922	1799.1605472857	2520.91158483062	0.561145059874716	BRCA
TCGA-AC-A7VC-01	913.628840388802	642.073045139284	1555.70188552809	0.672402726004251	BRCA
TCGA-C8-A27B-01	-122.112164796254	1572.54794462559	1450.43577982934	0.68375923153	BRCA
TCGA-S3-AA15-01	1360.66464860617	2460.28440702286	3820.94905562903	0.393961891660901	BRCA
TCGA-BH-A1ES-01	410.739361130116	-604.995536518439	-194.256175388323	0.838390515178126	BRCA
TCGA-E2-A1L6-01	478.598100090165	396.807371992705	875.40547208287	0.742844789896701	BRCA
TCGA-E9-A1R0-01	728.423143124434	606.515139106272	1334.93828223071	0.696031615651435	BRCA
TCGA-BH-A0B6-01	1026.35961700365	2560.94810045286	3587.30771745651	0.425246268577586	BRCA
TCGA-B6-A0RN-01	664.165930022205	-175.531837393556	488.634092628648	0.77963534556229	BRCA
TCGA-A8-A09W-01	759.598835397288	565.3230068585	1324.92184225579	0.697086552699415	BRCA
TCGA-EW-A1P3-01	422.275301007554	414.823833364643	837.099134372196	0.746597371463403	BRCA
TCGA-A2-A0T6-01	1635.05767460264	1399.28552427106	3034.3431988737	0.497229604579384	BRCA
TCGA-A7-A5ZW-01	1283.31213677328	748.559451424971	2031.87158819825	0.619066860745481	BRCA
TCGA-BH-A203-01	341.475326229582	1044.84297048107	1386.31829671065	0.690596638497245	BRCA
TCGA-DS-A7WI-01	-1404.74016485277	859.72301228247	-545.017152570302	0.865331456712635	CESC
TCGA-EX-A449-01	-1759.39910999879	-91.1239639602022	-1850.52307395899	0.944950877581483	CESC
TCGA-VS-A958-01	-735.199814385201	2246.01208828907	1510.81227390387	0.67726537865864	CESC
TCGA-MY-A5BE-01	70.9348063215818	3114.11254161148	3185.04734793306	0.477916372752275	CESC
TCGA-C5-A905-01	-1800.15719859941	102.783993268296	-1697.37320533112	0.937356793285352	CESC
TCGA-Q1-A73Q-01	-1352.37280560946	29.6202282150212	-1322.75257739444	0.91679266949421	CESC
TCGA-BI-A0VR-01	-493.780279536196	1616.19321905394	1122.41293951775	0.718088577398573	CESC
TCGA-EK-A2PK-01	-303.87921562213	2022.38514580282	1718.50593018069	0.654523648933995	CESC
TCGA-FU-A3WB-01	-1208.92593605966	-162.142025126135	-1371.0679611858	0.919601930207778	CESC
TCGA-MA-AA41-01	-1335.30718996254	539.363811391624	-795.943378570915	0.88320109309268	CESC
TCGA-IR-A3LK-01	-1350.50887195991	1016.60360125658	-333.905270703326	0.849386909827341	CESC
TCGA-VS-A952-01	-1767.68015048674	-73.7132686202246	-1841.39341910697	0.944511523099536	CESC
TCGA-C5-A8YT-01	44.0963408229374	328.697474855878	372.793815678815	0.790170609207216	CESC
TCGA-EA-A5ZD-01	-430.209165473108	1415.42403249365	985.214867020547	0.731957843935314	CESC
TCGA-C5-A1MI-01	-834.356344879981	706.737762917327	-127.618581962653	0.833018820751362	CESC
TCGA-EK-A2RO-01	-217.646237060602	339.436213849308	121.789976788706	0.812210711022016	CESC
TCGA-FU-A3YQ-01	4.82552295459462	1812.69585297224	1817.52137592684	0.643466355493009	CESC
TCGA-C5-A7CL-01	-726.260186343139	514.14225393883	-212.117932404309	0.839816750283123	CESC
TCGA-VS-A9UB-01	-844.619620520168	2222.75975489295	1378.14013437278	0.691464361063011	CESC
TCGA-C5-A1BM-01	-356.569905570045	1789.12280878309	1432.55290321305	0.685672355414298	CESC
TCGA-C5-A2LY-01	-607.278173586033	2171.6188960639	1564.34072247787	0.671463570425659	CESC
TCGA-EA-A50E-01	318.207452173754	784.985626899668	1103.19307907342	0.720049172565479	CESC
TCGA-ZJ-AAXU-01	-920.683106953676	1508.10238862047	587.419281666795	0.770472985048882	CESC
TCGA-HM-A6W2-01	-350.804639313694	297.012649718011	-53.7919895956836	0.826974574517487	CESC
TCGA-C5-A1MQ-01	57.5836900182562	2032.43634713762	2090.02003715588	0.612341122299721	CESC
TCGA-C5-A1BE-01	-970.504934365271	534.292250796822	-436.212683568449	0.857216651937449	CESC
TCGA-C5-A1MN-01	-1367.39753435547	217.801825080491	-1149.59570927498	0.90634684408515	CESC
TCGA-VS-A9U7-01	-845.879981232339	1537.78407171989	691.90409048755	0.760605732862648	CESC
TCGA-ZJ-AB0I-01	-1103.94365080324	631.177707152734	-472.76594365051	0.859967343992006	CESC
TCGA-LP-A4AX-01	-261.550947419837	1959.42512171566	1697.87417429582	0.656810317458135	CESC
TCGA-JW-A5VH-01	-790.493948692554	-935.877408505758	-1726.37135719831	0.938831169674112	CESC
TCGA-C5-A902-01	-1416.76989913261	1499.92784204585	83.1579429132389	0.815505737424291	CESC
TCGA-FU-A23L-01	-934.056795892437	1542.74092404761	608.68412815517	0.768479406758605	CESC
TCGA-FU-A3NI-01	-629.964413211667	577.033304307819	-52.9311089038488	0.826903519250353	CESC
TCGA-VS-A9UT-01	187.698658553379	2557.60983214302	2745.3084906964	0.53358153243852	CESC
TCGA-C5-A8YR-01	-708.543727245534	1496.18269101995	787.638963774413	0.751407676655173	CESC
TCGA-VS-A94X-01	-1509.95330779905	417.884191002573	-1092.06911679648	0.902746591911085	CESC
TCGA-VS-A8EK-01	-1564.23376054843	398.049902046837	-1166.18385850159	0.907373005688535	CESC
TCGA-FU-A3HZ-01	-1031.16440582766	175.617673564349	-855.546732263306	0.887270508742763	CESC
TCGA-ZJ-AAXT-01	-1235.58610977056	557.174145644493	-678.41196412607	0.874978850371159	CESC
TCGA-C5-A2LT-01	-299.063004960955	1218.54525922175	919.482254260798	0.73849786883427	CESC
TCGA-WL-A834-01	-1007.12503550603	-101.309170524902	-1108.43420603093	0.90377734946162	CESC
TCGA-FU-A40J-01	-815.526693590445	963.626042743853	148.099349153408	0.809951759495315	CESC
TCGA-MU-A5YI-01	364.81689187681	1063.93140920782	1428.74830108463	0.686078765599382	CESC
TCGA-MA-AA3W-01	-820.846320067125	2257.72921603361	1436.88289596649	0.685209562461119	CESC
TCGA-EK-A2PG-01	-2008.42577731047	30.7715831288159	-1977.65419418166	0.950892219441482	CESC
TCGA-UC-A7PG-06	-766.401381806055	1505.40996761278	739.008585806721	0.756098665263591	CESC
TCGA-EA-A5ZE-01	8.74812672796154	1595.73995108041	1604.48807780837	0.667084878545811	CESC
TCGA-4J-AA1J-01	-687.696041287778	87.8108415630657	-599.885199724712	0.869340009041069	CESC
TCGA-C5-A7CH-01	-965.111097800588	193.013159347937	-772.097938452651	0.881554095668687	CESC
TCGA-C5-A8XH-01	-927.438995510817	1117.23347765823	189.794482147414	0.806347041206359	CESC
TCGA-JW-A69B-01	-681.780569063307	810.278402615371	128.497833552064	0.811635916280468	CESC
TCGA-ZX-AA5X-01	632.626454821112	1521.22363374471	2153.85008856582	0.604906876680966	CESC
TCGA-VS-A9V0-01	-1528.86577022098	-608.545269617216	-2137.4110398382	0.95788854231952	CESC
TCGA-EA-A97N-01	-288.21444608424	248.173911220776	-40.0405348634638	0.825837980059972	CESC
TCGA-Q1-A73S-01	-1358.93142599459	-571.238200608473	-1930.16962660306	0.94871171165317	CESC
TCGA-ZJ-AAXA-01	-904.955875683724	-48.5964617002142	-953.552337383938	0.89381404100047	CESC
TCGA-DS-A0VL-01	-1133.9626759885	949.898875175006	-184.063800813495	0.837574085697019	CESC
TCGA-C5-A1BN-01	-1688.8106831926	-321.832758165075	-2010.64344135767	0.95237990704063	CESC
TCGA-EK-A2IR-01	-1646.66527538554	-907.130265312917	-2553.79554069845	0.97363911270263	CESC
TCGA-C5-A2M1-01	-1240.83171567951	1381.53507801972	140.703362340216	0.810588009092296	CESC
TCGA-C5-A7CJ-01	164.062244864852	1542.12494246972	1706.18718733457	0.655889689120379	CESC
TCGA-EA-A1QT-01	-1053.5338631724	425.379894358594	-628.153968813809	0.871383275271117	CESC
TCGA-VS-A957-01	-2050.90304558495	-62.02582098555	-2112.9288665705	0.956850463388832	CESC
TCGA-JW-A5VK-01	-1663.14540261746	-101.337304063986	-1764.48270668145	0.940743022551762	CESC
TCGA-EK-A2R7-01	-951.23193477147	1057.70110814061	106.469173369139	0.813520593144896	CESC
TCGA-EA-A4BA-01	-643.314068846276	-838.446454720256	-1481.76052356653	0.925863461810202	CESC
TCGA-EA-A411-01	179.64747458286	651.371779592737	831.019254175596	0.747190803682797	CESC
TCGA-HM-A6W2-06	-1576.60230671493	-721.918003137553	-2298.52030985248	0.964410633274663	CESC
TCGA-C5-A7UE-01	-1532.96041512774	414.225096899938	-1118.7353182278	0.904423492295654	CESC
TCGA-JW-A5VI-01	-391.434006476301	966.673718956805	575.239712480505	0.771611439128528	CESC
TCGA-VS-A9UD-01	-942.347936990126	2339.23234927655	1396.88441228642	0.689474075027206	CESC
TCGA-DS-A0VN-01	-63.9241427117146	2128.74996128207	2064.82581857036	0.615260716756014	CESC
TCGA-HM-A3JK-01	637.100737415469	1123.08524503456	1760.18598245003	0.649885853745044	CESC
TCGA-LP-A5U3-01	-1191.67946993878	971.490671229092	-220.188798709691	0.840459304038234	CESC
TCGA-DG-A2KH-01	-2402.88299843134	-281.870182164368	-2684.75318059571	0.977843621087697	CESC
TCGA-C5-A2LS-01	-2162.60177866902	-244.31776338743	-2406.91954205645	0.968495581956526	CESC
TCGA-IR-A3LH-01	632.641884764348	2603.1471923089	3235.78907707325	0.471360552531854	CESC
TCGA-Q1-A5R3-01	-1229.15180117616	1192.12141234102	-37.030388835137	0.825588734389183	CESC
TCGA-MA-AA3X-01	-296.092126886794	1327.49109416304	1031.39896727624	0.727321990608509	CESC
TCGA-VS-A954-01	-742.262445761718	455.054007498807	-287.20843826291	0.845749351874202	CESC
TCGA-EA-A3HS-01	-817.778952720309	699.400223052815	-118.378729667493	0.832267687333355	CESC
TCGA-EA-A3HR-01	-1021.94625252906	280.867678742403	-741.078573786653	0.879395437212666	CESC
TCGA-ZJ-AB0H-01	-224.104337065771	1763.59391359279	1539.48957652702	0.674162298150692	CESC
TCGA-JX-A3Q0-01	-928.884482257954	1401.30634468962	472.421862431662	0.781123427159792	CESC
TCGA-DS-A3LQ-01	-32.2855915750784	577.935097597228	545.64950602215	0.774367026257727	CESC
TCGA-EK-A2R8-01	-1007.35054056282	456.812608309229	-550.537932253592	0.865737338221502	CESC
TCGA-FU-A3TX-01	-1106.79339393685	853.928371135817	-252.86502280103	0.843048722942524	CESC
TCGA-EA-A556-01	-165.905916914996	-359.990479340366	-525.896396255362	0.86392132945329	CESC
TCGA-VS-A9UO-01	-2375.17902401709	-73.5365819607891	-2448.71560597788	0.9700051928818	CESC
TCGA-EX-A3L1-01	-488.572994713987	1072.87214063764	584.299145923653	0.770764866533781	CESC
TCGA-C5-A7CM-01	-951.956419045208	-189.539365759945	-1141.49578480515	0.905843820640202	CESC
TCGA-ZJ-AAXF-01	-203.338456624477	1601.23831544841	1397.89985882393	0.689366104727877	CESC
TCGA-2W-A8YY-01	-1073.59204689111	303.342063906623	-770.249982984485	0.881426006740619	CESC
TCGA-VS-A9UR-01	-1698.94670034576	-145.133930782486	-1844.08063112825	0.944641018386021	CESC
TCGA-C5-A7X3-01	-287.456759283534	1335.04727673972	1047.59051745619	0.725688795483586	CESC
TCGA-HM-A4S6-01	-248.408779108272	1583.95845624965	1335.54967714138	0.695967174450436	CESC
TCGA-FU-A770-01	-1440.47207345817	457.838996640903	-982.633076817268	0.895720144947923	CESC
TCGA-VS-A9UC-01	-466.405291991029	1085.54099335087	619.135701359846	0.767496826662157	CESC
TCGA-DS-A1OC-01	-1074.14414507795	1091.11152910531	16.9673840273549	0.821090285853226	CESC
TCGA-EX-A69M-01	-1110.03327953486	1661.45721915819	551.423939623324	0.773830427962733	CESC
TCGA-C5-A1MK-01	88.9799776773547	697.50733888324	786.487316560594	0.751519210551039	CESC
TCGA-JW-A5VJ-01	-1287.18310909243	241.738351956996	-1045.44475713543	0.899781407252777	CESC
TCGA-EX-A1H6-01	-1053.71180776188	149.433338239248	-904.278469522627	0.890547214581974	CESC
TCGA-EA-A3Y4-01	-584.448799921546	2110.90983003544	1526.46103011389	0.675573560181636	CESC
TCGA-JW-A5VL-01	-988.003806144855	1479.51513123974	491.51132509488	0.779370789744166	CESC
TCGA-EA-A1QS-01	791.065651925896	727.281968608566	1518.34762053446	0.676451162729936	CESC
TCGA-EK-A2PM-01	-1359.49922720297	-1091.53268757156	-2451.03191477453	0.970087787203077	CESC
TCGA-JX-A3PZ-01	-339.065953515812	1462.18965790627	1123.12370439046	0.718015963428957	CESC
TCGA-DG-A2KK-01	-1210.45955963946	685.267228004275	-525.19233163518	0.863869275757452	CESC
TCGA-VS-A8QM-01	68.3304976562378	2142.89388327453	2211.22438093076	0.598179191973709	CESC
TCGA-C5-A7CO-01	-1445.33999361743	592.65515970843	-852.684833908996	0.887076662574508	CESC
TCGA-VS-A9UH-01	353.740878926003	2328.53739037312	2682.27826929912	0.541383538728404	CESC
TCGA-EA-A439-01	37.9265454404785	176.392493074917	214.319038515395	0.804212674333319	CESC
TCGA-EK-A3GJ-01	-1040.54376587422	1564.14859980966	523.60483393544	0.776410442450915	CESC
TCGA-EA-A3HQ-01	-380.790552201052	1341.20140576445	960.410853563402	0.734433742044919	CESC
TCGA-EA-A6QX-01	-823.626865102091	1107.08223602997	283.455370927878	0.798139741672548	CESC
TCGA-C5-A7UI-01	-658.773313809796	1684.82307753484	1026.04976372504	0.727860646966643	CESC
TCGA-ZJ-AAXD-01	-538.735445520433	217.655218003171	-321.080227517262	0.848391841332786	CESC
TCGA-LP-A4AV-01	-112.851455006364	1736.00032455253	1623.14886954616	0.665041733667061	CESC
TCGA-VS-A950-01	-916.28589003376	326.044387853623	-590.241502180137	0.868639536672637	CESC
TCGA-C5-A3HD-01	-2024.95085556467	-244.232556688736	-2269.1834122534	0.963263065752186	CESC
TCGA-DS-A5RQ-01	-892.228030964293	1088.36650832614	196.138477361849	0.805795925503023	CESC
TCGA-VS-A9UP-01	-1331.04597347046	-1132.78780463515	-2463.83377810562	0.970542249646434	CESC
TCGA-C5-A7CG-01	-384.875142406331	2609.82811900449	2224.95297659816	0.596563074128952	CESC
TCGA-MY-A5BD-01	-1706.78021024549	-50.3245605225858	-1757.10477076807	0.94037520522677	CESC
TCGA-C5-A1M6-01	-1489.68792022725	-558.391643055362	-2048.07956328261	0.954041078665157	CESC
TCGA-VS-A8QF-01	-680.815601701543	1107.7132485575	426.89764685596	0.785278306893041	CESC
TCGA-EK-A2RE-01	-1284.27764507984	-334.305533288989	-1618.58317836883	0.933265123715773	CESC
TCGA-UC-A7PG-01	-791.148383726761	238.717201391307	-552.431182335454	0.865876396931396	CESC
TCGA-VS-AA62-01	-444.194049307048	2008.54373672756	1564.34968742051	0.671462595256998	CESC
TCGA-C5-A2M2-01	-1904.47955502047	-120.619521646052	-2025.09907666653	0.953024765355662	CESC
TCGA-MA-AA3Y-01	-423.160455002517	1739.32827891474	1316.16782391222	0.698007296854375	CESC
TCGA-MY-A913-01	-884.941486788086	1103.32506593143	218.383579143342	0.803857930707586	CESC
TCGA-C5-A7CK-01	-510.115788127156	-514.294912237954	-1024.41070036511	0.898429893691398	CESC
TCGA-UC-A7PI-01	-1675.5798964613	-41.5922061013289	-1717.17210256263	0.938365285486091	CESC
TCGA-C5-A7X5-01	-1280.8744429683	-427.054209513701	-1707.928652482	0.937895439687147	CESC
TCGA-DG-A2KJ-01	-653.231182906299	1782.82252715019	1129.5913442439	0.717354850007641	CESC
TCGA-VS-A9V3-01	-988.9922733017	1094.01927955788	105.027006256179	0.813643682273008	CESC
TCGA-DS-A7WF-01	-841.089017429456	10.5576656705064	-830.53135175895	0.885570837838057	CESC
TCGA-C5-A8XK-01	-1266.30758275142	484.209873393648	-782.097709357777	0.882246092962715	CESC
TCGA-EA-A5FO-01	-2293.26933849725	-530.619586254334	-2823.88892475159	0.981914782751663	CESC
TCGA-VS-A9UZ-01	-1226.99743190835	537.17655469069	-689.820877217657	0.875788445782022	CESC
TCGA-EK-A2IP-01	-1438.03650996964	427.277106885241	-1010.7594030844	0.897548165007383	CESC
TCGA-VS-A94W-01	-626.092265714516	1808.15769282991	1182.06542711539	0.711967169252117	CESC
TCGA-DS-A1OB-01	-784.085175507943	743.959883993009	-40.1252915149338	0.825844995734218	CESC
TCGA-EA-A410-01	-263.567456268466	234.391293284771	-29.1761629836947	0.824937631081901	CESC
TCGA-EX-A8YF-01	-990.509808527579	1460.41694721287	469.907138685288	0.781353851507716	CESC
TCGA-EK-A2H0-01	-1747.074932259	497.878768029604	-1249.19616422939	0.912427295098243	CESC
TCGA-VS-A9UV-01	-1518.4525766955	149.517670890624	-1368.93490580487	0.919478880273359	CESC
TCGA-LP-A7HU-01	-671.170147257439	1246.37031417467	575.200166917227	0.771615131533995	CESC
TCGA-VS-A8EI-01	-717.075094970265	1198.02999525303	480.954900282768	0.780340751047253	CESC
TCGA-BI-A0VS-01	-490.530989920339	853.949091033222	363.418101112883	0.79101334392181	CESC
TCGA-DS-A0VM-01	-505.562849349108	750.298044784995	244.735195435887	0.8015510873527	CESC
TCGA-IR-A3LB-01	-11.7199331588303	480.852198537422	469.132265378591	0.781424831758019	CESC
TCGA-VS-A8EC-01	-2060.49250127631	-1156.20910883074	-3216.70161010705	0.991193347443471	CESC
TCGA-VS-A9V2-01	-789.230287744649	1452.28088524232	663.050597497667	0.763348556766133	CESC
TCGA-EK-A3GN-01	-1939.81251859274	-500.462064489874	-2440.27458308261	0.969703256295405	CESC
TCGA-IR-A3LA-01	-839.558485178524	260.492486035624	-579.0659991429	0.867825623995251	CESC
TCGA-C5-A7X8-01	141.581338949705	811.994903266979	953.576242216684	0.735114252778151	CESC
TCGA-EK-A2RL-01	-1466.65705659745	-110.820948826127	-1577.47800542357	0.931080891855729	CESC
TCGA-C5-A0TN-01	-1097.79031214996	522.846909075394	-574.943403074566	0.867524785265464	CESC
TCGA-FU-A57G-01	394.076655540599	-56.7333994108082	337.343256129791	0.793349195143095	CESC
TCGA-EK-A2PI-01	-802.06510815892	-367.301148484884	-1169.3662566438	0.907569257557819	CESC
TCGA-Q1-A73P-01	-1097.89339374044	816.467788403231	-281.425605337205	0.845296116020708	CESC
TCGA-C5-A1MP-01	329.324984774339	1926.83384408109	2256.15882885543	0.592880547765999	CESC
TCGA-VS-A8EL-01	-289.488340562242	2019.63765728174	1730.1493167195	0.653230532386226	CESC
TCGA-C5-A1BQ-01	-860.848421932589	1399.57914979001	538.730727857425	0.775009231873875	CESC
TCGA-ZJ-AAXI-01	-1580.29881459949	408.409855462121	-1171.88895913737	0.907724686649513	CESC
TCGA-FU-A23K-01	-372.656384346548	1471.71936654227	1099.06298219572	0.720469731277936	CESC
TCGA-Q1-A6DT-01	-1230.94531223111	78.7123269731209	-1152.23298525799	0.906510348363293	CESC
TCGA-EK-A2H1-01	-156.820083502697	1520.49351629939	1363.67343279669	0.692996871476169	CESC
TCGA-C5-A1M5-01	-851.604540419183	1337.30133223893	485.696791819752	0.779905281092483	CESC
TCGA-EA-A44S-01	-728.836302452873	1115.98825979803	387.151957345156	0.788877129365981	CESC
TCGA-EA-A78R-01	-282.877013994815	1088.50902817299	805.632014178179	0.749662312175901	CESC
TCGA-C5-A7XC-01	-439.622687379305	1309.36826598075	869.745578601446	0.743400728378085	CESC
TCGA-VS-A9V4-01	-1688.24153436442	-146.359684744428	-1834.60121910884	0.944183555551916	CESC
TCGA-EK-A2RA-01	-1334.61786221359	1677.80376809291	343.185905879321	0.792826804788654	CESC
TCGA-EX-A1H5-01	-1240.77869989355	106.3360840611	-1134.44261583245	0.905404760010976	CESC
TCGA-VS-A953-01	-1599.75226502959	485.296336836952	-1114.45592819264	0.904155316245682	CESC
TCGA-MA-AA3Z-01	-1504.45847881473	1238.8491718271	-265.609306987638	0.844053386285618	CESC
TCGA-VS-A959-01	-841.461541617883	1135.82338448325	294.36184286537	0.797174195001666	CESC
TCGA-FU-A3EO-01	-859.103708508541	905.450439364677	46.3467308561354	0.818621063311523	CESC
TCGA-BI-A20A-01	-605.913354471207	1553.6879868619	947.774632390693	0.735691328721993	CESC
TCGA-DS-A1OD-01	-196.176789366413	2398.19235688162	2202.0155675152	0.599261884315978	CESC
TCGA-C5-A1M9-01	-1400.30020207044	209.039215620416	-1191.26098645002	0.908914089229747	CESC
TCGA-Q1-A6DW-01	-982.704832431461	530.573284277396	-452.131548154065	0.858417610487756	CESC
TCGA-C5-A3HF-01	-717.797698423062	813.583399403452	95.7857009803903	0.814431563066815	CESC
TCGA-VS-A8Q9-01	-1653.72000389145	253.278618857489	-1400.44138503396	0.921287226077872	CESC
TCGA-Q1-A5R2-01	-432.008083465581	1518.80223061825	1086.79414715267	0.721717477594685	CESC
TCGA-VS-A8Q8-01	-823.443268446584	1446.84655367577	623.403285229182	0.76709510026939	CESC
TCGA-C5-A1BJ-01	-469.70687311142	1275.42326850838	805.716395396963	0.749654114687438	CESC
TCGA-Q1-A6DV-01	-1727.03755085929	237.459159879944	-1489.57839097935	0.926296471701174	CESC
TCGA-EK-A3GK-01	-1922.68235174418	491.432387619412	-1431.24996412477	0.92303646032923	CESC
TCGA-IR-A3LF-01	-934.847479369436	598.77410461808	-336.073374751356	0.849554831156706	CESC
TCGA-C5-A1M7-01	-834.451144619033	1141.82234015934	307.371195540304	0.796019809072782	CESC
TCGA-EK-A2PL-01	-1507.9773736847	383.44095978252	-1124.53641390218	0.904786459087752	CESC
TCGA-LP-A4AU-01	-901.524925328581	801.684159427865	-99.8407659007158	0.830756068669183	CESC
TCGA-ZJ-AAXJ-01	-1438.78095132837	594.714722507425	-844.066228820949	0.886491949488771	CESC
TCGA-VS-A94Z-01	-346.509899365082	2221.59356639533	1875.08366703025	0.636975604885671	CESC
TCGA-EK-A2GZ-01	-1382.1344776765	576.580376186053	-805.55410149045	0.883861844523571	CESC
TCGA-JW-A852-01	-1416.95840461508	765.348138811469	-651.610265803613	0.873067307623574	CESC
TCGA-VS-A9V5-01	-1309.90617987501	-150.226437914797	-1460.13261778981	0.924659201732522	CESC
TCGA-ZJ-AAXB-01	-714.708485700638	-291.334507265021	-1006.04299296566	0.897242697192649	CESC
TCGA-EK-A2R9-01	-50.1729494071296	1400.16712717838	1349.99417777125	0.694443090417137	CESC
TCGA-C5-A3HE-01	-708.865016578289	1650.97382598356	942.108809405268	0.736254383224655	CESC
TCGA-ZJ-A8QR-01	-1442.73692719735	503.52748531099	-939.209441886357	0.892867932949282	CESC
TCGA-EK-A2RC-01	-326.197010190161	1462.07784769228	1135.88083750212	0.716711326393585	CESC
TCGA-C5-A1ML-01	-983.378824800271	610.465211195004	-372.913613605267	0.852394969221755	CESC
TCGA-FU-A5XV-01	-1199.1601588635	381.396447314808	-817.763711548688	0.884698736236683	CESC
TCGA-EA-A43B-01	-558.138307105979	1478.08103636553	919.942729259547	0.738452292586757	CESC
TCGA-MA-AA42-01	-373.837568658675	2807.16102614371	2433.32345748503	0.571740286846192	CESC
TCGA-VS-A9UJ-01	-1494.78243140581	-982.666039460276	-2477.44847086609	0.97102180670816	CESC
TCGA-VS-A9V1-01	-1642.61804351744	409.794086353842	-1232.82395716359	0.911441157850073	CESC
TCGA-JW-AAVH-01	-1745.25753183672	60.2119346120704	-1685.04559722465	0.936724864548166	CESC
TCGA-VS-A8EJ-01	-1239.96655758264	297.376225243174	-942.590332339471	0.893091305083685	CESC
TCGA-Q1-A73O-01	-861.426262712603	992.075817166361	130.649554453758	0.811451369080685	CESC
TCGA-FU-A2QG-01	-1757.23972344556	471.931509190179	-1285.30821425538	0.914583771471128	CESC
TCGA-DS-A1O9-01	27.7632262413468	1685.27335089638	1713.03657713773	0.65513041648567	CESC
TCGA-VS-A8QA-01	-2032.12824704	397.852000197311	-1634.27624684269	0.934090058715569	CESC
TCGA-C5-A1MH-01	8.69848808970416	1963.37695988822	1972.07544797792	0.625936137549627	CESC
TCGA-XS-A8TJ-01	-665.926476551036	850.141900419879	184.215423868843	0.80683112744425	CESC
TCGA-C5-A1ME-01	-1104.17442412336	1011.42132159454	-92.7531025288159	0.830176501767783	CESC
TCGA-C5-A2LZ-01	-1407.09384310851	968.214359629044	-438.879483479463	0.857418168478201	CESC
TCGA-GH-A9DA-01	-772.94528547358	1005.67420179032	232.728916316743	0.802603616841723	CESC
TCGA-VS-A8QH-01	-1465.90784073578	-32.5646228414016	-1498.47246357718	0.926787606259911	CESC
TCGA-VS-A9U6-01	-738.499817595226	983.059925820975	244.560108225749	0.80156645425502	CESC
TCGA-C5-A8YQ-01	-1173.22441627871	486.501287390423	-686.723128888282	0.875568867242014	CESC
TCGA-DS-A1OA-01	-433.117686709618	1385.70938528673	952.591698577115	0.735212221177	CESC
TCGA-HG-A2PA-01	-607.824691597838	894.6169000272	286.792208429362	0.797844549531994	CESC
TCGA-EA-A3QD-01	342.306129349667	2597.48839794494	2939.7945272946	0.509222710205113	CESC
TCGA-C5-A7UC-01	-1466.78186258003	-349.230607012961	-1816.01246959299	0.943281182672354	CESC
TCGA-MA-AA43-01	-336.158693335682	176.625182135894	-159.533511199788	0.835601478360199	CESC
TCGA-Q1-A73R-01	-1116.44464951736	-287.687688352952	-1404.13233787031	0.921497783309943	CESC
TCGA-PN-A8MA-01	-567.621872208655	644.144814365014	76.5229421563588	0.816069018009635	CESC
TCGA-C5-A2LV-01	-616.350448036543	1389.43910058385	773.088652547311	0.752815255399008	CESC
TCGA-VS-A9UQ-01	-774.738880274638	70.3120692733449	-704.426811001293	0.876821321663389	CESC
TCGA-MY-A5BF-01	-1036.53757044438	1332.99897457556	296.46140413118	0.796988086879477	CESC
TCGA-JX-A3Q8-01	-1256.09359423507	966.398271261653	-289.695322973419	0.845944076813745	CESC
TCGA-VS-A9UM-01	-180.932320562107	1319.718662156	1138.7863415939	0.716413836903797	CESC
TCGA-VS-A8EH-01	-1632.6337995946	27.9492673968882	-1604.68453219772	0.932530380441671	CESC
TCGA-LP-A4AW-01	200.171384122051	362.055869760512	562.227253882563	0.772825020274064	CESC
TCGA-C5-A1MJ-01	184.017430665954	588.707856162167	772.725286828122	0.752850363015579	CESC
TCGA-UC-A7PD-01	-1267.50454246783	321.486622857569	-946.017919610261	0.893317537894045	CESC
TCGA-EK-A2RK-01	-1147.6337110558	1203.18226388061	55.5485528248116	0.817844551933042	CESC
TCGA-Q1-A5R1-01	-1453.9547556877	321.255314045374	-1132.69944164233	0.905296097618538	CESC
TCGA-VS-A9U5-01	-1297.88953945732	1178.18286056282	-119.706678894498	0.832375734276083	CESC
TCGA-EA-A3QE-01	-542.733954361094	2142.72666116983	1599.99270680874	0.667576323111127	CESC
TCGA-EK-A3GM-01	-1892.10316585921	-246.811352907249	-2138.91451876646	0.957951888918096	CESC
TCGA-EA-A3HT-01	134.206869756766	894.827835820546	1029.03470557731	0.727560123349449	CESC
TCGA-IR-A3L7-01	-1272.55694213629	-443.768683216158	-1716.32562535245	0.938322330779721	CESC
TCGA-C5-A2LX-01	-269.281421840065	2230.53380567887	1961.2523838388	0.627174333644944	CESC
TCGA-MU-A51Y-01	-124.309871737879	1916.46335414352	1792.15348240564	0.646312294321421	CESC
TCGA-JX-A5QV-01	-1339.34613587556	956.289036745486	-383.057099130069	0.853172591671522	CESC
TCGA-FU-A3HY-01	-1694.4027755257	-156.536911090706	-1850.9396866164	0.944970886119845	CESC
TCGA-MU-A8JM-01	-939.010710385624	1098.5921198307	159.581409445076	0.808962108843244	CESC
TCGA-RA-A741-01	-614.500406020257	1579.48320124596	964.982795225699	0.733978108846254	CESC
TCGA-C5-A1BF-01	-279.673749934398	1080.03360867888	800.359858744479	0.75017426476203	CESC
TCGA-C5-A3HL-01	-1268.06220918774	313.097249492961	-954.964959694776	0.893907008307706	CESC
TCGA-EK-A2RN-01	-921.65313101959	1386.44780634437	464.794675324776	0.781821978677901	CESC
TCGA-C5-A901-01	-715.9617291461	632.468385617264	-83.4933435288353	0.829417966190154	CESC
TCGA-VS-A9UI-01	-1282.44209356219	1199.67068585154	-82.7714077106482	0.829358762659908	CESC
TCGA-VS-A9UY-01	-1019.99071619183	910.323032881929	-109.667683309903	0.831558139923275	CESC
TCGA-C5-A1MF-01	-615.446565642972	1287.91381493307	672.467249290099	0.762454909129152	CESC
TCGA-VS-A9UL-01	-1902.39459973343	-1194.54765686243	-3096.94225659586	0.988712421761602	CESC
TCGA-ZJ-AAXN-01	-798.831278801903	1025.34117589076	226.509897088861	0.803147826809815	CESC
TCGA-ZJ-A8QQ-01	-1494.37738157638	415.665164108613	-1078.71221746777	0.901901444347531	CESC
TCGA-C5-A8XI-01	-1016.9295532892	1075.89672498521	58.9671716960078	0.817555685751403	CESC
TCGA-C5-A8XJ-01	-239.144184663535	413.265766578198	174.121581914663	0.807705579115972	CESC
TCGA-EA-A5ZF-01	-381.666484715308	-290.489699103959	-672.156183819267	0.874533887981027	CESC
TCGA-IR-A3LC-01	-1061.51260964536	617.691221413591	-443.821388231774	0.857791255789971	CESC
TCGA-C5-A1BK-01	-523.946817940434	2326.02400484546	1802.07718690502	0.645200052217308	CESC
TCGA-DR-A0ZM-01	-336.536652723217	1904.78388590521	1568.24723318199	0.671038526543766	CESC
TCGA-EK-A2RB-01	-1379.77507613917	473.571361740854	-906.20371439832	0.890675732808845	CESC
TCGA-VS-A8EB-01	-983.249576931741	874.82245002587	-108.427126905871	0.831456981322419	CESC
TCGA-VS-A94Y-01	-699.464869471087	582.445398756567	-117.01947071452	0.832157060162962	CESC
TCGA-ZJ-AAX8-01	285.734984025238	1421.2822341732	1707.01721819844	0.655797713334208	CESC
TCGA-VS-A8QC-01	-486.813025218411	389.814068155166	-96.9989570632448	0.830523798440987	CESC
TCGA-C5-A907-01	-1045.11396132634	986.917741771141	-58.1962195552026	0.827337883699925	CESC
TCGA-EK-A2RM-01	-349.598451216393	80.2908849335507	-269.307566282842	0.844344376384485	CESC
TCGA-VS-A9UU-01	-1580.11768202269	126.263781743822	-1453.85390027887	0.924307851420756	CESC
TCGA-C5-A7UH-01	-813.448709691974	622.959505432741	-190.489204259233	0.838088991820506	CESC
TCGA-C5-A1M8-01	-1213.1437082477	-24.5166976152574	-1237.66040586295	0.911733016837721	CESC
TCGA-DS-A7WH-01	-36.0789970391426	118.49779680138	82.4187997622374	0.815568525523956	CESC
TCGA-IR-A3LI-01	-2380.49964852874	-369.567213191625	-2750.06686172036	0.979805622657608	CESC
TCGA-DR-A0ZL-01	-1749.81537440127	37.5013927113394	-1712.31398168993	0.938118561875486	CESC
TCGA-DS-A0VK-01	-774.457125541324	73.6074287729463	-700.849696768378	0.8765687342896	CESC
TCGA-IR-A3LL-01	-550.454169674002	2182.83961992974	1632.38545025574	0.664028585775446	CESC
TCGA-HM-A3JJ-01	44.5027244679612	1117.6727949961	1162.17551946406	0.714014317672403	CESC
TCGA-EK-A2RJ-01	-728.388215112784	1494.01101410546	765.622798992675	0.753536159952584	CESC
TCGA-FU-A3TQ-01	-764.895921954511	962.922667656358	198.026745701846	0.805631752842744	CESC
TCGA-DG-A2KL-01	449.273795303875	1068.94049115796	1518.21428646184	0.676465577056355	CESC
TCGA-C5-A8ZZ-01	253.481071528978	-200.209119143132	53.2719523858463	0.818036805696928	CESC
TCGA-EA-A5O9-01	-1389.45260554073	673.317708640461	-716.134896900268	0.877646362732209	CESC
TCGA-LP-A5U2-01	-1325.14061172296	338.698239560165	-986.442372162795	0.895968617832779	CESC
TCGA-JW-A5VG-01	-1245.82319097572	1190.5074179635	-55.3157730122214	0.827100311995391	CESC
TCGA-ZJ-AAX4-01	-408.467483673107	1677.16706219483	1268.69957852172	0.702979880060787	CESC
TCGA-EA-A3HU-01	-508.946405163764	2239.28632608934	1730.33992092558	0.653209347965516	CESC
TCGA-R2-A69V-01	241.475846320555	2968.83307838285	3210.30892470341	0.474655874039849	CESC
TCGA-DG-A2KM-01	590.176196589853	3385.84869498013	3976.02489156998	0.372939243809739	CESC
TCGA-EX-A69L-01	-285.280649051385	2113.91140599728	1828.63075694589	0.642217219737726	CESC
TCGA-ZJ-A8QO-01	-145.663170788433	1636.35143061493	1490.6882598265	0.679435772346504	CESC
TCGA-C5-A1BL-01	-1196.15203253202	1261.51870459728	65.3666720652625	0.817014387934565	CESC
TCGA-C5-A1BI-01	-265.552372670346	1659.00357662957	1393.45120395922	0.68983900740075	CESC
TCGA-UC-A7PF-01	-288.434528014741	1910.45470269894	1622.0201746842	0.665165454876112	CESC
TCGA-VS-A8EG-01	-1694.62078120866	213.08672409642	-1481.53405711224	0.92585090028996	CESC
TCGA-ZD-A8I3-01	-778.566353432603	-328.341389198334	-1106.90774263094	0.903681425392365	CHOL
TCGA-W5-AA30-01	-78.8997502151076	834.027656735038	755.12790651993	0.754548018768749	CHOL
TCGA-W5-AA38-01	-877.543459832574	382.356271557564	-495.18718827501	0.861642333373285	CHOL
TCGA-YR-A95A-01	-631.341359979672	-54.5356187859674	-685.876978765639	0.875508857871387	CHOL
TCGA-W5-AA36-01	-404.020695859357	309.596229437313	-94.4244664220448	0.830313252225582	CHOL
TCGA-W5-AA2U-01	-424.048449118761	367.029657601338	-57.0187915174222	0.827240790382164	CHOL
TCGA-ZH-A8Y2-01	-739.243524083376	360.869020487854	-378.374503595522	0.852813848284688	CHOL
TCGA-3X-AAVB-01	626.446161990694	1018.12873650865	1644.57489849935	0.662689673808013	CHOL
TCGA-W5-AA2Q-01	-767.456431093259	-517.343077174376	-1284.79950826763	0.914553571770463	CHOL
TCGA-W5-AA2Z-01	25.0400311188495	518.545659269527	543.585690388377	0.774558674625566	CHOL
TCGA-3X-AAVA-01	-267.144682178631	458.699714596972	191.555032418341	0.806194168720565	CHOL
TCGA-ZH-A8Y6-01	-1011.87798570467	-659.165038003788	-1671.04302370846	0.936003354364832	CHOL
TCGA-ZH-A8Y1-01	-247.090331526543	373.220466556866	126.130135030323	0.811838893720375	CHOL
TCGA-ZU-A8S4-01	38.2792632527192	1788.58499024672	1826.86425349943	0.642415959177314	CHOL
TCGA-W5-AA2R-01	-74.967996293606	1706.31696710649	1631.34897081288	0.664142336623145	CHOL
TCGA-W5-AA2H-01	181.408673853453	3455.11460208894	3636.52327594239	0.418696700332344	CHOL
TCGA-W5-AA39-01	-1315.1119971109	-514.270584289501	-1829.3825814004	0.943930931283624	CHOL
TCGA-W5-AA2O-01	-1156.21568231733	129.786291717844	-1026.42939059948	0.898559973526662	CHOL
TCGA-3X-AAVC-01	-688.814176937281	687.23597163445	-1.57820530283072	0.822641112876716	CHOL
TCGA-3X-AAVE-01	-242.343635953385	1718.3829684998	1476.03933254641	0.681011945268859	CHOL
TCGA-W5-AA2X-01	-1664.60751146288	-860.379261719569	-2524.98677318245	0.972665847612317	CHOL
TCGA-ZH-A8Y5-01	-709.20046973272	-612.803279805702	-1322.00374953842	0.916748766222844	CHOL
TCGA-W5-AA33-01	23.4151678521334	1136.3684937751	1159.78366162723	0.714260087576886	CHOL
TCGA-ZH-A8Y8-01	-145.742752195517	1157.30198683539	1011.55923463987	0.72931756508218	CHOL
TCGA-WD-A7RX-01	-211.114226285662	1547.64937345131	1336.53514716565	0.695863293824902	CHOL
TCGA-W5-AA34-01	-991.694912720978	429.238699730622	-562.456212990356	0.866611617910281	CHOL
TCGA-W6-AA0S-01	-130.888336102751	1003.36024202897	872.471905926214	0.743133001102067	CHOL
TCGA-4G-AAZO-01	-817.118255170751	449.573938973039	-367.544316197712	0.851982581783504	CHOL
TCGA-W5-AA31-01	-256.938109977242	285.361313586561	28.4232036093192	0.820129281517211	CHOL
TCGA-W5-AA2W-01	-887.779067990274	350.063084460754	-537.71598352952	0.864793810291045	CHOL
TCGA-ZH-A8Y4-01	-804.740814517012	-71.1984282068572	-875.939242723869	0.888647228238181	CHOL
TCGA-W5-AA2T-01	-1167.1427258954	-652.850633301677	-1819.99335919707	0.943475022304437	CHOL
TCGA-4G-AAZT-01	-326.958664189816	709.82444301778	382.865778827965	0.789263624873147	CHOL
TCGA-3X-AAV9-01	757.387328502692	1888.02393130842	2645.41125981111	0.545925572610043	CHOL
TCGA-W5-AA2I-01	-1935.97537679649	-701.705633725305	-2637.68101052179	0.976373846977051	CHOL
TCGA-W5-AA2G-01	-235.017383402791	629.447074080193	394.429690677402	0.788220162651946	CHOL
TCGA-DM-A288-01	-1489.54908341472	-507.803805914425	-1997.35288932914	0.951783238770394	COAD
TCGA-QL-A97D-01	-1186.99541996262	662.267199808034	-524.728220154585	0.863834957500628	COAD
TCGA-CM-6164-01	-626.487409311719	340.848190746158	-285.639218565562	0.845626422797704	COAD
TCGA-G4-6299-01	-71.2713851050744	1014.93674238428	943.665357279207	0.736099748332564	COAD
TCGA-F4-6463-01	25.6678997877112	204.235050782158	229.902950569869	0.802850992588164	COAD
TCGA-AZ-4615-01	-23.1775329188057	1376.34124887537	1353.16371595656	0.694108244699009	COAD
TCGA-AA-3549-01	-687.187340768598	530.789665661784	-156.397675106814	0.835348528034226	COAD
TCGA-AY-4071-01	-262.874948565261	1295.05196308748	1032.17701452222	0.727243605115221	COAD
TCGA-CM-4752-01	-195.47289626177	1013.74963333668	818.276737074906	0.748432617357399	COAD
TCGA-DM-A1D9-01	-1200.66325526867	-411.218482448142	-1611.88173771682	0.93291134098367	COAD
TCGA-AA-3688-01	-810.297804401976	355.218853287351	-455.078951114625	0.858639455804505	COAD
TCGA-AA-3854-01	-1025.90798535966	157.026601088002	-868.88138427166	0.888171645307277	COAD
TCGA-A6-3809-01	94.704820142314	1485.32949993574	1580.03432007806	0.669754707935941	COAD
TCGA-CM-6165-01	122.649838470299	579.177865311663	701.827703781962	0.759659234709335	COAD
TCGA-CM-4751-01	-321.442167407151	920.139471840014	598.697304432863	0.769416604661026	COAD
TCGA-A6-5659-01	-590.778704937987	-307.748633072013	-898.52733801	0.890162878738762	COAD
TCGA-AA-3494-01	-953.375402954381	254.138908158334	-699.236494796047	0.876454743713101	COAD
TCGA-CM-4750-01	-735.024228340138	295.610196603087	-439.414031737051	0.857458545771683	COAD
TCGA-AZ-4682-01	-1013.77341056183	73.7960622509428	-939.977348310887	0.892918687080949	COAD
TCGA-G4-6625-01	72.1656778174916	1627.14572046903	1699.31139828652	0.656651221334054	COAD
TCGA-DM-A0XF-01	-676.685465854198	154.711118586279	-521.974347267919	0.863631242671047	COAD
TCGA-AA-3529-01	-939.715504483118	81.2622209668883	-858.453283516229	0.887467219136528	COAD
TCGA-AA-3949-01	361.230940523635	2062.01358424005	2423.24452476368	0.572953469494435	COAD
TCGA-AA-3848-01	-949.974476429409	334.642349813653	-615.332126615756	0.870458369913824	COAD
TCGA-CA-6715-01	-1330.54023628596	-525.561438022208	-1856.10167430816	0.945218506254033	COAD
TCGA-AA-3818-01	-910.706676401262	194.687367498219	-716.019308903043	0.877638230185542	COAD
TCGA-AA-3710-01	-41.3089355665938	1987.11274290634	1945.80380733975	0.628938961320178	COAD
TCGA-AA-3950-01	485.033377931604	1805.70289816927	2290.73627610087	0.588785622218332	COAD
TCGA-AA-A00N-01	268.634783948375	659.533826590531	928.168610538907	0.737637554608314	COAD
TCGA-A6-6138-01	227.687896009049	1518.91916369935	1746.6070597084	0.651399478735242	COAD
TCGA-DM-A28E-01	-1737.04312350979	-449.221100990843	-2186.26422450063	0.959923001508579	COAD
TCGA-D5-6538-01	-1458.53198163415	-887.456806805904	-2345.98878844006	0.96622956213117	COAD
TCGA-AA-A00K-01	-838.911176249789	307.352133338453	-531.559042911336	0.864339651001045	COAD
TCGA-AA-3715-01	498.158826860035	1738.73802226303	2236.89684912307	0.595155081335168	COAD
TCGA-AA-3506-01	-423.822381374011	886.868065668284	463.045684294273	0.78198202550157	COAD
TCGA-AU-3779-01	-144.067327995903	1046.24548402371	902.178156027807	0.740208122001373	COAD
TCGA-CK-5916-01	-93.0014833377097	1404.88241785042	1311.88093451271	0.698457769863687	COAD
TCGA-QG-A5Z1-01	-372.735652653594	-156.823467323553	-529.559119977147	0.864191977177	COAD
TCGA-AD-6890-01	-643.808315187595	198.187691352339	-445.620623835257	0.857926976354074	COAD
TCGA-A6-2685-01	674.622710851618	1352.37632757068	2026.9990384223	0.619628402827393	COAD
TCGA-AA-A00W-01	-1804.52244715995	-3.26708664168578	-1807.78953380163	0.942879767299095	COAD
TCGA-CK-5914-01	-586.036631218029	183.921564386158	-402.115066831871	0.854628501740576	COAD
TCGA-A6-2686-01	219.417391607589	1857.45795581656	2076.87534742415	0.613865422481287	COAD
TCGA-CA-5255-01	-1644.32288817749	-334.301015437771	-1978.62390361526	0.95093626784575	COAD
TCGA-A6-A5ZU-01	130.12328935755	836.254608650211	966.377898007761	0.733839009052528	COAD
TCGA-NH-A50V-01	-64.9236285663644	592.594117250144	527.670488683779	0.776034190080123	COAD
TCGA-QG-A5YX-01	-1638.95508109937	-250.569591980859	-1889.52467308023	0.946808666004937	COAD
TCGA-A6-2677-01	-831.076293926144	-357.900185783027	-1188.97647970917	0.908774207284969	COAD
TCGA-CA-6717-01	669.155396379636	1387.26162138488	2056.41701776452	0.61623328712747	COAD
TCGA-A6-6649-01	-174.254674147366	705.785569064918	531.530894917553	0.775676676432612	COAD
TCGA-NH-A6GC-01	-313.696302317168	-126.220778615171	-439.917080932339	0.857496538950488	COAD
TCGA-AA-3562-01	-416.967267824112	545.75298945265	128.785721628538	0.811611229601257	COAD
TCGA-A6-4105-01	10.8749416901641	1111.77232994812	1122.64727163829	0.718064638157523	COAD
TCGA-A6-6141-01	-606.194443538441	829.774501709655	223.580058171214	0.803403977381436	COAD
TCGA-AA-A00R-01	-248.44188408241	1988.51129087833	1740.06940679592	0.652127299890052	COAD
TCGA-AZ-4684-01	-81.2450926415012	910.850322764189	829.605230122688	0.747328735499767	COAD
TCGA-CK-6747-01	-637.338148895275	311.534805828904	-325.803343066371	0.848758648014492	COAD
TCGA-AU-6004-01	-29.3645500675792	1133.5797003891	1104.21515032152	0.71994505643503	COAD
TCGA-A6-2672-01	-42.5365594936902	1576.10417992687	1533.56762043318	0.67480407490161	COAD
TCGA-QG-A5Z2-01	-1635.39483517134	796.978568981846	-838.416266189496	0.886107868384991	COAD
TCGA-A6-6780-01	-58.3707071703453	1716.54855153536	1658.17784436502	0.661192995906445	COAD
TCGA-F4-6459-01	368.853627077452	284.394974549276	653.248601626728	0.764277224611599	COAD
TCGA-AA-3970-01	-871.182927566934	811.42406261184	-59.7588649550947	0.827466704727642	COAD
TCGA-NH-A8F7-01	-1519.61214948164	-693.872604109291	-2213.48475359093	0.961035174327647	COAD
TCGA-G4-6321-01	-1352.74731051464	804.76541218982	-547.981898324825	0.86554949214717	COAD
TCGA-AY-6196-01	1763.78759181905	2634.35308307416	4398.14067489321	0.314768828280835	COAD
TCGA-AA-3524-01	-707.595239045648	342.287493270473	-365.307745775175	0.851810646440642	COAD
TCGA-DM-A1D0-01	-1792.89992162387	-821.613727661738	-2614.51364928561	0.975633351510879	COAD
TCGA-G4-6307-01	-1570.08721376079	-449.467178130436	-2019.55439189123	0.952777927008331	COAD
TCGA-DM-A1HB-01	-1126.91496632915	-159.007096538095	-1285.92206286725	0.914620206250448	COAD
TCGA-AA-3697-01	-828.62527125741	443.830723543061	-384.794547714348	0.853305598704161	COAD
TCGA-CM-6679-01	233.023271609906	642.195528352831	875.218799962737	0.742863133794174	COAD
[truncated: 8,278 more rows]
