# Supplementary material for: FAIM2 is a potential pan-cancer biomarker for prognosis and immune infiltration
Source: Front Oncol. 2022 Sep 14;12:998336. doi: 10.3389/fonc.2022.998336 (PMC9516132; doi:10.3389/fonc.2022.998336)
Supplement: Supplementary file 8 [file DataSheet_1.zip › Raw data 1/Figure 3 and 5/Four methyltransferases geneCor.cor.xlsx]

## Sheet: geneCor.cor
	ACC	BLCA	BRCA	CESC	CHOL	COAD	DLBC	ESCA	GBM	HNSC	KICH	KIRC	KIRP	LAML	LGG	LIHC	LUAD	LUSC	MESO	OV	PAAD	PCPG	PRAD	READ	SARC	SKCM	STAD	TGCT	THCA	THYM	UCEC	UCS	UVM
DNMT1	-0.149788	0.118341	-0.138896	-0.0340678	0.0224334	0.00571395	-0.397656	-0.0802926	-0.11777	0.130351	0.22063	0.141413	0.0555954	0.104779	-0.40883	0.180965	0.0713613	0.143474	-0.00246875	0.137265	-0.0347732	-0.0167884	-0.0892333	0.116203	-0.0334338	-0.034358	-0.0855556	-0.301276	0.16992	-0.251744	-0.131901	0.292917	0.149298
DNMT3A	-0.220238	0.0689415	-0.0858729	0.262337	0.0763447	-0.0109336	0.0430758	-0.0215695	-0.10541	0.122653	0.296243	0.0959017	-0.0145167	-0.0277779	-0.430251	0.0398565	0.0750521	0.193806	0.0210736	0.0181817	-0.138268	-0.126955	-0.133628	0.0470112	0.137906	-0.0755488	0.000445837	-0.447204	0.162755	-0.228215	-0.223382	0.249298	0.118375
DNMT3B	-0.0515397	-0.145312	-0.126851	0.0200333	0.0244429	-0.112121	-0.30549	-0.0659874	-0.113744	-0.0526975	0.35731	0.0771745	-0.0520324	-0.0986791	-0.491891	0.00946724	-0.0422042	0.0312821	-0.0340603	0.0680906	-0.240605	-0.116017	-0.201734	-0.0819682	-0.152881	0.0288652	-0.130353	-0.536594	-0.104182	-0.248793	-0.129	-0.10448	0.181286
DNMT3L	-0.00270266	-0.0154483	-0.0554487	0.119675	-0.0698373	-0.0144683	0.115543	-0.0519652	0.0350475	-0.0125291	0	0.0295864	-0.0284398	-0.00408863	-0.223319	-0.106455	0.0211049	0.112154	-0.118638	0.00474538	0	0	-0.0728974	-0.100645	0.0808313	0.195967	-0.0163952	-0.532085	-0.00818839	0.106223	-0.041551	0.0129218	-0.102679

## Sheet: Pvalue
	ACC	BLCA	BRCA	CESC	CHOL	COAD	DLBC	ESCA	GBM	HNSC	KICH	KIRC	KIRP	LAML	LGG	LIHC	LUAD	LUSC	MESO	OV	PAAD	PCPG	PRAD	READ	SARC	SKCM	STAD	TGCT	THCA	THYM	UCEC	UCS	UVM
DNMT1	0.187648	0.0163824	3.62e-06	0.552728	0.896672	0.90157	0.00512837	0.30978	0.128419	0.00343613	0.0773792	0.00103905	0.346318	0.200416	9.9e-23	0.000436358	0.102082	0.00128179	0.982002	0.00744823	0.644939	0.821536	0.0463383	0.134794	0.589354	0.456941	0.0980706	0.000132447	0.000115261	0.00574764	0.00197346	0.0284625	0.186246
DNMT3A	0.0511358	0.162997	0.00429965	3.29e-06	0.658092	0.812917	0.771276	0.785283	0.173874	0.00593001	0.0165705	0.0265454	0.805893	0.734934	3e-25	0.442182	0.0855004	1.25e-05	0.84728	0.724224	0.0656839	0.0867895	0.00278105	0.546316	0.0253192	0.101508	0.993134	4.84e-09	0.000223239	0.01255	1.26e-07	0.0639009	0.295657
DNMT3B	0.651922	0.0031506	2.37e-05	0.727059	0.887473	0.0149112	0.034732	0.404119	0.142088	0.238565	0.00347842	0.074499	0.378148	0.228027	1.4e-33	0.855207	0.33401	0.484796	0.755549	0.185922	0.00121595	0.117822	5.58e-06	0.292305	0.0130606	0.532027	0.0115158	5.19e-13	0.0186027	0.00636414	0.00248163	0.443483	0.107547
DNMT3L	0.981141	0.754851	0.0655199	0.0364012	0.685676	0.754144	0.434196	0.511353	0.651979	0.779455	1	0.49468	0.630176	0.960262	2.1e-07	0.0396188	0.629141	0.0120044	0.276616	0.926636	1	1	0.103846	0.195619	0.191295	1.84e-05	0.751659	8.8e-13	0.853645	0.250234	0.331607	0.924695	0.364758
