# Supplementary material for: FAIM2 is a potential pan-cancer biomarker for prognosis and immune infiltration
Source: Front Oncol. 2022 Sep 14;12:998336. doi: 10.3389/fonc.2022.998336 (PMC9516132; doi:10.3389/fonc.2022.998336)
Supplement: Supplementary file 8 [file DataSheet_1.zip › Raw data 1/Figure 3 and 5/immune checkpoint.xlsx]

## Sheet: 免疫相关基因相关性
	ACC	BLCA	BRCA	CESC	CHOL	COAD	DLBC	ESCA	GBM	HNSC	KICH	KIRC	KIRP	LAML	LGG	LIHC	LUAD	LUSC	MESO	OV	PAAD	PCPG	PRAD	READ	SARC	SKCM	STAD	TGCT	THCA	THYM	UCEC	UCS	UVM
BTLA	0.0989763	0.378769	-0.0431108	0.022932	0.414607	-0.148496	-0.011386	0.128568	-0.05844	0.331617	0.0512409	0.157905	0.354062	0.0285805	-0.206207	0.317024	-0.000719802	0.26213	0.0113635	-0.0430816	0.0912914	0.0483734	0.175238	-0.137908	0.0265314	0.108141	0.117625	-0.189042	0.259646	-0.0940928	-0.0320516	-0.101521	0.053771
CD200	-0.0679797	0.42613	0.011263	0.0714246	0.641304	-0.0532093	0.00758075	0.108399	0.497387	0.251215	0.0133701	-0.0639708	-0.0476988	-0.152388	0.547694	0.354003	-0.0198243	0.170157	-0.111053	-0.225105	0.236064	0.251787	0.495417	-0.0541227	0.0696345	0.0950665	0.216062	-0.321677	0.130426	-0.0359868	-0.130659	-0.137734	0.0475522
TNFRSF14	0.0673718	0.0221968	-0.0232791	0.237451	0.140426	-0.0601236	0.0663007	0.199776	-0.166292	0.178367	0.206789	-0.144551	0.0820979	-0.0898597	-0.358988	0.225129	0.121006	0.21841	-0.0030492	0.0797939	0.0144355	-0.204178	-0.0458407	-0.0535105	0.0458411	-0.242482	-0.165563	0.453115	0.118477	0.184605	0.134825	-0.0860658	0.0338072
NRP1	-0.138511	0.162612	0.0160177	0.0144345	0.00184687	-0.190617	-0.20949	-0.0290326	-0.402234	0.14342	0.227672	-0.00117682	0.145055	0.075672	-0.468428	0.225784	-0.04419	0.187619	0.0702021	0.0732673	0.00550722	0.0294228	-0.163163	-0.202786	-0.186295	0.203907	0.110378	0.309853	0.0476193	0.0354525	-0.196257	-0.306556	0.34634
LAIR1	0.214743	0.298075	-0.0231034	-0.132406	0.399997	-0.180576	0.191492	-0.0177814	-0.112191	0.237416	0.326216	0.193103	0.453406	-0.175322	-0.422324	0.46704	-0.0211791	0.260168	0.0761972	0.041659	0.0810076	-0.233314	0.412324	-0.176464	0.00671521	0.197076	0.0502041	0.336447	0.283246	-0.0986911	-0.0413475	-0.0236415	0.24619
TNFSF4	0.0222916	0.305538	0.0323573	0.0366465	0.0577654	-0.123126	-0.0710503	0.015107	-0.27729	0.249615	0.187173	0.100302	0.112294	-0.0652955	-0.183298	0.0538438	-0.0412296	0.236623	-0.0740924	-0.115864	-0.0932612	-0.0266101	-0.102105	-0.192917	-0.138908	0.0959251	-0.00372737	-0.0694781	0.203011	-0.239449	0.0538663	0.156874	0.265202
CD244	0.0549002	0.10735	-0.0314135	-0.114379	0.300856	-0.213965	0.00108708	-0.0472269	-0.00129477	0.153653	0.151799	0.0886409	0.384138	-0.189695	0.0141161	0.373739	0.0249999	0.133467	-0.0647892	0.0213362	0.102475	0.0640533	0.342172	-0.067945	-0.00138262	0.201634	0.00350242	0.163065	0.193675	-0.0706184	-0.0453265	-0.149274	0.0275713
LAG3	0.209706	0.199818	-0.0457999	-0.111503	0.0794584	-0.231687	0.078228	-0.100556	-0.0935397	0.105754	0.305355	0.170227	0.261636	0.154815	-0.291792	0.213607	0.094387	0.208955	-0.0414609	0.0692486	-0.0277515	-0.00191531	0.320888	-0.0587909	0.0226952	0.174336	-0.123945	0.15604	0.212757	0.127533	-0.0322032	-0.0112172	0.208153
ICOS	0.248642	0.210958	-0.0769708	-0.118742	0.322347	-0.197531	0.150589	-0.022096	-0.237331	0.234457	0.254964	0.0995883	0.366758	0.25001	-0.276394	0.338499	-0.0591315	0.244487	0.0985545	0.0658264	0.063168	-0.0578343	0.136473	-0.194454	-0.00108966	0.158507	-0.0243226	0.147767	0.260476	-0.127389	0.041032	-0.0153268	0.112994
CD40LG	0.12931	0.361053	-0.0166786	0.0657673	0.44239	-0.10914	0.105293	0.114946	-0.00151942	0.343565	0.136872	0.205715	0.508939	0.278197	-0.347635	0.431467	0.0904317	0.324882	0.0213134	0.0760885	0.0743857	-0.0317658	0.300318	-0.0477195	0.0856652	0.114561	0.152263	0.374539	0.256509	-0.12337	0.144547	-0.0154868	0.0430877
CTLA4	0.207727	0.21452	-0.0772187	-0.115876	0.369332	-0.177981	0.189681	0.112241	-0.129782	0.275592	0.250978	0.108304	0.311212	0.262222	-0.225379	0.288707	-0.0180272	0.257647	0.0935372	0.0749255	0.0373976	-0.0553247	0.207707	-0.0239324	0.0357764	0.157208	-0.0919573	0.296167	0.25625	-0.0342524	0.125942	0.0789624	0.099191
CD48	0.168127	0.393705	-0.0281436	-0.0973041	0.440234	-0.225729	-0.101187	0.0746606	-0.249491	0.312382	0.272087	0.131565	0.5172	0.0832378	-0.373665	0.464082	0.0252353	0.219317	0.0293485	0.0462899	0.114672	-0.0403127	0.430459	-0.142463	0.0540675	0.152219	0.122923	0.317465	0.287174	-0.0840827	-0.0243795	0.228479	0.0845472
CD28	0.300097	0.39344	-0.027989	4.62e-05	0.455323	-0.197143	0.0976526	0.118462	-0.17553	0.380352	0.286056	0.222515	0.428269	0.18495	-0.316793	0.336611	0.0283035	0.311338	0.0205633	0.100086	0.105957	-0.215837	0.275817	-0.107746	-0.0107973	0.14522	0.130548	0.318848	0.279464	-0.187456	0.0390336	0.00829456	0.189357
CD200R1	0.244843	0.137569	-0.0291138	-0.0849819	0.252259	-0.170544	-0.00890521	0.00723027	-0.217807	0.269551	0.278096	0.0811403	0.333568	0.242697	-0.21589	0.508922	0.0253402	0.197236	0.0109537	0.0487618	0.103322	-0.0303893	0.248692	-0.205009	0.0647445	0.145734	0.0562278	0.226778	0.298326	-0.0950457	-0.0631772	0.168932	0.211603
HAVCR2	0.192716	0.225587	-0.0201956	-0.188112	0.194236	-0.228859	0.0237242	-0.0833599	-0.0571479	0.201523	0.225256	-0.0066802	0.17028	-0.0745627	-0.372446	0.48356	-0.0612223	0.234989	0.0282633	0.0379124	0.0206756	-0.245005	0.308791	-0.204023	-0.076572	0.190077	-0.0101286	0.264958	0.292485	0.0853828	-0.0792554	0.0356142	0.264066
ADORA2A	0.0138305	0.200995	-0.0687352	0.0474626	0.0494213	-0.0753843	-0.026986	0.185602	-0.00303863	0.246275	-0.0996271	-0.166483	0.132286	0.0882142	-0.154291	-0.131948	0.047887	0.238583	-0.0658163	0.0968888	0.136541	-0.0519036	0.0561217	-0.205758	-0.0229793	0.166597	0.0159887	-0.336137	0.156049	-0.128841	0.0605646	0.0408727	-0.00161475
CD276	0.0435843	0.160348	-0.0435042	0.0378639	-0.0500353	-0.00787039	0.237434	-0.0933442	-0.349247	-0.110952	0.252847	0.400774	0.0718894	0.106336	-0.717784	0.214106	-0.0594507	0.0536997	0.123634	0.0555004	-0.229191	-0.102223	-0.20578	0.0287547	-0.0542941	0.0229394	0.00509085	0.0706422	0.393134	0.124679	-0.00495754	0.117919	0.0803222
KIR3DL1	-0.00568619	0.0435875	-0.00109064	-0.0442465	0.35303	-0.0923424	0.218162	-0.00556874	-0.0355882	0.0413182	0.016108	-0.0374277	-0.0084104	0.174934	-0.0145474	0.178377	0.219008	0.0793362	-0.0864296	-0.0625538	-0.0522969	0.0604501	0.0748311	-0.0950287	0.0340821	0.126393	-0.0241618	0.000102781	0.107322	0.103607	-0.0716193	-0.108802	0.0895108
CD80	0.0819801	0.109046	-0.0782563	-0.178404	0.249219	-0.197756	0.0952492	-0.0752464	-0.193302	0.13216	0.148072	0.105338	0.348547	0.082455	-0.332878	0.528919	-0.0972448	0.189627	-0.0765113	0.00478055	-0.0685001	-0.181649	0.0849366	-0.0891781	-0.121318	0.142507	-0.0873119	0.205885	0.218838	-0.0514442	-0.0902764	0.140348	-0.0121858
PDCD1	0.177846	0.247119	-0.0516417	-0.00323745	0.186199	-0.190687	0.0326792	0.0230851	-0.139833	0.211173	0.314905	0.128908	0.291627	0.05968	-0.314477	0.27653	0.00339706	0.30316	0.0406463	0.202675	0.0571191	-0.0764359	0.229023	-0.121127	0.0369229	0.170529	-0.0162418	0.25903	0.182471	-0.0151816	0.132718	0.0228773	0.167117
LGALS9	0.172355	0.0555739	-0.0160761	0.232316	0.14635	0.0933129	-0.0653418	0.332219	0.0237076	0.241837	0.290744	0.230241	0.386597	-0.00774892	-0.383973	0.364013	0.09811	0.172465	0.0677208	0.0913791	0.026417	-0.146964	0.421424	0.0525428	0.0393956	0.18667	-0.0110165	0.34292	0.317475	0.0120192	-0.00321494	-0.0603214	0.208343
CD160	0.0587585	0.0687001	-0.0566364	0.0181713	0.0193961	-0.154611	0.0656124	0.112678	-0.0192981	0.103478	-0.0400405	0.00962262	0.116378	0.042987	-0.325728	0.235737	-0.0209682	0.226724	0.546592	-0.0173353	0.189723	-0.0123442	0.162754	-0.102706	0.104947	0.108998	0.013392	0.150921	0.186099	0.0605596	-0.0766944	-0.113405	0.062017
TNFSF14	0.219376	0.204655	-0.0426815	-0.0409879	-0.225701	-0.147548	0.0983273	0.0186806	-0.0189967	0.178083	0.268322	0.102574	0.216966	0.0542923	-0.33601	0.0648826	0.043808	0.191898	0.0166828	0.00369017	0.0354125	-0.0468848	0.287152	-0.180178	-0.0182089	0.193014	0.069808	0.393049	0.31529	-0.0729578	0.178153	-0.0814687	0.155472
IDO2	0.343094	0.074564	-0.0550908	0.0524163	0.224349	-0.14975	0.179609	-0.0084932	-0.161679	0.134431	-0.105633	0.00097215	0.106948	0.0295444	-0.158574	-0.0396243	0.0970805	0.0539031	0.312666	-0.0314253	0.0614711	0.0863434	-0.00956356	-0.0877612	0.0649193	0.0800547	0.0327155	0.218755	0.0145186	-0.0265465	-0.0834563	-0.142836	-0.0243944
ICOSLG	0.305086	-0.0180011	-0.0300826	-0.07138	-0.0437055	-0.0338527	-0.0807241	0.00379977	0.0387737	0.106522	0.15064	-0.0177506	0.0127574	0.128867	-0.0480725	0.0980836	0.0947371	0.0402202	-0.184224	-0.0231752	0.124851	-0.289311	0.094753	0.0115763	0.0533299	0.123963	0.0645145	-0.297936	0.101183	0.0548643	-0.100416	0.00742996	-0.0646791
TMIGD2	0.107651	0.116274	-0.00856293	-0.0590638	0.349711	-0.0490463	0.246175	0.0316985	0.257864	0.129288	-0.0464567	0.165276	0.356176	-0.107617	0.00981471	0.412902	-0.0141249	0.194051	-0.131222	0.0145429	0.11261	0.0594863	0.295395	0.0189815	0.0709682	0.113372	0.0155982	0.323184	0.196989	-0.0282881	-0.0275709	0.272839	-0.0338278
VTCN1	-0.0303842	-0.0124609	-0.109388	0.357923	-0.0803756	-0.0261497	0.141354	0.0437339	0.0785452	0.135087	0.178827	0.153767	0.0484901	0.222989	-0.094818	0.0837025	0.0114999	-0.00995496	0.204313	0.0423488	-0.129872	0.0111849	0.332257	-0.135129	0.00898215	0.0268527	-0.0167211	0.189817	0.0528789	0.00825601	-0.0985506	-0.0848365	0.0728942
IDO1	-0.119181	0.0511757	-0.0855274	-0.0680646	0.280001	-0.230174	0.026116	-0.063171	-0.172778	0.0976836	-0.297929	-0.130233	0.040284	0.0875323	-0.347035	0.243083	0.0679868	0.11419	-0.0450562	0.0714328	-0.0910148	0.207503	0.0944605	-0.177009	0.0766751	0.167204	-0.161824	0.130936	0.164544	0.00146011	-0.0816086	-0.152707	0.0681119
PDCD1LG2	0.256805	0.201919	-0.0620566	-0.228077	0.238511	-0.229907	0.072764	-0.0959691	-0.284135	0.0467556	0.379332	0.147357	0.405304	0.167135	-0.45204	0.493045	-0.108199	0.112308	-0.149161	0.0362444	-0.0254247	-0.0547014	0.428422	-0.225548	-0.15858	0.158536	0.0290207	0.337678	0.174071	-0.141699	-0.0452779	-0.0989764	0.12894
HHLA2	0.317337	-0.0156662	-0.0565226	0.28852	0.150936	-0.13005	-0.143678	0.216845	0.26048	0.0259371	0.0732234	-0.201951	-0.0911331	-0.0243491	0.20476	0.0472464	-0.0581075	0.0473149	-0.00529475	0.0254145	0.000368746	0.079113	-0.0639755	0.0219852	0.0309287	0.0795702	-0.046751	0.220586	0.0668669	-0.174686	-0.113222	-0.0179374	0
TNFSF18	-0.0101445	0.0440555	-0.0371777	-0.025793	0.624012	-0.0804873	-0.140331	-0.118863	0.0300681	0.102393	0.148949	0.0462525	0.125388	0.1995	0.0668004	0.222274	-0.0376068	-0.11624	-0.108684	0.0312916	0.134111	0.115876	0.00161335	-0.154987	-0.0265121	0.121322	0.113749	-0.131589	0.124083	-0.0491485	0.0956252	0.0461145	0.207012
BTNL2	0.0383416	0.030524	-0.0312646	0.0434038	0.293268	-0.0818559	-0.174092	-0.0174211	0.184388	0.100182	-0.0498357	-0.0728486	0.0371412	0.19895	0.0792109	0.0593375	-0.00102702	0.106021	0.185148	0.020246	0.0881845	-0.0517068	0.0206576	-0.0420953	0.081208	0.083934	0.0711228	0.335281	0.0536119	-0.220759	-0.100153	0.326197	0.635111
CD70	-0.0240139	0.16485	-0.0388129	-0.212076	0.205338	-0.0446213	0.0490435	0.0558198	-0.198186	0.0519763	0.461756	-0.0384026	-0.0106344	0.1498	-0.203829	0.39054	-0.0554717	0.21769	-0.0364455	0.078073	-0.119894	-0.356564	0.123261	0.0363732	-0.0441996	0.137795	-0.0352319	-0.315053	0.210479	0.0107812	-0.0319776	-0.132163	0.158367
TNFSF9	-0.00370142	0.0444403	-0.0715648	-0.200608	0.395356	0.0590624	-0.0185885	-0.0193086	0.110616	-0.0702129	0.50837	-0.0584059	0.0631955	0.037711	0.260636	0.148233	-0.132102	-0.0747428	-0.135342	0.0646354	-0.0602769	-0.499198	0.0762319	0.137241	-0.0925555	-0.0119496	-0.105219	-0.419089	0.225594	-0.0406396	-0.0440623	-0.191627	0.163195
TNFRSF8	0.17738	0.326466	-0.0612449	-0.0695168	0.189629	-0.107779	0.0780407	0.0223836	-0.102385	0.147798	0.302919	0.347905	0.394629	0.020717	-0.132249	0.524538	0.0189197	0.25562	-0.118607	0.0273213	0.103218	-0.141078	0.199863	-0.11894	0.185752	0.341164	0.149463	-0.445572	0.473352	-0.0471429	0.0715541	-0.0123525	0.0862938
CD27	0.288751	0.341018	-0.0368858	-0.0406255	0.451092	-0.148765	-0.0454603	0.15724	-0.11878	0.310781	0.306522	0.174814	0.421625	0.194946	-0.288161	0.379741	0.127098	0.278879	0.0912251	0.0370259	0.0501663	-0.0109516	0.330928	-0.0488506	0.0416134	0.182974	0.0795332	0.300864	0.0511458	0.0301177	0.0554779	0.00757549	0.184144
TNFRSF25	0.111531	-0.0757944	-0.095467	-0.131771	0.214374	-0.00446869	0.0942966	-0.0994416	0.112933	-0.067646	0.384015	0.0219934	-0.00382133	0.0397487	-0.052586	0.194464	0.107333	0.127678	0.426785	-0.0168577	0.0240293	-0.0794014	0.298795	-0.0494847	0.174154	0.227257	-0.0933696	0.421797	0.272604	-0.0881799	-0.128538	-0.124126	0.59504
VSIR	0.247367	0.157533	0.0070768	-0.184749	0.402173	-0.0493304	0.152843	-0.0122234	0.212139	0.0520492	0.244664	0.120388	0.361591	0.0487603	0.0290595	0.380019	0.0153187	0.154426	-0.281727	-0.00497766	0.167312	-0.0494959	0.701817	-0.0295736	0.124072	0.287871	0.140832	0.399277	0.133475	0.213664	-0.0414529	0.133657	0.32307
TNFRSF4	0.0169806	0.286104	-0.0335414	0.00421258	0.2538	-0.102554	0.190069	0.0429592	-0.237259	0.227945	-0.0503288	0.0306285	0.239696	-0.112357	-0.304975	0.251332	0.0542393	0.265696	0.32273	0.13605	0.00935083	-0.00728765	0.348401	-0.0757639	0.0397148	0.272784	-0.00583374	0.312679	0.150291	0.0683017	0.109013	0.186454	0.000133096
CD40	0.182298	0.168886	-0.0253781	-0.198304	0.31059	-0.181668	-0.151281	-0.140941	-0.0922723	0.137472	0.0684237	-0.0164307	0.19173	0.122398	-0.396648	0.177991	-0.0529486	0.161278	0.0170333	0.0717967	-0.0377701	0.0776251	0.574077	-0.135329	0.0435191	0.210016	-0.0098028	0.315579	0.328574	0.297688	-0.180125	0.102236	0.00964797
TNFRSF18	0.197845	0.117567	-0.0290613	-0.0635953	0.25585	-0.181679	0.156676	-0.336937	-0.205652	0.0304343	0.219382	0.213683	0.245226	-0.0915693	0.0364881	0.209117	0.0882056	-0.0757235	0.403323	0.260707	-0.0387483	-0.127741	-0.0362131	-0.0447363	0.0452425	0.249226	-0.158102	0.214198	0.390814	0.0806727	-0.017036	-0.125279	0.0510797
TNFSF15	0.109542	-0.0186909	-0.031374	0.264481	-0.107896	-0.0121092	0.0543401	0.326597	-0.318143	0.166012	0.0739064	0.177285	0.0505526	0.00275596	-0.208645	0.152811	0.0200773	0.0834566	-0.070418	0.0449152	0.00199558	-0.264112	0.258618	-0.0600927	0.0232028	0.116637	-0.00961113	0.353617	0.0201594	-0.091123	0.226789	-0.129541	0.0881189
TIGIT	0.150537	0.257367	-0.0678566	-0.0984991	0.40566	-0.234245	0.153517	0.00543488	-0.0239425	0.274128	0.217941	0.156711	0.366547	0.292181	-0.0375703	0.34903	-0.010751	0.294649	-0.0205005	0.0443217	0.0782287	0.0129549	0.215132	-0.19101	0.0163735	0.194733	0.0129994	0.195656	0.255538	0.0213597	0.00998541	-0.0598195	0.173364
CD274	0.154985	0.0561396	-0.0615504	-0.265367	0.0372032	-0.267037	-0.0742163	-0.184589	-0.219467	-0.00268171	0.19449	-0.0258579	0.0327501	0.26749	-0.24274	0.382256	-0.176533	-0.0218427	-0.165785	0.0500959	-0.0795879	0.199376	0.213501	-0.178736	-0.092795	0.123837	-0.111469	0.276276	0.0782652	0.0773771	-0.0635961	-0.00793386	0.177716
CD86	0.0969459	0.228346	-0.0317388	-0.205876	0.351058	-0.214425	0.123595	-0.142928	-0.100449	0.16394	0.29781	0.125736	0.467699	0.0368476	-0.330617	0.472435	-0.0542833	0.247587	0.0332701	0.0319527	0.0261263	-0.208508	0.333886	-0.181943	-0.0394048	0.194328	0.0161409	0.289302	0.302256	0.0929129	-0.070209	0.0313707	0.195789
CD44	0.219522	-0.00376814	0.0029539	-0.328006	0.316097	0.124649	0.0861928	-0.26167	-0.268627	-0.0665413	0.252768	0.338958	0.347685	-0.124105	-0.385551	0.333386	-0.0300671	-0.163616	-0.0449036	0.100024	-0.116348	0.0922264	0.338461	0.153856	-0.200356	-0.107756	0.112111	0.37498	0.0776307	-0.093795	0.147546	-0.0460324	-0.231968
TNFRSF9	0.190697	0.298266	-0.0666056	-0.135246	0.352045	-0.260639	0.109685	-0.0453682	-0.282477	0.205707	0.32488	0.13792	0.207857	0.290461	-0.24464	0.202833	-0.0842379	0.239971	0.0988947	-0.0219431	-0.0458855	-0.10304	0.154945	-0.148459	-0.0964245	0.191219	-0.0200316	0.150143	0.241447	-0.0507965	-0.0398375	-0.165622	0.21571

## Sheet: Sheet1
CancerType	ACC	BLCA	BRCA	CESC	CHOL	COAD	DLBC	ESCA	GBM	HNSC	KICH	KIRC	KIRP	LAML	LGG	LIHC	LUAD	LUSC	MESO	OV	PAAD	PCPG	PRAD	READ	SARC	SKCM	STAD	TGCT	THCA	THYM	UCEC	UCS	UVM
BTLA	0.385486	1.80961e-15	0.152298	0.689483	0.0119318	0.00122883	0.938777	0.102993	0.451776	2.37689e-14	0.685207	0.000245564	5.83656e-10	0.727573	1.72671e-06	3.54228e-10	0.98686	2.56786e-09	0.917294	0.402971	0.225539	0.515511	8.31263e-05	0.0755223	0.668438	0.0188953	0.0227202	0.0181032	2.65495e-09	0.308746	0.453985	0.456572	0.635702
CD200	0.55166	1.46074e-19	0.708541	0.212801	2.50393e-05	0.249106	0.959216	0.169735	6.95225e-12	1.15463e-08	0.915815	0.139487	0.419191	0.0617706	9.7456e-43	1.7529e-12	0.650097	0.000129684	0.308704	9.65463e-06	0.00151264	0.000585302	2.90478e-32	0.487259	0.260475	0.0391722	2.44304e-05	4.22512e-05	0.00316938	0.697608	0.00217804	0.311396	0.675316
TNFRSF14	0.555231	0.65366	0.439694	2.70626e-05	0.413998	0.192729	0.654348	0.0108096	0.0312148	5.85263e-05	0.0983815	0.000798623	0.163933	0.272528	1.5556e-17	1.10383e-05	0.00545529	7.96616e-07	0.977771	0.120958	0.848332	0.00556425	0.306793	0.492205	0.459139	9.91803e-08	0.00129251	2.85861e-09	0.00739591	0.0444462	0.00155921	0.528235	0.765927
NRP1	0.223465	0.000937447	0.594973	0.801442	0.991471	3.12541e-05	0.152993	0.713812	6.49315e-08	0.00127279	0.068157	0.978335	0.0135752	0.355762	3.3008e-30	1.03901e-05	0.311745	2.37262e-05	0.520682	0.154573	0.941839	0.692561	0.000252007	0.00858237	0.00241812	8.17747e-06	0.0326088	8.27613e-05	0.283107	0.701884	3.67692e-06	0.0215649	0.00164948
LAIR1	0.0573683	7.03903e-10	0.443154	0.0205095	0.015642	8.11488e-05	0.192293	0.822302	0.14765	7.31412e-08	0.00800212	6.84494e-06	4.65487e-16	0.0313031	2.69406e-24	1.16497e-21	0.627936	3.40263e-09	0.485616	0.418696	0.282406	0.00148003	6.66187e-22	0.0225351	0.91369	1.64742e-05	0.332264	1.75249e-05	7.27892e-11	0.285594	0.333982	0.86269	0.0277121
TNFSF4	0.845394	2.49532e-10	0.28274	0.523056	0.737897	0.00746798	0.631311	0.84868	0.000273837	1.43839e-08	0.135441	0.0203179	0.0565523	0.425714	2.21673e-05	0.29901	0.345302	8.34938e-08	0.497782	0.0240843	0.215644	0.720664	0.0225431	0.0124958	0.0242644	0.0374259	0.94265	0.388773	3.80788e-06	0.0087216	0.208026	0.248243	0.0174332
CD244	0.630837	0.0295566	0.297024	0.0455884	0.0745871	2.79123e-06	0.994149	0.550655	0.98671	0.000551124	0.227393	0.0404123	1.34891e-11	0.0196555	0.746	7.64965e-14	0.567261	0.00275938	0.553408	0.67884	0.173471	0.388993	3.75155e-15	0.382959	0.982196	1.03509e-05	0.946106	0.0419587	1.05858e-05	0.445357	0.289514	0.272189	0.808184
LAG3	0.0636137	4.50712e-05	0.128299	0.0513419	0.645046	3.69216e-07	0.59715	0.202953	0.227815	0.0177784	0.0133809	7.58758e-05	6.56589e-06	0.0576899	7.65564e-12	3.10941e-05	0.0304321	2.38717e-06	0.704666	0.178532	0.713086	0.979471	2.05364e-13	0.450433	0.714105	0.000143165	0.0163308	0.051752	1.24356e-06	0.166915	0.451852	0.934606	0.0639069
ICOS	0.0271342	1.61504e-05	0.0105164	0.0378954	0.0551928	1.57338e-05	0.306945	0.780173	0.00195115	1.07097e-07	0.0403924	0.0212324	1.24762e-10	0.00196177	9.9007e-11	1.76958e-11	0.175698	2.97304e-08	0.366641	0.201018	0.402219	0.43677	0.0022489	0.0117986	0.985968	0.000554978	0.638711	0.065639	2.35336e-09	0.167399	0.337687	0.910733	0.318309
CD40LG	0.256043	4.23127e-14	0.579864	0.251385	0.00689971	0.0178172	0.476311	0.145248	0.984405	2.35815e-15	0.276945	1.59861e-06	1.90136e-20	0.000542846	1.79665e-16	2.1697e-18	0.0381407	8.85836e-14	0.845564	0.139264	0.323738	0.669465	7.35753e-12	0.54028	0.165995	0.0128516	0.00311681	1.45824e-06	4.17276e-09	0.181315	0.000689147	0.909804	0.704317
CTLA4	0.0662119	1.14963e-05	0.0102691	0.0428121	0.0266352	0.000103	0.196611	0.155016	0.0936003	3.35565e-10	0.0437379	0.01219	6.57437e-08	0.00114366	1.61441e-07	1.29925e-08	0.679974	4.86861e-09	0.391658	0.145428	0.620173	0.456961	2.87835e-06	0.758847	0.563523	0.00061693	0.0753103	0.000174066	4.33048e-09	0.711521	0.00314442	0.562942	0.381362
CD48	0.138582	1.08853e-16	0.350181	0.0892826	0.00721083	7.42483e-07	0.493772	0.34505	0.00110878	7.97584e-13	0.028335	0.00229408	3.59083e-21	0.309578	5.66956e-19	2.25463e-21	0.563617	7.15174e-07	0.788513	0.368827	0.127466	0.58794	6.30139e-24	0.0662729	0.382505	0.000919389	0.0172428	5.38594e-05	3.86678e-11	0.363264	0.569023	0.0903217	0.45588
CD28	0.00720888	1.14571e-16	0.352835	0.999357	0.00526436	1.6363e-05	0.509059	0.133254	0.0228557	1.00181e-18	0.0208877	1.99201e-07	2.55111e-14	0.0229982	8.51862e-14	2.32486e-11	0.517168	1.00935e-12	0.850935	0.051545	0.159236	0.00334132	3.6612e-10	0.165757	0.86165	0.00157755	0.0113916	4.97544e-05	1.32624e-10	0.0412059	0.361761	0.951621	0.0925176
CD200R1	0.0296492	0.00521008	0.333814	0.138028	0.137739	0.000200272	0.952098	0.927242	0.00456601	8.34059e-10	0.0248951	0.060726	6.12059e-09	0.00267729	5.35989e-07	4.9262e-26	0.561996	8.6885e-06	0.920267	0.343782	0.169922	0.682998	1.80091e-08	0.00786788	0.295526	0.0015174	0.277448	0.00441522	6.07676e-12	0.30385	0.139665	0.213268	0.0595324
HAVCR2	0.0888337	3.85399e-06	0.502643	0.000943966	0.256316	5.1562e-07	0.872837	0.2916	0.461857	5.34631e-06	0.0712162	0.877488	0.00369078	0.362878	7.51488e-19	2.58596e-23	0.160889	1.03019e-07	0.796161	0.46179	0.784136	0.000829534	1.74254e-12	0.008178	0.21583	3.29428e-05	0.845009	0.000829817	1.61803e-11	0.355865	0.0637389	0.794414	0.0179387
ADORA2A	0.903711	4.05455e-05	0.0223748	0.408053	0.774696	0.102257	0.855528	0.0180487	0.968818	2.26485e-08	0.429761	0.000109382	0.0245117	0.281441	0.000368546	0.0106376	0.272952	6.47686e-08	0.547122	0.059507	0.0691609	0.485303	0.21075	0.00763918	0.710686	0.000281916	0.757621	1.78601e-05	0.000404496	0.162569	0.156821	0.764872	0.988658
CD276	0.702912	0.00110634	0.148587	0.509335	0.771971	0.86473	0.104171	0.237421	3.48567e-06	0.0128678	0.0421419	4.63819e-22	0.223072	0.19377	6.70469e-85	2.97626e-05	0.173373	0.230207	0.256745	0.28115	0.00208874	0.168518	3.5705e-06	0.712219	0.380511	0.619481	0.92173	0.380856	2.68804e-20	0.176694	0.90782	0.386737	0.478783
KIR3DL1	0.960334	0.378111	0.971125	0.440583	0.0346898	0.0451751	0.13632	0.943931	0.646969	0.355572	0.898659	0.387597	0.886796	0.0316858	0.738519	0.000528403	3.92336e-07	0.0760391	0.428787	0.224381	0.48813	0.416279	0.094969	0.221865	0.582151	0.00601829	0.640931	0.998984	0.0153193	0.262154	0.0939561	0.424748	0.429764
CD80	0.472603	0.0270663	0.00928914	0.00172915	0.142707	1.53804e-05	0.51959	0.341268	0.0120562	0.00300991	0.239141	0.0147863	1.11711e-09	0.314166	3.73731e-15	2.40633e-28	0.0257301	1.93158e-05	0.483814	0.926094	0.363596	0.0138559	0.0579588	0.251769	0.0493746	0.00193274	0.0913404	0.00992298	6.02051e-07	0.57846	0.0346173	0.302213	0.914566
PDCD1	0.116866	3.90521e-07	0.086332	0.955023	0.2769	3.1042e-05	0.825483	0.770601	0.0706369	1.81012e-06	0.0106204	0.00281583	4.50477e-07	0.466666	1.31613e-13	5.43943e-08	0.938047	4.13454e-12	0.710209	7.06937e-05	0.448862	0.303749	2.31538e-07	0.118928	0.551081	0.000200526	0.753907	0.00109397	3.39048e-05	0.869831	0.00184853	0.867088	0.138431
LGALS9	0.128788	0.260973	0.593631	4.06913e-05	0.394375	0.0429533	0.659039	1.56715e-05	0.76034	4.09794e-08	0.0187949	7.2226e-08	9.74037e-12	0.924767	4.99494e-20	3.67749e-13	0.0244362	0.000104561	0.535561	0.0756005	0.72632	0.0471146	6.65617e-23	0.500077	0.524716	4.575e-05	0.831617	1.17465e-05	2.0914e-13	0.896776	0.940145	0.658761	0.0636597
CD160	0.606988	0.164478	0.0599439	0.751552	0.910601	0.000760468	0.657714	0.153408	0.803912	0.0204002	0.751486	0.82427	0.0480893	0.600219	1.53501e-14	4.05005e-06	0.631363	2.91243e-07	5.20032e-08	0.736574	0.0111976	0.868274	0.000261328	0.186573	0.0894042	0.0179666	0.796036	0.060022	2.34314e-05	0.512948	0.0728269	0.405299	0.584727
TNFSF14	0.0520753	2.9062e-05	0.156426	0.475004	0.185647	0.00132164	0.506122	0.813476	0.806914	6.01592e-05	0.0306872	0.0176324	0.000201753	0.507907	1.98934e-15	0.210611	0.315951	1.52682e-05	0.878826	0.942918	0.638869	0.528533	6.29521e-11	0.0198049	0.768821	2.47041e-05	0.17735	3.86511e-07	3.11059e-13	0.430389	2.73448e-05	0.550575	0.168486
IDO2	0.00196535	0.131262	0.0672813	0.360829	0.188366	0.00111525	0.221885	0.914578	0.0362827	0.00254298	0.402334	0.982102	0.0694552	0.718765	0.000250484	0.444848	0.0259824	0.228444	0.003379	0.541919	0.415004	0.245154	0.831247	0.259411	0.294222	0.0826419	0.527656	0.00607723	0.7436	0.774432	0.0508661	0.293637	0.829933
ICOSLG	0.00625794	0.715965	0.317972	0.213088	0.800191	0.463591	0.585463	0.961725	0.617779	0.0169625	0.231002	0.682067	0.829031	0.114802	0.269728	0.0580834	0.0298191	0.368991	0.0895096	0.652896	0.0968154	7.12127e-05	0.0343383	0.881964	0.38904	0.00706927	0.212601	0.000158445	0.022296	0.55343	0.0187105	0.956658	0.568678
TMIGD2	0.345006	0.0183706	0.776258	0.303073	0.036551	0.288127	0.0916683	0.688838	0.000739218	0.00371145	0.713263	0.000122858	4.53518e-10	0.188424	0.821816	7.87148e-17	0.746548	1.21851e-05	0.22847	0.77779	0.1345	0.423762	1.66304e-11	0.807638	0.251433	0.0138221	0.763363	3.87026e-05	7.40461e-06	0.760069	0.519532	0.0419045	0.765789
VTCN1	0.790379	0.801148	0.000271148	1.11539e-10	0.641223	0.571323	0.337893	0.58054	0.311525	0.00242111	0.154073	0.000357578	0.411508	0.00592143	0.0292153	0.106062	0.792452	0.824103	0.0591669	0.411026	0.084019	0.880548	2.51687e-14	0.0816613	0.884731	0.56102	0.746889	0.017627	0.233231	0.928992	0.0210347	0.534164	0.520497
IDO1	0.295492	0.300664	0.00445835	0.235169	0.0981306	4.41672e-07	0.860139	0.424518	0.0251159	0.0286394	0.0159357	0.00254351	0.495152	0.285192	2.03928e-16	1.96677e-06	0.119388	0.0105303	0.680391	0.165189	0.226954	0.00482394	0.0349003	0.0221154	0.215211	0.00026761	0.00166659	0.103257	0.00018975	0.987426	0.0562324	0.261189	0.548292
PDCD1LG2	0.0223355	3.72962e-05	0.0392484	5.65931e-05	0.161252	4.55828e-07	0.623082	0.224429	0.000189553	0.295775	0.00183138	0.000628324	7.4794e-13	0.0402502	5.29941e-28	2.64147e-24	0.0130317	0.0118873	0.170469	0.481742	0.736213	0.462055	1.07907e-23	0.00338211	0.0100008	0.000553654	0.575326	1.62519e-05	7.7619e-05	0.124242	0.290032	0.467991	0.254333
HHLA2	0.00437683	0.751506	0.0604605	2.8061e-07	0.379563	0.00469966	0.329927	0.00557698	0.000649497	0.562063	0.562137	2.49147e-06	0.122161	0.766646	2.04676e-06	0.362216	0.18331	0.290512	0.961411	0.621862	0.996102	0.287077	0.153585	0.777935	0.617562	0.0845234	0.366632	0.0056552	0.131541	0.0574164	0.00797913	0.895606	1
TNFSF18	0.929295	0.373007	0.217087	0.653128	4.76988e-05	0.0809902	0.341434	0.131937	0.698827	0.0217635	0.23634	0.285569	0.0331084	0.0140546	0.124909	1.4341e-05	0.389375	0.00921054	0.319201	0.54364	0.0743043	0.118271	0.971323	0.0455073	0.668665	0.00839545	0.0276268	0.101536	0.00501359	0.595551	0.0251853	0.735751	0.0654105
BTNL2	0.737263	0.537184	0.299322	0.449346	0.0825802	0.0759409	0.236646	0.825845	0.016727	0.0247889	0.693406	0.092319	0.529427	0.0143273	0.0686978	0.252333	0.981253	0.0176046	0.0878853	0.694403	0.241791	0.486962	0.645266	0.589097	0.189227	0.0687662	0.169308	1.88175e-05	0.226807	0.0158382	0.0190235	0.0141473	2.49201e-10
CD70	0.833614	0.000794154	0.197523	0.000186056	0.229597	0.333892	0.740625	0.480487	0.0100182	0.245061	0.000108043	0.375346	0.857147	0.0663804	2.28212e-06	4.47113e-15	0.204021	8.67639e-07	0.739024	0.129213	0.110919	7.26018e-07	0.00583245	0.640737	0.475393	0.00272765	0.496381	6.17903e-05	1.62316e-06	0.907359	0.455029	0.331559	0.160601
TNFSF9	0.974173	0.368842	0.0173971	0.000414312	0.0170066	0.200716	0.900206	0.807326	0.153457	0.116145	1.53647e-05	0.177361	0.284287	0.645722	1.158e-09	0.00406624	0.00239882	0.0946961	0.214064	0.209307	0.424142	6.34398e-13	0.088925	0.0769603	0.134377	0.7959	0.0417101	5.17759e-08	2.62366e-07	0.660787	0.303189	0.157123	0.148063
TNFRSF8	0.117843	1.15985e-11	0.0418953	0.225307	0.267988	0.0193	0.59803	0.777387	0.186628	0.00089542	0.0141769	1.14609e-16	3.30029e-12	0.800665	0.0023043	7.95778e-28	0.665071	6.47673e-09	0.276745	0.595952	0.170354	0.0567885	6.83145e-06	0.125785	0.00249126	2.65608e-14	0.00371999	5.58589e-09	7.70375e-30	0.610666	0.0942568	0.928004	0.446592
CD27	0.00985732	1.18953e-12	0.22072	0.47892	0.00575796	0.00120356	0.758984	0.045685	0.12515	1.05653e-12	0.0130134	4.79586e-05	6.96196e-14	0.0164539	1.4201e-11	2.82599e-14	0.00350173	2.11106e-10	0.40352	0.472337	0.506047	0.883022	3.23143e-14	0.530711	0.501627	6.49102e-05	0.124184	0.000135429	0.248929	0.745066	0.194721	0.95581	0.102023
TNFRSF25	0.327795	0.125001	0.00149478	0.0211289	0.209295	0.922945	0.523794	0.208028	0.144974	0.13013	0.00158862	0.611748	0.948428	0.62798	0.227258	0.000154104	0.013781	0.00420451	4.17215e-05	0.743575	0.750198	0.285318	9.48457e-12	0.525383	0.00461815	6.21834e-07	0.0709176	4.1593e-08	3.84717e-10	0.340268	0.0025728	0.362055	5.85744e-09
VSIR	0.0279576	0.00135542	0.814307	0.00116809	0.0150349	0.28534	0.299677	0.877311	0.00576944	0.244398	0.0495024	0.00529991	2.35674e-10	0.552144	0.504817	2.69739e-14	0.725953	0.00052297	0.00859249	0.923056	0.0255986	0.505802	3.14295e-75	0.7044	0.0443991	1.93801e-10	0.0063006	2.42699e-07	0.00252433	0.0196369	0.33275	0.326074	0.0034672
TNFRSF4	0.881923	3.49523e-09	0.265488	0.941497	0.135271	0.0260386	0.19568	0.587268	0.00195745	2.43584e-07	0.690524	0.479599	3.83239e-05	0.169581	7.53706e-13	8.50062e-07	0.214267	1.53026e-09	0.00244054	0.00799664	0.901411	0.922003	1.09525e-15	0.330488	0.521359	1.7561e-09	0.910353	7.06584e-05	0.000661449	0.460465	0.0106577	0.168844	0.999065
CD40	0.107839	0.000585707	0.399561	0.000484081	0.0652315	7.33277e-05	0.304702	0.0736251	0.234205	0.00202122	0.588107	0.704555	0.00105389	0.134346	2.23333e-21	0.000543561	0.225389	0.000289385	0.876301	0.163041	0.616692	0.296266	4.39105e-45	0.0812056	0.482222	4.2833e-06	0.849935	5.99736e-05	2.64814e-14	0.00100907	2.21806e-05	0.453387	0.932311
TNFRSF18	0.0805023	0.0171039	0.334688	0.267416	0.132037	7.32492e-05	0.287577	1.16418e-05	0.00748861	0.496283	0.0791127	6.07981e-07	2.49435e-05	0.263472	0.4023	4.58679e-05	0.0431662	0.0904329	0.000117907	2.63337e-07	0.607589	0.0848389	0.419565	0.565923	0.46503	4.22495e-08	0.00213531	0.0072519	4.6672e-20	0.383116	0.690688	0.35758	0.652729
TNFSF15	0.336548	0.705578	0.297632	2.71348e-06	0.531076	0.793236	0.713748	2.21914e-05	2.63949e-05	0.000186797	0.558486	3.72798e-05	0.391877	0.973209	1.29275e-06	0.00304898	0.645935	0.0619569	0.519397	0.383231	0.978909	0.000302998	4.55605e-09	0.44045	0.708	0.0113012	0.852836	5.9452e-06	0.64969	0.324332	8.00765e-08	0.341326	0.437
TIGIT	0.185424	1.21558e-07	0.0241532	0.0854027	0.014103	2.7195e-07	0.297527	0.945277	0.758038	4.19275e-10	0.0811526	0.00027395	1.28065e-10	0.000272306	0.388481	3.73167e-12	0.805689	1.713e-11	0.851385	0.389555	0.299298	0.861821	1.23127e-06	0.0134113	0.79156	2.08325e-05	0.801889	0.0143734	4.79398e-09	0.817646	0.815587	0.661427	0.124078
CD274	0.172618	0.256143	0.040882	2.50528e-06	0.829443	3.92718e-09	0.616143	0.0186984	0.00425895	0.952207	0.120549	0.550643	0.579246	0.000898975	1.56218e-08	1.85053e-14	4.67907e-05	0.625733	0.127132	0.330726	0.290955	0.00681292	1.48757e-06	0.0208289	0.133368	0.0071279	0.0309186	0.000480968	0.0774209	0.402913	0.137054	0.953722	0.114772
CD86	0.395356	2.9093e-06	0.292047	0.000288358	0.0357864	2.65409e-06	0.402627	0.0696146	0.195137	0.000225177	0.0159798	0.00357914	4.10569e-17	0.653301	5.86548e-15	3.4363e-22	0.213896	1.95917e-08	0.761049	0.535155	0.729213	0.00461829	1.84953e-14	0.0186108	0.524619	2.16881e-05	0.755387	0.000249306	3.10478e-12	0.314879	0.100627	0.818466	0.081768
CD44	0.0519154	0.939292	0.921903	4.16036e-09	0.0603643	0.00675717	0.560226	0.000769545	0.000430327	0.136536	0.0422086	7.52669e-16	1.23507e-09	0.128958	3.41753e-20	3.68986e-11	0.491393	0.000235171	0.681415	0.0516898	0.121961	0.214342	7.71124e-15	0.0471272	0.00108715	0.0193257	0.0299597	1.41419e-06	0.0798615	0.310286	0.000530134	0.736204	0.0384089
TNFRSF9	0.0922939	6.85707e-10	0.0268962	0.017931	0.035234	9.41126e-09	0.458006	0.566465	0.000207403	3.36415e-06	0.00827861	0.00138415	0.000374857	0.000296997	1.19636e-08	7.79492e-05	0.053507	5.40309e-08	0.364981	0.670233	0.543057	0.165125	0.000513671	0.0555278	0.118776	2.94701e-05	0.699013	0.0613693	3.36798e-08	0.58326	0.351951	0.222505	0.0546438
