# Supplementary material for: FAIM2 is a potential pan-cancer biomarker for prognosis and immune infiltration
Source: Front Oncol. 2022 Sep 14;12:998336. doi: 10.3389/fonc.2022.998336 (PMC9516132; doi:10.3389/fonc.2022.998336)
Supplement: Supplementary file 8 [file DataSheet_1.zip › Raw data 1/Figure 3 and 5/MMR geneCor.cor.xlsx]

## Sheet: geneCor.cor
	ACC	BLCA	BRCA	CESC	CHOL	COAD	DLBC	ESCA	GBM	HNSC	KICH	KIRC	KIRP	LAML	LGG	LIHC	LUAD	LUSC	MESO	OV	PAAD	PCPG	PRAD	READ	SARC	SKCM	STAD	TGCT	THCA	THYM	UCEC	UCS	UVM
MLH1	-0.0152774	0.178558	0.101521	0.027837	0.144092	0.0829839	-0.112273	0.182334	-0.146152	0.124474	0.0162258	0.0397944	-0.0168637	0.00452757	-0.32676	0.144108	-0.161949	0.141593	-0.101877	0.0898119	0.0946038	0.105851	-0.160088	0.0306079	-0.0387807	-0.11885	0.13897	-0.0832241	-0.238308	-0.13045	-0.157961	0.0896152	0.104589
MSH2	-0.187989	0.0355998	-0.128963	0.118525	0.137388	-0.139356	-0.406225	-0.0277864	-0.0880401	0.047561	0.225158	-0.0704083	-0.0897409	-0.0433238	-0.218998	0.0373717	-0.0920219	0.099534	-0.122988	0.0319181	-0.138388	0.0025741	-0.258039	-0.0280012	-0.0935345	-0.0594796	-0.189166	-0.326378	0.0293748	-0.224254	-0.231464	0.0910312	0.0849763
MSH6	-0.228682	0.141382	-0.0681485	0.0338148	0.268659	-0.0650872	-0.198149	-0.113326	-0.0954385	0.0279405	0.273245	0.0340224	-0.00929429	0.044648	-0.419811	0.0265687	-0.0695368	0.0418022	-0.218788	0.116305	-0.106977	-0.192549	-0.0590538	0.0434873	-0.0531414	-0.0347565	-0.0453687	-0.500282	-0.00359836	-0.269348	-0.235016	0.103848	0.0968975
PMS2	0.0194662	-0.102571	-0.0341353	-0.119791	0.112913	-0.12125	-0.305422	-0.099094	0.00237866	-0.0282126	-0.154066	-0.152753	-0.0526595	-0.0190854	0.0293916	0.0313499	-0.046936	0.0258791	-0.252718	-0.0545739	-0.0363662	0.0609445	-0.105177	-0.221755	-0.0530478	-0.0812111	-0.149293	0.13065	-0.187614	-0.182926	-0.153502	-0.0477897	0.0457536
EPCAM	-0.13931	-0.0615766	0.0386191	0.447062	-0.110041	-0.0504364	0.0386371	0.289209	0.231488	0.0520873	-0.302275	-0.112302	-0.111787	-0.0252755	0.435722	0.0659469	0.0392027	-0.0338204	-0.0209611	0.0416802	-0.0344055	-0.0690439	-0.384215	-0.0459635	0.0796137	0.0925202	-0.131674	-0.506612	-0.079347	0.171143	0.0496007	-0.137539	-0.0688623

## Sheet: Sheet1
	ACC	BLCA	BRCA	CESC	CHOL	COAD	DLBC	ESCA	GBM	HNSC	KICH	KIRC	KIRP	LAML	LGG	LIHC	LUAD	LUSC	MESO	OV	PAAD	PCPG	PRAD	READ	SARC	SKCM	STAD	TGCT	THCA	THYM	UCEC	UCS	UVM
MLH1	0.893694	0.000274569	0.000729893	0.62764	0.401791	0.0719746	0.447403	0.0202187	0.0587091	0.0052255	0.897922	0.358275	0.775292	0.956	1.25467e-14	0.00523558	0.000191435	0.00148604	0.350625	0.0807751	0.20908	0.153832	0.000330281	0.694569	0.531212	0.00983287	0.00703359	0.30165	5.11623e-08	0.15734	0.0002051	0.511299	0.35586
MSH2	0.097101	0.471679	1.7227e-05	0.0382508	0.424271	0.00243626	0.00417158	0.725595	0.256453	0.287525	0.0713425	0.103788	0.127995	0.597363	3.6393e-07	0.471176	0.0348624	0.0258911	0.259261	0.535597	0.0654469	0.972412	4.94392e-09	0.719439	0.130288	0.197548	0.000229364	3.20868e-05	0.508041	0.0142141	4.23731e-08	0.50462	0.453589
MSH6	0.0426499	0.00407935	0.0235492	0.555684	0.113114	0.158451	0.176996	0.151041	0.218473	0.532248	0.0276428	0.432261	0.874991	0.586196	5.337e-24	0.608522	0.111174	0.350443	0.0429847	0.0235483	0.155236	0.0090177	0.187837	0.576829	0.390721	0.451734	0.380987	2.93369e-11	0.935392	0.00305475	2.58888e-08	0.446263	0.392522
PMS2	0.864792	0.0376554	0.257113	0.0362187	0.512038	0.00843434	0.0347744	0.20963	0.975588	0.52826	0.220444	0.000391492	0.37242	0.816074	0.499959	0.54558	0.282601	0.563329	0.0188969	0.289271	0.629858	0.41247	0.0187679	0.00397508	0.391558	0.0782869	0.00375958	0.10402	2.00396e-05	0.0464519	0.000310255	0.726519	0.686946
EPCAM	0.220778	0.212863	0.199771	1.92812e-16	0.522893	0.274664	0.794303	0.000189509	0.00253494	0.244053	0.014394	0.00933029	0.0576826	0.758038	6.37811e-26	0.203206	0.369555	0.450052	0.848085	0.418458	0.648442	0.353035	5.32452e-19	0.555305	0.19809	0.0447611	0.0106962	1.50217e-11	0.0734003	0.0627444	0.246381	0.31209	0.543884
