# Supplementary material for: FAIM2 is a potential pan-cancer biomarker for prognosis and immune infiltration
Source: Front Oncol. 2022 Sep 14;12:998336. doi: 10.3389/fonc.2022.998336 (PMC9516132; doi:10.3389/fonc.2022.998336)
Supplement: Supplementary file 8 [file DataSheet_1.zip › Raw data 1/Figure 3 and 5/MSI/cor.result.txt]

CancerType	cor	pValue
ACC	0.219831179979363	0.0515775962769536
BLCA	-0.0153666248605924	0.756974232266132
BRCA	-0.0543703365060952	0.0801109261133001
CESC	-0.139273460800102	0.0154313781574091
CHOL	-0.228828828828829	0.178891977815155
COAD	-0.0505264304984567	0.297559152778546
DLBC	0.144388655655711	0.327516670633225
ESCA	0.00943857128137205	0.905706302924102
GBM	0.0346787229044269	0.671459168057491
HNSC	-0.130319041966612	0.00364414159778104
KICH	-0.137956659259347	0.273117643087308
KIRC	-0.0840981199544731	0.124485044316504
KIRP	-0.0754765347736509	0.203940931135553
LAML	-0.0641752921707054	0.49948248663593
LGG	0.0623340328564879	0.160664178792362
LIHC	-0.0484338638001948	0.353525795984907
LUAD	-0.0139937693503798	0.752325683471354
LUSC	-0.0932612899170632	0.038452955979119
MESO	-0.0858576516485236	0.443107592114026
OV	-0.0597238414148488	0.326429600625137
PAAD	-0.204115951572222	0.00673979223928948
PCPG	0.00636658394742627	0.932783528999592
PRAD	-0.120450161531589	0.00729986520456259
READ	0.0401026529505177	0.623755577221993
SARC	-0.0994913261687177	0.114430374200553
SKCM	-0.107081660515962	0.0205036729982081
STAD	-0.285749119968361	1.85137286531799e-08
TGCT	-0.147164635320857	0.0723179462383307
THCA	0.032038783499999	0.47875625377719
THYM	0.0218370276694399	0.814430981772649
UCEC	0.0104225859415262	0.809404496733822
UCS	0.222442492524918	0.0993978724786879
UVM	0.122232967505308	0.280082265873941
