# Supplementary material for: FAIM2 is a potential pan-cancer biomarker for prognosis and immune infiltration
Source: Front Oncol. 2022 Sep 14;12:998336. doi: 10.3389/fonc.2022.998336 (PMC9516132; doi:10.3389/fonc.2022.998336)
Supplement: Supplementary file 8 [file DataSheet_1.zip › Raw data 1/Figure 3 and 5/MSI/fmsbInput.txt]

CancerType	ACC 	BLCA 	BRCA 	CESC*	CHOL 	COAD 	DLBC 	ESCA 	GBM 	HNSC**	KICH 	KIRC 	KIRP 	LAML 	LGG 	LIHC 	LUAD 	LUSC*	MESO 	OV 	PAAD**	PCPG 	PRAD**	READ 	SARC 	SKCM*	STAD***	TGCT 	THCA 	THYM 	UCEC 	UCS 	UVM 
cor	0.219831179979363	-0.0153666248605924	-0.0543703365060952	-0.139273460800102	-0.228828828828829	-0.0505264304984567	0.144388655655711	0.00943857128137205	0.0346787229044269	-0.130319041966612	-0.137956659259347	-0.0840981199544731	-0.0754765347736509	-0.0641752921707054	0.0623340328564879	-0.0484338638001948	-0.0139937693503798	-0.0932612899170632	-0.0858576516485236	-0.0597238414148488	-0.204115951572222	0.00636658394742627	-0.120450161531589	0.0401026529505177	-0.0994913261687177	-0.107081660515962	-0.285749119968361	-0.147164635320857	0.032038783499999	0.0218370276694399	0.0104225859415262	0.222442492524918	0.122232967505308
