# Supplementary material for: FAIM2 is a potential pan-cancer biomarker for prognosis and immune infiltration
Source: Front Oncol. 2022 Sep 14;12:998336. doi: 10.3389/fonc.2022.998336 (PMC9516132; doi:10.3389/fonc.2022.998336)
Supplement: Supplementary file 8 [file DataSheet_1.zip › Raw data 1/Figure 3 and 5/TMB/cor.result.txt]

CancerType	cor	pValue
ACC	-0.325407276378795	0.00343050326850596
BLCA	-0.113264973387506	0.0221265153060571
BRCA	-0.132976091305767	2.96606938313958e-05
CESC	-0.0940121396421873	0.112639039835154
CHOL	-0.264846172337207	0.118519368376861
COAD	-0.0909169349217995	0.0707234048468592
DLBC	-0.0692271218587008	0.682958754398841
ESCA	0.0500500647438873	0.529663992285351
GBM	-0.117937891346291	0.152002019276193
HNSC	-0.197057743261345	1.0672440939408e-05
KICH	0.0551964319345226	0.662324249363154
KIRC	-0.0111911547444263	0.839017925211137
KIRP	-0.0946609193243272	0.115316587915218
LAML	0.0577514151299673	0.556513274684232
LGG	-0.273982586987058	4.4609924469619e-10
LIHC	-0.27584871957408	1.08566233233756e-07
LUAD	-0.242984990867355	3.41027830531873e-08
LUSC	-0.169354334078201	0.000170764335225554
MESO	-0.164571385014327	0.147245486046095
OV	0.117367030659466	0.0531820715671486
PAAD	-0.251460525139125	0.00184241946513883
PCPG	0.0449446783706074	0.552502919232568
PRAD	-0.326570550447841	1.92867797633437e-13
READ	-0.113169049957442	0.196356562244153
SARC	-0.10017186717417	0.125702308951867
SKCM	-0.187704837985051	4.64104616180717e-05
STAD	-0.278362097882984	5.65359178300822e-08
TGCT	-0.0533647099194157	0.523806401239025
THCA	-0.185020669776497	4.37313519490494e-05
THYM	0.144417169358061	0.120305074959177
UCEC	0.017308776868971	0.692342412702571
UCS	0.0133362981732137	0.922287178920957
UVM	-0.179814189314318	0.110481377713583
