# Supplementary material for: FAIM2 is a potential pan-cancer biomarker for prognosis and immune infiltration
Source: Front Oncol. 2022 Sep 14;12:998336. doi: 10.3389/fonc.2022.998336 (PMC9516132; doi:10.3389/fonc.2022.998336)
Supplement: Supplementary file 8 [file DataSheet_1.zip › Raw data 1/Figure 3 and 5/TMB/fmsbInput.txt]

CancerType	ACC**	BLCA*	BRCA***	CESC 	CHOL 	COAD 	DLBC 	ESCA 	GBM 	HNSC***	KICH 	KIRC 	KIRP 	LAML 	LGG***	LIHC***	LUAD***	LUSC***	MESO 	OV 	PAAD**	PCPG 	PRAD***	READ 	SARC 	SKCM***	STAD***	TGCT 	THCA***	THYM 	UCEC 	UCS 	UVM 
cor	-0.325407276378795	-0.113264973387506	-0.132976091305767	-0.0940121396421873	-0.264846172337207	-0.0909169349217995	-0.0692271218587008	0.0500500647438873	-0.117937891346291	-0.197057743261345	0.0551964319345226	-0.0111911547444263	-0.0946609193243272	0.0577514151299673	-0.273982586987058	-0.27584871957408	-0.242984990867355	-0.169354334078201	-0.164571385014327	0.117367030659466	-0.251460525139125	0.0449446783706074	-0.326570550447841	-0.113169049957442	-0.10017186717417	-0.187704837985051	-0.278362097882984	-0.0533647099194157	-0.185020669776497	0.144417169358061	0.017308776868971	0.0133362981732137	-0.179814189314318
