# Supplementary material for: FAIM2 is a potential pan-cancer biomarker for prognosis and immune infiltration
Source: Front Oncol. 2022 Sep 14;12:998336. doi: 10.3389/fonc.2022.998336 (PMC9516132; doi:10.3389/fonc.2022.998336)
Supplement: Supplementary file 8 [file DataSheet_1.zip › Raw data 1/Figure 3 and 5/TMB/TMB.txt]

id	TMB	CancerType
TCGA-YU-A94D-01A	0.631578947368421	TGCT
TCGA-YU-A90W-01A	0.736842105263158	TGCT
TCGA-2G-AAFO-01A	0.315789473684211	TGCT
TCGA-XE-AAOJ-01A	0.605263157894737	TGCT
TCGA-S6-A8JW-01A	0.315789473684211	TGCT
TCGA-2G-AALO-01A	0.263157894736842	TGCT
TCGA-2G-AALR-01A	0.973684210526316	TGCT
TCGA-VF-A8AD-01A	0.552631578947368	TGCT
TCGA-2G-AAHG-01A	0.289473684210526	TGCT
TCGA-2G-AAGP-01A	0.526315789473684	TGCT
TCGA-2G-AAGS-01A	0.315789473684211	TGCT
TCGA-2G-AALQ-01A	0.315789473684211	TGCT
TCGA-XE-AAOC-01A	0.552631578947368	TGCT
TCGA-YU-AA4L-01A	0.473684210526316	TGCT
TCGA-XE-AAO4-01A	1.10526315789474	TGCT
TCGA-2G-AAGF-01A	0.263157894736842	TGCT
TCGA-ZM-AA05-01A	0.342105263157895	TGCT
TCGA-XY-A8S3-01B	0.315789473684211	TGCT
TCGA-2G-AAEW-01A	0.394736842105263	TGCT
TCGA-2G-AAG6-01A	0.289473684210526	TGCT
TCGA-2G-AAG0-01A	0.657894736842105	TGCT
TCGA-X3-A8G4-01A	0.684210526315789	TGCT
TCGA-2G-AALX-01A	0.263157894736842	TGCT
TCGA-XE-A8H5-01A	0.763157894736842	TGCT
TCGA-2G-AAL5-01A	0.789473684210526	TGCT
TCGA-XE-AAO3-01A	0.368421052631579	TGCT
TCGA-2G-AAFI-01A	0.289473684210526	TGCT
TCGA-2G-AAM2-01A	0.368421052631579	TGCT
TCGA-2G-AAKL-01A	0.552631578947368	TGCT
TCGA-2G-AAFV-01A	0.552631578947368	TGCT
TCGA-4K-AAAL-01A	0.368421052631579	TGCT
TCGA-2G-AAGT-01A	0.552631578947368	TGCT
TCGA-2G-AAFN-01A	0.236842105263158	TGCT
TCGA-ZM-AA0H-01A	0.763157894736842	TGCT
TCGA-2G-AAL7-01A	0.710526315789474	TGCT
TCGA-XE-A9SE-01A	0.368421052631579	TGCT
TCGA-2G-AALN-01A	0.421052631578947	TGCT
TCGA-2G-AAHL-01A	0.552631578947368	TGCT
TCGA-2G-AAKD-01A	0.473684210526316	TGCT
TCGA-2G-AAGY-01A	0.394736842105263	TGCT
TCGA-2G-AAEX-01A	0.631578947368421	TGCT
TCGA-2G-AAH2-01A	0.368421052631579	TGCT
TCGA-2G-AALW-01A	0.894736842105263	TGCT
TCGA-2G-AAHT-01A	0.578947368421053	TGCT
TCGA-ZM-AA0E-01A	0.263157894736842	TGCT
TCGA-2G-AAFE-01A	1.65789473684211	TGCT
TCGA-SN-A84Y-01A	0.236842105263158	TGCT
TCGA-YU-A912-01A	0.5	TGCT
TCGA-2G-AAGM-01A	0.710526315789474	TGCT
TCGA-2G-AAKM-01A	0.157894736842105	TGCT
TCGA-2G-AAG9-01A	0.552631578947368	TGCT
TCGA-XY-A89B-01A	0.736842105263158	TGCT
TCGA-2G-AAF8-01A	0.342105263157895	TGCT
TCGA-2G-AAH0-01A	0.184210526315789	TGCT
TCGA-2G-AAFH-01A	0.710526315789474	TGCT
TCGA-ZM-AA0N-01A	0.552631578947368	TGCT
TCGA-YU-A90Q-01A	0.157894736842105	TGCT
TCGA-2G-AAFZ-01A	0.710526315789474	TGCT
TCGA-S6-A8JX-01A	0.210526315789474	TGCT
TCGA-2G-AALZ-01A	0.131578947368421	TGCT
TCGA-4K-AA1G-01A	0.552631578947368	TGCT
TCGA-2G-AAFJ-01A	0.578947368421053	TGCT
TCGA-2G-AAF4-01A	0.263157894736842	TGCT
TCGA-2G-AAKG-01A	0.605263157894737	TGCT
TCGA-XE-A8H4-01A	0.236842105263158	TGCT
TCGA-2G-AAGG-01A	0.894736842105263	TGCT
TCGA-2X-A9D5-01A	0.473684210526316	TGCT
TCGA-VF-A8AB-01A	0.421052631578947	TGCT
TCGA-2G-AAHP-01A	0.289473684210526	TGCT
TCGA-2G-AAGJ-01A	0.684210526315789	TGCT
TCGA-WZ-A8D5-01A	0.236842105263158	TGCT
TCGA-2X-A9D6-01A	0.289473684210526	TGCT
TCGA-2G-AAGZ-01A	0.210526315789474	TGCT
TCGA-YU-A94I-01A	1.57894736842105	TGCT
TCGA-2G-AAGC-01A	0.5	TGCT
TCGA-WZ-A7V3-01A	0.473684210526316	TGCT
TCGA-XE-AANI-01A	0.736842105263158	TGCT
TCGA-2G-AAM4-01A	0.526315789473684	TGCT
TCGA-2G-AAFG-01A	0.421052631578947	TGCT
TCGA-XE-AANV-01A	0.368421052631579	TGCT
TCGA-W4-A7U4-01A	0.131578947368421	TGCT
TCGA-2G-AALG-01A	0.210526315789474	TGCT
TCGA-2G-AALY-01A	0.315789473684211	TGCT
TCGA-4K-AA1H-01A	0.0789473684210526	TGCT
TCGA-XE-AANR-01A	0.315789473684211	TGCT
TCGA-XE-AAOF-01A	0.578947368421053	TGCT
TCGA-2G-AAGW-01A	0.842105263157895	TGCT
TCGA-2G-AAFY-01A	0.315789473684211	TGCT
TCGA-XE-AAO6-01A	0.578947368421053	TGCT
TCGA-YU-A90S-01A	0.131578947368421	TGCT
TCGA-XY-A8S2-01A	1.68421052631579	TGCT
TCGA-2G-AAHA-01A	0.447368421052632	TGCT
TCGA-2G-AAGN-01A	0.184210526315789	TGCT
TCGA-YU-A90P-01A	0.315789473684211	TGCT
TCGA-2G-AAG7-01A	0.578947368421053	TGCT
TCGA-2G-AAGK-01A	0.289473684210526	TGCT
TCGA-2G-AAG3-01A	0.447368421052632	TGCT
TCGA-2G-AAKH-01A	0.684210526315789	TGCT
TCGA-2G-AAG8-01A	0.447368421052632	TGCT
TCGA-XY-A9T9-01A	0.289473684210526	TGCT
TCGA-SB-A76C-01A	0.421052631578947	TGCT
TCGA-XE-AAOB-01A	0.368421052631579	TGCT
TCGA-2G-AAFM-01A	0.368421052631579	TGCT
TCGA-XE-AAOL-01A	0.473684210526316	TGCT
TCGA-ZM-AA0D-01A	0.105263157894737	TGCT
TCGA-2G-AAM3-01A	0.631578947368421	TGCT
TCGA-2G-AAGE-01A	0.631578947368421	TGCT
TCGA-SN-A84W-01A	0.473684210526316	TGCT
TCGA-2G-AAH3-01A	0.710526315789474	TGCT
TCGA-2G-AAGX-01A	0.263157894736842	TGCT
TCGA-2G-AAH8-01A	0.710526315789474	TGCT
TCGA-ZM-AA0B-01A	0.473684210526316	TGCT
TCGA-2G-AAF6-01A	0.578947368421053	TGCT
TCGA-4K-AA1I-01A	0.184210526315789	TGCT
TCGA-XE-AANJ-01A	0.447368421052632	TGCT
TCGA-XE-AAOD-01A	0.210526315789474	TGCT
TCGA-2G-AALF-01A	0.605263157894737	TGCT
TCGA-SN-A6IS-01A	0.473684210526316	TGCT
TCGA-ZM-AA0F-01A	0.0263157894736842	TGCT
TCGA-2G-AALT-01A	0.289473684210526	TGCT
TCGA-2G-AAFL-01A	0.473684210526316	TGCT
TCGA-2G-AAGV-01A	0.184210526315789	TGCT
TCGA-ZM-AA06-01A	0.684210526315789	TGCT
TCGA-2G-AAGI-01A	0.394736842105263	TGCT
TCGA-2G-AAG5-01A	0.631578947368421	TGCT
TCGA-VF-A8AC-01A	0.289473684210526	TGCT
TCGA-SO-A8JP-01A	0.552631578947368	TGCT
TCGA-2G-AAGA-01A	0.5	TGCT
TCGA-2G-AAHN-01A	0.5	TGCT
TCGA-SN-A84X-01A	0.552631578947368	TGCT
TCGA-2G-AALP-01A	1.57894736842105	TGCT
TCGA-2G-AAF1-01A	0.0789473684210526	TGCT
TCGA-SB-A6J6-01A	0.342105263157895	TGCT
TCGA-2G-AAHC-01A	0.315789473684211	TGCT
TCGA-XE-A8H1-01A	0.210526315789474	TGCT
TCGA-2G-AALS-01A	0.289473684210526	TGCT
TCGA-S6-A8JY-01A	0.473684210526316	TGCT
TCGA-2G-AAKO-01A	0.0789473684210526	TGCT
TCGA-2G-AAH4-01A	0.473684210526316	TGCT
TCGA-2G-AAGO-01A	0.684210526315789	TGCT
TCGA-YU-AA61-01A	0.368421052631579	TGCT
TCGA-YU-A90Y-01A	0.342105263157895	TGCT
TCGA-VF-A8AE-01A	0.0526315789473684	TGCT
TCGA-VF-A8A8-01A	0.657894736842105	TGCT
TCGA-WZ-A7V5-01A	0.894736842105263	TGCT
TCGA-OR-A5JW-01A	0.921052631578947	ACC
TCGA-OR-A5JK-01A	0.815789473684211	ACC
TCGA-OR-A5KQ-01A	0.263157894736842	ACC
TCGA-OR-A5J7-01A	1.60526315789474	ACC
TCGA-OR-A5JH-01A	0.184210526315789	ACC
TCGA-OR-A5LS-01A	0.342105263157895	ACC
TCGA-OR-A5J3-01A	0.473684210526316	ACC
TCGA-OR-A5L1-01A	0.657894736842105	ACC
TCGA-OR-A5J8-01A	2.34210526315789	ACC
TCGA-OR-A5LP-01A	0.394736842105263	ACC
TCGA-OR-A5KO-01A	0.947368421052632	ACC
TCGA-OR-A5JE-01A	1.78947368421053	ACC
TCGA-OR-A5L2-01A	3.71052631578947	ACC
TCGA-OR-A5KV-01A	0.605263157894737	ACC
TCGA-OR-A5LT-01A	0.684210526315789	ACC
TCGA-OR-A5LL-01A	1.78947368421053	ACC
TCGA-OR-A5JJ-01A	0.605263157894737	ACC
TCGA-OR-A5LB-01A	9.28947368421053	ACC
TCGA-OR-A5JZ-01A	0.5	ACC
TCGA-OR-A5K5-01A	4.07894736842105	ACC
TCGA-OR-A5KX-01A	1.15789473684211	ACC
TCGA-OR-A5JC-01A	0.631578947368421	ACC
TCGA-OR-A5L6-01A	1.10526315789474	ACC
TCGA-P6-A5OH-01A	3.57894736842105	ACC
TCGA-OR-A5LF-01A	0.763157894736842	ACC
TCGA-PK-A5HA-01A	1.57894736842105	ACC
TCGA-OU-A5PI-01A	0.842105263157895	ACC
TCGA-OR-A5J4-01A	3.76315789473684	ACC
TCGA-OR-A5K8-01A	0.842105263157895	ACC
TCGA-OR-A5K3-01A	0.5	ACC
TCGA-OR-A5LM-01A	0.710526315789474	ACC
TCGA-OR-A5L9-01A	0.289473684210526	ACC
TCGA-OR-A5JR-01A	0.210526315789474	ACC
TCGA-OR-A5JO-01A	0.236842105263158	ACC
TCGA-OR-A5KW-01A	0.631578947368421	ACC
TCGA-PK-A5H8-01A	0.684210526315789	ACC
TCGA-OR-A5LD-01A	1.78947368421053	ACC
TCGA-OR-A5JQ-01A	0.131578947368421	ACC
TCGA-OR-A5JX-01A	1	ACC
TCGA-OR-A5K4-01A	8.13157894736842	ACC
TCGA-OR-A5LG-01A	0.763157894736842	ACC
TCGA-PK-A5HC-01A	1.94736842105263	ACC
TCGA-OR-A5JV-01A	0.842105263157895	ACC
TCGA-OR-A5JI-01A	0.315789473684211	ACC
TCGA-OR-A5KZ-01A	0.894736842105263	ACC
TCGA-OR-A5J5-01A	12.6578947368421	ACC
TCGA-OR-A5JA-01A	17.9736842105263	ACC
TCGA-OR-A5L4-01A	0.815789473684211	ACC
TCGA-OR-A5JF-01A	2.05263157894737	ACC
TCGA-OR-A5LC-01A	1.36842105263158	ACC
TCGA-OR-A5KU-01A	0.815789473684211	ACC
TCGA-OR-A5J6-01A	0.815789473684211	ACC
TCGA-OR-A5JB-01A	10.8947368421053	ACC
TCGA-OR-A5JL-01A	0.236842105263158	ACC
TCGA-OR-A5LJ-01A	14.2631578947368	ACC
TCGA-OR-A5J2-01A	1.18421052631579	ACC
TCGA-OR-A5JT-01A	1	ACC
TCGA-OR-A5LE-01A	0.631578947368421	ACC
TCGA-OR-A5K9-01A	3.97368421052632	ACC
TCGA-OR-A5L8-01A	0.552631578947368	ACC
TCGA-OR-A5JP-01A	2.18421052631579	ACC
TCGA-P6-A5OF-01A	0.842105263157895	ACC
TCGA-OR-A5LH-01A	0.342105263157895	ACC
TCGA-OR-A5JS-01A	1.28947368421053	ACC
TCGA-OR-A5L3-01A	0.789473684210526	ACC
TCGA-OR-A5J1-01A	1	ACC
TCGA-PK-A5H9-01A	0.315789473684211	ACC
TCGA-OR-A5LN-01A	0.394736842105263	ACC
TCGA-OR-A5LK-01A	0.947368421052632	ACC
TCGA-OR-A5KY-01A	0.921052631578947	ACC
TCGA-OR-A5LA-01A	0.289473684210526	ACC
TCGA-OR-A5KB-01A	73.8157894736842	ACC
TCGA-PA-A5YG-01A	0.157894736842105	ACC
TCGA-OR-A5LI-01A	1.94736842105263	ACC
TCGA-OR-A5L5-01A	0.263157894736842	ACC
TCGA-OR-A5K2-01A	1.52631578947368	ACC
TCGA-OR-A5KT-01A	0.763157894736842	ACC
TCGA-PK-A5HB-01A	41.8684210526316	ACC
TCGA-OR-A5JG-01A	1.02631578947368	ACC
TCGA-OR-A5JU-01A	0.263157894736842	ACC
TCGA-OR-A5K0-01A	2.26315789473684	ACC
TCGA-OR-A5K6-01A	0.684210526315789	ACC
TCGA-OR-A5JD-01A	0.710526315789474	ACC
TCGA-OR-A5JY-01A	2.21052631578947	ACC
TCGA-OR-A5LR-01A	0.315789473684211	ACC
TCGA-OR-A5LO-01A	2.31578947368421	ACC
TCGA-OR-A5JM-01A	2.26315789473684	ACC
TCGA-OR-A5J9-01A	1.07894736842105	ACC
TCGA-OR-A5KS-01A	0.605263157894737	ACC
TCGA-OR-A5K1-01A	0.421052631578947	ACC
TCGA-P6-A5OG-01A	6.73684210526316	ACC
TCGA-OR-A5KP-01A	1.86842105263158	ACC
TCGA-VQ-AA64-01A	8.26315789473684	STAD
TCGA-CD-5813-01A	4.52631578947368	STAD
TCGA-VQ-A8PD-01A	1	STAD
TCGA-VQ-A923-01A	2.78947368421053	STAD
TCGA-HU-A4G3-01A	2.71052631578947	STAD
TCGA-3M-AB46-01A	5.18421052631579	STAD
TCGA-VQ-A928-01A	1.73684210526316	STAD
TCGA-HU-A4G8-01A	50.8421052631579	STAD
TCGA-CG-4466-01A	6.23684210526316	STAD
TCGA-BR-4184-01A	106.578947368421	STAD
TCGA-F1-6177-01A	46.3157894736842	STAD
TCGA-B7-A5TK-01A	1.28947368421053	STAD
TCGA-VQ-A927-01A	0.289473684210526	STAD
TCGA-VQ-A91S-01A	6.97368421052632	STAD
TCGA-IN-A7NU-01A	2.60526315789474	STAD
TCGA-F1-A72C-01A	1.39473684210526	STAD
TCGA-RD-A7BS-01A	1.26315789473684	STAD
TCGA-CD-A4MG-01A	75	STAD
TCGA-IN-A6RN-01A	3.07894736842105	STAD
TCGA-CG-5722-01A	1.73684210526316	STAD
TCGA-CD-A489-01A	2.28947368421053	STAD
TCGA-BR-A453-01A	0.289473684210526	STAD
TCGA-B7-5818-01A	12.4473684210526	STAD
TCGA-BR-8380-01A	1.18421052631579	STAD
TCGA-FP-8631-01A	3.05263157894737	STAD
TCGA-BR-8080-01A	2.65789473684211	STAD
TCGA-B7-A5TJ-01A	6.07894736842105	STAD
TCGA-BR-4357-01A	6.42105263157895	STAD
TCGA-BR-8368-01A	35.4210526315789	STAD
TCGA-HU-A4GQ-01A	61.8947368421053	STAD
TCGA-BR-A4J6-01A	1.05263157894737	STAD
TCGA-BR-8363-01A	39.1052631578947	STAD
TCGA-CD-8531-01A	7.44736842105263	STAD
TCGA-D7-A6EX-01A	3.36842105263158	STAD
TCGA-CG-5730-01A	4.47368421052632	STAD
TCGA-R5-A7ZI-01A	26.8421052631579	STAD
TCGA-BR-A4QI-01A	3.68421052631579	STAD
TCGA-IN-A6RI-01A	2.71052631578947	STAD
TCGA-D7-6525-01A	4.78947368421053	STAD
TCGA-D7-A6EV-01A	3.78947368421053	STAD
TCGA-RD-A8MV-01A	1.63157894736842	STAD
TCGA-BR-8367-01A	1.5	STAD
TCGA-HU-8238-01A	5.34210526315789	STAD
TCGA-IN-A7NT-01A	3.55263157894737	STAD
TCGA-VQ-A91Y-01A	1.28947368421053	STAD
TCGA-BR-4256-01A	32.0789473684211	STAD
TCGA-BR-A4J1-01A	2.10526315789474	STAD
TCGA-CD-8536-01A	29.5789473684211	STAD
TCGA-BR-6565-01A	2.94736842105263	STAD
TCGA-BR-8285-01A	2.31578947368421	STAD
TCGA-RD-A8N9-01A	3.60526315789474	STAD
TCGA-CD-8529-01A	5.5	STAD
TCGA-D7-8570-01A	2.97368421052632	STAD
TCGA-FP-8099-01A	3.84210526315789	STAD
TCGA-F1-6875-01A	2.89473684210526	STAD
TCGA-VQ-A8P2-01A	223.552631578947	STAD
TCGA-HU-A4H3-01A	31.3421052631579	STAD
TCGA-CG-4444-01A	4.52631578947368	STAD
TCGA-HU-A4H8-01A	41.2368421052632	STAD
TCGA-BR-8592-01A	0.421052631578947	STAD
TCGA-HU-8608-01A	2.71052631578947	STAD
TCGA-D7-6817-01A	2.10526315789474	STAD
TCGA-IN-7808-01A	2.65789473684211	STAD
TCGA-VQ-A8E2-01A	2.76315789473684	STAD
TCGA-D7-6521-01A	1.5	STAD
TCGA-BR-4255-01A	1.26315789473684	STAD
TCGA-BR-4361-01A	75.7368421052632	STAD
TCGA-BR-6454-01A	3.78947368421053	STAD
TCGA-BR-8286-01A	4.15789473684211	STAD
TCGA-CG-5716-01A	0.105263157894737	STAD
TCGA-BR-6566-01A	24.6052631578947	STAD
TCGA-CD-8535-01A	8.31578947368421	STAD
TCGA-BR-4267-01A	2.76315789473684	STAD
TCGA-D7-6818-01A	4.60526315789474	STAD
TCGA-FP-7916-01A	2.21052631578947	STAD
TCGA-EQ-8122-01A	4.39473684210526	STAD
TCGA-BR-4370-01A	35.6842105263158	STAD
TCGA-CG-4477-01A	3.89473684210526	STAD
TCGA-CD-8524-01A	4.02631578947368	STAD
TCGA-D7-6526-01A	5.71052631578947	STAD
TCGA-BR-7703-01A	20.6842105263158	STAD
TCGA-HU-8243-01A	3.78947368421053	STAD
TCGA-RD-A8N4-01A	0.0263157894736842	STAD
TCGA-MX-A663-01A	1.60526315789474	STAD
TCGA-IN-A6RL-01A	9.57894736842105	STAD
TCGA-BR-A4QL-01A	62.6315789473684	STAD
TCGA-BR-4366-01A	4.15789473684211	STAD
TCGA-CG-4304-01A	2.39473684210526	STAD
TCGA-BR-A4J5-01A	1.55263157894737	STAD
TCGA-CG-4449-01A	2.63157894736842	STAD
TCGA-F1-A448-01A	9.92105263157895	STAD
TCGA-R5-A7ZF-01A	1.36842105263158	STAD
TCGA-BR-7707-01A	32.0789473684211	STAD
TCGA-D7-A6ET-01A	0.105263157894737	STAD
TCGA-BR-7723-01A	4.84210526315789	STAD
TCGA-VQ-AA69-01A	2.26315789473684	STAD
TCGA-VQ-A8PJ-01A	4.44736842105263	STAD
TCGA-BR-8371-01A	0.105263157894737	STAD
TCGA-BR-8060-01A	6.60526315789474	STAD
TCGA-CG-5733-01A	38.3684210526316	STAD
TCGA-FP-A4BF-01A	2.65789473684211	STAD
TCGA-HF-7132-01A	36.8157894736842	STAD
TCGA-BR-8360-01A	31.3157894736842	STAD
TCGA-VQ-A8PC-01A	2.97368421052632	STAD
TCGA-CD-5804-01A	2.23684210526316	STAD
TCGA-BR-7959-01A	2.57894736842105	STAD
TCGA-HU-A4H0-01A	4.42105263157895	STAD
TCGA-BR-8690-01A	4	STAD
TCGA-BR-A4IZ-01A	0.0263157894736842	STAD
TCGA-VQ-A8PK-01A	2.5	STAD
TCGA-BR-4294-01A	0.947368421052632	STAD
TCGA-D7-8578-01A	1.47368421052632	STAD
TCGA-VQ-A8PE-01A	3.36842105263158	STAD
TCGA-D7-8573-01A	2.26315789473684	STAD
TCGA-BR-4280-01A	25.5526315789474	STAD
TCGA-VQ-A8PH-01A	6.10526315789474	STAD
TCGA-HU-A4HB-01A	0.131578947368421	STAD
TCGA-BR-6852-01A	31.3157894736842	STAD
TCGA-CG-4465-01A	20.5789473684211	STAD
TCGA-VQ-A8PY-01A	2	STAD
TCGA-R5-A804-01A	1.76315789473684	STAD
TCGA-BR-6563-01A	0.789473684210526	STAD
TCGA-ZA-A8F6-01A	1.39473684210526	STAD
TCGA-CG-5718-01A	2.65789473684211	STAD
TCGA-CG-4460-01A	65.6842105263158	STAD
TCGA-D7-A6EZ-01A	8.42105263157895	STAD
TCGA-HU-A4H5-01A	8.23684210526316	STAD
TCGA-BR-8381-01A	2.34210526315789	STAD
TCGA-HU-A4GN-01A	31.6315789473684	STAD
TCGA-CG-5717-01A	0.552631578947368	STAD
TCGA-BR-A4IU-01A	0.473684210526316	STAD
TCGA-VQ-AA6J-01A	3.21052631578947	STAD
TCGA-BR-A4CR-01A	2.15789473684211	STAD
TCGA-BR-4201-01A	46.5	STAD
TCGA-IN-7806-01A	2.15789473684211	STAD
TCGA-BR-8081-01A	27.4736842105263	STAD
TCGA-CG-4476-01A	2.52631578947368	STAD
TCGA-D7-6527-01A	5.57894736842105	STAD
TCGA-RD-A8MW-01A	1.68421052631579	STAD
TCGA-BR-4368-01A	42.4210526315789	STAD
TCGA-FP-A9TM-01A	3.73684210526316	STAD
TCGA-BR-8365-01A	0.473684210526316	STAD
TCGA-BR-4363-01A	20.3947368421053	STAD
TCGA-BR-6452-01A	103.868421052632	STAD
TCGA-VQ-AA6K-01A	1.97368421052632	STAD
TCGA-MX-A666-01A	2.28947368421053	STAD
TCGA-D7-5579-01A	3.26315789473684	STAD
TCGA-BR-6709-01A	0.894736842105263	STAD
TCGA-IN-8462-01A	3.57894736842105	STAD
TCGA-D7-6528-01A	8.52631578947368	STAD
TCGA-BR-8058-01A	0.789473684210526	STAD
TCGA-VQ-A94P-01A	0.5	STAD
TCGA-BR-4191-01A	6.36842105263158	STAD
TCGA-VQ-AA6A-01A	2.63157894736842	STAD
TCGA-VQ-A8PP-01A	47.8157894736842	STAD
TCGA-CD-5802-01A	1.52631578947368	STAD
TCGA-CD-5798-01A	1.44736842105263	STAD
TCGA-VQ-A8PS-01A	1.52631578947368	STAD
TCGA-BR-8682-01A	2.15789473684211	STAD
TCGA-BR-8588-01A	2.81578947368421	STAD
TCGA-BR-4292-01A	49.6842105263158	STAD
TCGA-SW-A7EA-01A	21	STAD
TCGA-VQ-A91D-01A	78.8421052631579	STAD
TCGA-EQ-A4SO-01A	5.71052631578947	STAD
TCGA-VQ-A925-01A	3.44736842105263	STAD
TCGA-CD-8530-01A	1.97368421052632	STAD
TCGA-IN-A6RO-01A	8.42105263157895	STAD
TCGA-BR-8078-01A	54.8947368421053	STAD
TCGA-BR-A4PF-01A	3.05263157894737	STAD
TCGA-D7-8576-01A	1.39473684210526	STAD
TCGA-BR-8373-01A	2.60526315789474	STAD
TCGA-D7-6519-01A	1.57894736842105	STAD
TCGA-HF-7134-01A	8.89473684210526	STAD
TCGA-BR-8077-01A	2.71052631578947	STAD
TCGA-HU-A4GX-01A	42.2894736842105	STAD
TCGA-HU-A4GT-01A	44.5789473684211	STAD
TCGA-KB-A6F7-01A	2.39473684210526	STAD
TCGA-3M-AB47-01A	3.23684210526316	STAD
TCGA-CG-5724-01A	3.60526315789474	STAD
TCGA-CD-A4MI-01A	26.8947368421053	STAD
TCGA-CG-4455-01A	1.15789473684211	STAD
TCGA-HU-A4G6-01A	2.5	STAD
TCGA-D7-8575-01A	1.68421052631579	STAD
TCGA-D7-A4YY-01A	16.7105263157895	STAD
TCGA-HU-A4GF-01A	3.76315789473684	STAD
TCGA-D7-6520-01A	1.81578947368421	STAD
TCGA-CD-A48A-01A	6.94736842105263	STAD
TCGA-BR-8484-01A	1.68421052631579	STAD
TCGA-BR-6802-01A	11.9736842105263	STAD
TCGA-VQ-A91E-01A	21.8684210526316	STAD
TCGA-B7-5816-01A	27	STAD
TCGA-D7-A74A-01A	4.71052631578947	STAD
TCGA-FP-7998-01A	1.07894736842105	STAD
TCGA-RD-A7C1-01A	7.26315789473684	STAD
TCGA-BR-7851-01A	45.7894736842105	STAD
TCGA-VQ-A91K-01A	46.1842105263158	STAD
TCGA-BR-4371-01A	4.71052631578947	STAD
TCGA-D7-6822-01A	7.68421052631579	STAD
TCGA-BR-A4IV-01A	0.131578947368421	STAD
TCGA-BR-A4J7-01A	0.578947368421053	STAD
TCGA-HU-A4GU-01A	47.1052631578947	STAD
TCGA-VQ-A91A-01A	3.55263157894737	STAD
TCGA-D7-A6F0-01A	3.60526315789474	STAD
TCGA-KB-A93G-01A	1.07894736842105	STAD
TCGA-HU-8245-01A	1.92105263157895	STAD
TCGA-VQ-AA6D-01A	18.9210526315789	STAD
TCGA-CG-4475-01A	1.78947368421053	STAD
TCGA-VQ-A94R-01A	8.97368421052632	STAD
TCGA-BR-A4J8-01A	2.21052631578947	STAD
TCGA-CG-4442-01A	50.5	STAD
TCGA-BR-A4QM-01A	3	STAD
TCGA-BR-8366-01A	4.34210526315789	STAD
TCGA-MX-A5UG-01A	0.289473684210526	STAD
TCGA-BR-8679-01A	4.13157894736842	STAD
TCGA-HU-A4H6-01A	1.94736842105263	STAD
TCGA-BR-4257-01A	38.1842105263158	STAD
TCGA-CD-A48C-01A	5.89473684210526	STAD
TCGA-D7-6815-01A	3.94736842105263	STAD
TCGA-BR-8370-01A	3.44736842105263	STAD
TCGA-BR-A4CS-01A	4.34210526315789	STAD
TCGA-CD-8533-01A	3.71052631578947	STAD
TCGA-BR-8361-01A	54.6315789473684	STAD
TCGA-BR-4253-01A	2.60526315789474	STAD
TCGA-CG-4306-01A	37.6052631578947	STAD
TCGA-BR-7715-01A	3.26315789473684	STAD
TCGA-BR-8678-01A	3.34210526315789	STAD
TCGA-HU-A4GH-01A	15.5789473684211	STAD
TCGA-HU-8602-01A	54.2368421052632	STAD
TCGA-BR-A4PD-01A	4.31578947368421	STAD
TCGA-FP-8210-01A	0.0263157894736842	STAD
TCGA-VQ-A8E3-01A	23.5789473684211	STAD
TCGA-BR-A4CQ-01A	4.84210526315789	STAD
TCGA-RD-A7BT-01A	6.52631578947368	STAD
TCGA-D7-6524-01A	2.31578947368421	STAD
TCGA-CD-8526-01A	1.26315789473684	STAD
TCGA-BR-8677-01A	1.15789473684211	STAD
TCGA-RD-A8N6-01A	4.60526315789474	STAD
TCGA-VQ-A8PM-01A	1.23684210526316	STAD
TCGA-VQ-A8E7-01B	3.18421052631579	STAD
TCGA-BR-8382-01A	28.6052631578947	STAD
TCGA-VQ-A8DZ-01A	2.07894736842105	STAD
TCGA-BR-6564-01A	0.605263157894737	STAD
TCGA-BR-8284-01A	6.57894736842105	STAD
TCGA-CG-4301-01A	1.47368421052632	STAD
TCGA-BR-6456-01A	1.21052631578947	STAD
TCGA-HU-A4GC-01A	4.02631578947368	STAD
TCGA-CG-4436-01A	3.28947368421053	STAD
TCGA-F1-6874-01A	30.1052631578947	STAD
TCGA-BR-A4J9-01A	0.763157894736842	STAD
TCGA-RD-A8N1-01A	1.97368421052632	STAD
TCGA-CG-5720-01A	2.18421052631579	STAD
TCGA-ZQ-A9CR-01A	2.68421052631579	STAD
TCGA-FP-7829-01A	8.02631578947368	STAD
TCGA-VQ-AA6I-01A	3.23684210526316	STAD
TCGA-BR-4279-01A	1.52631578947368	STAD
TCGA-BR-7722-01A	1.15789473684211	STAD
TCGA-BR-A44U-01A	2.76315789473684	STAD
TCGA-HF-7133-01A	2.34210526315789	STAD
TCGA-CD-A486-01A	2.68421052631579	STAD
TCGA-R5-A7O7-01A	3.10526315789474	STAD
TCGA-BR-8686-01A	1.97368421052632	STAD
TCGA-CG-5732-01A	1.10526315789474	STAD
TCGA-IP-7968-01A	3.21052631578947	STAD
TCGA-IN-A6RR-01A	4.65789473684211	STAD
TCGA-FP-A8CX-01A	1.86842105263158	STAD
TCGA-BR-8590-01A	2.05263157894737	STAD
TCGA-VQ-A91U-01A	4.47368421052632	STAD
TCGA-CD-5801-01A	7.81578947368421	STAD
TCGA-CG-4469-01A	9.8421052631579	STAD
TCGA-D7-8572-01A	4.92105263157895	STAD
TCGA-VQ-A8PB-01A	27.2105263157895	STAD
TCGA-R5-A7ZR-01A	2.26315789473684	STAD
TCGA-IN-A6RP-01A	4.21052631578947	STAD
TCGA-HU-A4HD-01A	5.39473684210526	STAD
TCGA-HU-A4G2-01A	1.42105263157895	STAD
TCGA-VQ-A922-01A	3.21052631578947	STAD
TCGA-IN-A6RS-01A	3.42105263157895	STAD
TCGA-BR-8483-01A	3.94736842105263	STAD
TCGA-IN-A7NR-01A	1.52631578947368	STAD
TCGA-D7-6518-01A	1.52631578947368	STAD
TCGA-BR-6801-01A	1.34210526315789	STAD
TCGA-VQ-A8E0-01A	3	STAD
TCGA-BR-8487-01A	97.2894736842105	STAD
TCGA-CG-5728-01A	43.2894736842105	STAD
TCGA-CD-5799-01A	1.05263157894737	STAD
TCGA-VQ-A8PO-01A	27.3947368421053	STAD
TCGA-CG-5723-01A	59.2894736842105	STAD
TCGA-BR-7196-01A	1.21052631578947	STAD
TCGA-BR-8589-01A	28.1052631578947	STAD
TCGA-BR-8297-01A	2.34210526315789	STAD
TCGA-IN-AB1V-01A	1.39473684210526	STAD
TCGA-VQ-A8PQ-01A	0.0263157894736842	STAD
TCGA-HJ-7597-01A	24.0526315789474	STAD
TCGA-VQ-A91N-01A	3.34210526315789	STAD
TCGA-BR-A452-01A	3.42105263157895	STAD
TCGA-VQ-AA6F-01A	0.842105263157895	STAD
TCGA-CG-5727-01A	4.42105263157895	STAD
TCGA-IN-AB1X-01A	3.21052631578947	STAD
TCGA-BR-6707-01A	2	STAD
TCGA-D7-5577-01A	3.63157894736842	STAD
TCGA-VQ-A91V-01A	7.60526315789474	STAD
TCGA-VQ-A8PZ-01A	2.05263157894737	STAD
TCGA-BR-4369-01A	4.86842105263158	STAD
TCGA-D7-A6EY-01A	39.6052631578947	STAD
TCGA-VQ-A91X-01A	5.97368421052632	STAD
TCGA-CD-8534-01A	1.39473684210526	STAD
TCGA-CD-A4MJ-01A	21.5526315789474	STAD
TCGA-BR-6455-01A	2.97368421052632	STAD
TCGA-VQ-A94O-01A	1.71052631578947	STAD
TCGA-D7-5578-01A	6.5	STAD
TCGA-BR-8059-01A	20.4473684210526	STAD
TCGA-CD-A4MH-01A	2.39473684210526	STAD
TCGA-CD-8525-01A	2.13157894736842	STAD
TCGA-RD-A8N5-01A	0.473684210526316	STAD
TCGA-CG-4441-01A	3.21052631578947	STAD
TCGA-CG-5719-01A	1.52631578947368	STAD
TCGA-BR-8289-01A	5.94736842105263	STAD
TCGA-VQ-A92D-01A	4.10526315789474	STAD
TCGA-HU-A4GD-01A	2.39473684210526	STAD
TCGA-BR-A4J4-01A	2.28947368421053	STAD
TCGA-BR-7716-01A	3.47368421052632	STAD
TCGA-CG-4305-01A	40.2368421052632	STAD
TCGA-HU-A4H2-01A	5.13157894736842	STAD
TCGA-IN-8663-01A	5.60526315789474	STAD
TCGA-VQ-A8P3-01A	8.60526315789474	STAD
TCGA-BR-A4PE-01A	6.44736842105263	STAD
TCGA-VQ-A8P8-01A	1.68421052631579	STAD
TCGA-D7-A4YV-01A	29.0526315789474	STAD
TCGA-BR-7958-01A	4.89473684210526	STAD
TCGA-CG-4300-01A	2.36842105263158	STAD
TCGA-RD-A8NB-01A	14.9736842105263	STAD
TCGA-KB-A93H-01A	6.28947368421053	STAD
TCGA-BR-8291-01A	0.578947368421053	STAD
TCGA-VQ-A94T-01A	2.44736842105263	STAD
TCGA-IN-A6RJ-01A	2.65789473684211	STAD
TCGA-D7-8579-01A	2.73684210526316	STAD
TCGA-D7-A4YX-01A	2.60526315789474	STAD
TCGA-BR-8486-01A	1.5	STAD
TCGA-B7-A5TN-01A	2.5	STAD
TCGA-BR-7957-01A	0.842105263157895	STAD
TCGA-CG-4462-01A	1.15789473684211	STAD
TCGA-CG-5721-01A	135.763157894737	STAD
TCGA-R5-A7ZE-01B	3.26315789473684	STAD
TCGA-BR-A4IY-01A	3.84210526315789	STAD
TCGA-BR-7197-01A	5.52631578947368	STAD
TCGA-BR-4187-01A	0.473684210526316	STAD
TCGA-VQ-A924-01A	44.5789473684211	STAD
TCGA-VQ-AA68-01A	5.15789473684211	STAD
TCGA-BR-6803-01A	0.289473684210526	STAD
TCGA-MX-A5UJ-01A	45.9473684210526	STAD
TCGA-FP-8211-01A	2.84210526315789	STAD
TCGA-BR-8296-01A	1.55263157894737	STAD
TCGA-VQ-A8PU-01A	3.86842105263158	STAD
TCGA-BR-4188-01A	2.65789473684211	STAD
TCGA-EQ-5647-01A	2.18421052631579	STAD
TCGA-KB-A93J-01A	4.42105263157895	STAD
TCGA-BR-4183-01A	1.26315789473684	STAD
TCGA-CG-5726-01A	44.6052631578947	STAD
TCGA-HU-8249-01A	4.55263157894737	STAD
TCGA-R5-A805-01A	3.52631578947368	STAD
TCGA-BR-6706-01A	3.42105263157895	STAD
TCGA-D7-A74B-01A	0.0789473684210526	STAD
TCGA-VQ-A94U-01A	4.86842105263158	STAD
TCGA-FP-A4BE-01A	50.4473684210526	STAD
TCGA-FP-7735-01A	1.13157894736842	STAD
TCGA-BR-8591-01A	50.9210526315789	STAD
TCGA-CG-4443-01A	2.92105263157895	STAD
TCGA-BR-A4J2-01A	0.447368421052632	STAD
TCGA-HU-A4H4-01A	14.2631578947368	STAD
TCGA-CD-5800-01A	3.31578947368421	STAD
TCGA-BR-8680-01A	198.421052631579	STAD
TCGA-B7-A5TI-01A	19.9210526315789	STAD
TCGA-BR-8364-01A	0.263157894736842	STAD
TCGA-VQ-A8PF-01A	1.76315789473684	STAD
TCGA-D7-A4Z0-01A	7.73684210526316	STAD
TCGA-CD-8532-01A	1.18421052631579	STAD
TCGA-VQ-A8PT-01A	48.3157894736842	STAD
TCGA-BR-7717-01A	3.73684210526316	STAD
TCGA-VQ-A8DV-01A	2.07894736842105	STAD
TCGA-HF-A5NB-01A	49.9210526315789	STAD
TCGA-BR-8384-01A	0.263157894736842	STAD
TCGA-RD-A7BW-01A	0.736842105263158	STAD
TCGA-BR-7704-01A	10.7368421052632	STAD
TCGA-HU-8244-01A	4.10526315789474	STAD
TCGA-CD-8528-01A	3	STAD
TCGA-VQ-A8PX-01A	17.9210526315789	STAD
TCGA-VQ-A8P5-01A	5.92105263157895	STAD
TCGA-CD-8527-01A	7.76315789473684	STAD
TCGA-VQ-A8DT-01A	3.78947368421053	STAD
TCGA-CG-4474-01A	2.52631578947368	STAD
TCGA-VQ-A8DL-01A	4.65789473684211	STAD
TCGA-VQ-A91Z-01A	4.5	STAD
TCGA-BR-8676-01A	2.39473684210526	STAD
TCGA-BR-8369-01A	4.02631578947368	STAD
TCGA-BR-6457-01A	2.02631578947368	STAD
TCGA-BR-4362-01A	48.4210526315789	STAD
TCGA-VQ-AA6B-01A	2.10526315789474	STAD
TCGA-D7-A4YU-01A	6.39473684210526	STAD
TCGA-HU-8604-01A	5.34210526315789	STAD
TCGA-D7-6820-01A	2.5	STAD
TCGA-CG-4438-01A	4.13157894736842	STAD
TCGA-SW-A7EB-01A	3.07894736842105	STAD
TCGA-VQ-A91W-01A	1.23684210526316	STAD
TCGA-HU-A4GP-01A	4.71052631578947	STAD
TCGA-CG-4437-01A	14.0526315789474	STAD
TCGA-D7-6522-01A	0.157894736842105	STAD
TCGA-BR-6705-01A	1.05263157894737	STAD
TCGA-BR-6458-01A	8.13157894736842	STAD
TCGA-BR-6453-01A	4.13157894736842	STAD
TCGA-BR-8683-01A	4.07894736842105	STAD
TCGA-D7-A748-01A	0.5	STAD
TCGA-CG-4440-01A	3.78947368421053	STAD
TCGA-CD-5803-01A	0.684210526315789	STAD
TCGA-CG-5725-01A	3.05263157894737	STAD
TCGA-HF-7136-01A	2.5	STAD
TCGA-CD-A487-01A	4.78947368421053	STAD
TCGA-HU-8610-01A	1.28947368421053	STAD
TCGA-VQ-A8DU-01A	4	STAD
TCGA-D7-8574-01A	0.210526315789474	STAD
TCGA-BR-8687-01A	4.57894736842105	STAD
TCGA-D7-A747-01A	1.31578947368421	STAD
TCGA-D7-A6F2-01A	1.78947368421053	STAD
TCGA-BR-8295-01A	1.65789473684211	STAD
TCGA-BR-7901-01A	2.60526315789474	STAD
TCGA-BR-8372-01A	43.5	STAD
TCGA-BR-8485-01A	8.55263157894737	STAD
TCGA-D7-A4YT-01A	9.02631578947368	STAD
TCGA-HF-7131-01A	2.71052631578947	STAD
TCGA-VQ-AA6G-01A	3.81578947368421	STAD
TCGA-VQ-A91Q-01A	2.94736842105263	STAD
TCGA-HU-A4G9-01A	27.6315789473684	STAD
TCGA-HU-A4GY-01A	0.789473684210526	STAD
TCGA-CG-5734-01A	1.18421052631579	STAD
TCGA-2J-AABE-01A	1.10526315789474	PAAD
TCGA-FB-AAPQ-01A	1.21052631578947	PAAD
TCGA-IB-7891-01A	0.131578947368421	PAAD
TCGA-3A-A9IZ-01A	1.57894736842105	PAAD
TCGA-IB-A7M4-01A	1.34210526315789	PAAD
TCGA-2J-AAB8-01A	0.736842105263158	PAAD
TCGA-IB-A5SP-01A	1.47368421052632	PAAD
TCGA-2L-AAQA-01A	1.78947368421053	PAAD
TCGA-HV-A7OL-01A	1.5	PAAD
TCGA-FB-AAQ2-01A	1.07894736842105	PAAD
TCGA-2L-AAQI-01A	0.868421052631579	PAAD
TCGA-2J-AABH-01A	1.34210526315789	PAAD
TCGA-FB-A78T-01A	1.13157894736842	PAAD
TCGA-IB-A5SS-01A	1.28947368421053	PAAD
TCGA-IB-AAUQ-01A	1.13157894736842	PAAD
TCGA-3A-A9IJ-01A	0.342105263157895	PAAD
TCGA-HZ-7918-01A	2.71052631578947	PAAD
TCGA-HZ-8636-01A	0.868421052631579	PAAD
TCGA-2J-AABK-01A	0.368421052631579	PAAD
TCGA-HV-A5A4-01A	1.18421052631579	PAAD
TCGA-FZ-5921-01A	0.894736842105263	PAAD
TCGA-HZ-A8P1-01A	1.73684210526316	PAAD
TCGA-FB-AAQ0-01A	1.07894736842105	PAAD
TCGA-FB-AAQ6-01A	1.94736842105263	PAAD
TCGA-IB-AAUO-01A	1.21052631578947	PAAD
TCGA-3A-A9IC-01A	1	PAAD
TCGA-IB-7887-01A	0.684210526315789	PAAD
TCGA-2J-AAB4-01A	0.894736842105263	PAAD
TCGA-3A-A9IN-01A	0.763157894736842	PAAD
TCGA-HZ-8317-01A	0.0526315789473684	PAAD
TCGA-IB-7890-01A	1.92105263157895	PAAD
TCGA-XD-AAUH-01A	0.0263157894736842	PAAD
TCGA-3A-A9I7-01A	0.0263157894736842	PAAD
TCGA-HZ-7922-01A	1.18421052631579	PAAD
TCGA-FZ-5922-01A	1.07894736842105	PAAD
TCGA-H6-A45N-01A	0.0526315789473684	PAAD
TCGA-HV-AA8V-01A	0.157894736842105	PAAD
TCGA-IB-A6UF-01A	1.76315789473684	PAAD
TCGA-IB-7646-01A	1.73684210526316	PAAD
TCGA-IB-7654-01A	1.10526315789474	PAAD
TCGA-FB-A545-01A	1.21052631578947	PAAD
TCGA-HV-A5A3-01A	1.13157894736842	PAAD
TCGA-3A-A9IH-01A	1.44736842105263	PAAD
TCGA-HV-A7OP-01A	2.15789473684211	PAAD
TCGA-HV-AA8X-01A	1.57894736842105	PAAD
TCGA-FZ-5920-01A	1.10526315789474	PAAD
TCGA-HZ-A8P0-01A	1.28947368421053	PAAD
TCGA-HZ-7926-01A	0.526315789473684	PAAD
TCGA-FB-AAQ1-01A	1.21052631578947	PAAD
TCGA-US-A77E-01A	1.97368421052632	PAAD
TCGA-HZ-8001-01A	0.210526315789474	PAAD
TCGA-Q3-AA2A-01A	0.657894736842105	PAAD
TCGA-IB-7649-01A	0.447368421052632	PAAD
TCGA-3A-A9IX-01A	0.0789473684210526	PAAD
TCGA-HZ-A4BH-01A	1.07894736842105	PAAD
TCGA-HZ-A49G-01A	0.0789473684210526	PAAD
TCGA-XD-AAUI-01A	0.394736842105263	PAAD
TCGA-3E-AAAY-01A	0.0789473684210526	PAAD
TCGA-IB-AAUW-01A	0.0526315789473684	PAAD
TCGA-3A-A9I5-01A	0.973684210526316	PAAD
TCGA-2L-AAQJ-01A	2.78947368421053	PAAD
TCGA-HZ-A4BK-01A	0.578947368421053	PAAD
TCGA-HZ-8315-01A	1.57894736842105	PAAD
TCGA-2J-AABO-01A	1.02631578947368	PAAD
TCGA-HV-A5A5-01A	0.0789473684210526	PAAD
TCGA-S4-A8RO-01A	1.84210526315789	PAAD
TCGA-IB-AAUN-01A	0.894736842105263	PAAD
TCGA-3A-A9IV-01A	1.42105263157895	PAAD
TCGA-2J-AABA-01A	0.894736842105263	PAAD
TCGA-RB-AA9M-01A	0.0263157894736842	PAAD
TCGA-IB-A6UG-01A	1.15789473684211	PAAD
TCGA-US-A774-01A	0.0526315789473684	PAAD
TCGA-2J-AABI-01A	1.13157894736842	PAAD
TCGA-FB-A7DR-01A	0.868421052631579	PAAD
TCGA-3A-A9IO-01A	0.157894736842105	PAAD
TCGA-3A-A9IR-01A	0.526315789473684	PAAD
TCGA-F2-A44G-01A	1.28947368421053	PAAD
TCGA-2L-AAQE-01A	1.21052631578947	PAAD
TCGA-IB-7885-01A	0.184210526315789	PAAD
TCGA-2J-AABV-01A	0.0526315789473684	PAAD
TCGA-HZ-A77P-01A	0.710526315789474	PAAD
TCGA-FB-AAPZ-01A	1.05263157894737	PAAD
TCGA-IB-8127-01A	1.28947368421053	PAAD
TCGA-H8-A6C1-01A	0.815789473684211	PAAD
TCGA-YH-A8SY-01A	1.57894736842105	PAAD
TCGA-FB-AAQ3-01A	1.05263157894737	PAAD
TCGA-2L-AAQM-01A	0.894736842105263	PAAD
TCGA-LB-A9Q5-01A	0.105263157894737	PAAD
TCGA-IB-7644-01A	0.868421052631579	PAAD
TCGA-2J-AABT-01A	0.684210526315789	PAAD
TCGA-3A-A9IS-01A	1.13157894736842	PAAD
TCGA-FB-AAPU-01A	2.18421052631579	PAAD
TCGA-HZ-A77Q-01A	1.07894736842105	PAAD
TCGA-US-A77G-01A	0.973684210526316	PAAD
TCGA-HZ-A49H-01A	0.210526315789474	PAAD
TCGA-FZ-5924-01A	1.36842105263158	PAAD
TCGA-IB-AAUU-01A	1.21052631578947	PAAD
TCGA-YB-A89D-01A	0.657894736842105	PAAD
TCGA-HZ-A77O-01A	0.763157894736842	PAAD
TCGA-HZ-8005-01A	1.18421052631579	PAAD
TCGA-HZ-8637-01A	0.473684210526316	PAAD
TCGA-IB-7652-01A	2.5	PAAD
TCGA-3E-AAAZ-01A	1.39473684210526	PAAD
TCGA-2J-AAB6-01A	2	PAAD
TCGA-IB-7886-01A	1.44736842105263	PAAD
TCGA-2J-AABF-01A	0.605263157894737	PAAD
TCGA-HZ-7289-01A	2.31578947368421	PAAD
TCGA-HV-A5A6-01A	1.34210526315789	PAAD
TCGA-3A-A9J0-01A	2.42105263157895	PAAD
TCGA-IB-7651-01A	474.736842105263	PAAD
TCGA-FZ-5923-01A	0.842105263157895	PAAD
TCGA-US-A779-01A	0.789473684210526	PAAD
TCGA-FB-A5VM-01A	1.5	PAAD
TCGA-XD-AAUL-01A	0.973684210526316	PAAD
TCGA-XN-A8T3-01A	0.789473684210526	PAAD
TCGA-F2-A44H-01A	0.263157894736842	PAAD
TCGA-3A-A9IL-01A	0.184210526315789	PAAD
TCGA-IB-7647-01A	0.894736842105263	PAAD
TCGA-M8-A5N4-01A	0.815789473684211	PAAD
TCGA-FB-AAPY-01A	0.763157894736842	PAAD
TCGA-2J-AAB1-01A	1.57894736842105	PAAD
TCGA-2J-AABP-01A	1.71052631578947	PAAD
TCGA-LB-A7SX-01A	2.52631578947368	PAAD
TCGA-LB-A8F3-01A	0.578947368421053	PAAD
TCGA-3A-A9IB-01A	1.07894736842105	PAAD
TCGA-S4-A8RP-01A	0.868421052631579	PAAD
TCGA-IB-7893-01A	0.710526315789474	PAAD
TCGA-IB-A7LX-01A	1.02631578947368	PAAD
TCGA-IB-7645-01A	0.157894736842105	PAAD
TCGA-IB-AAUT-01A	0.0263157894736842	PAAD
TCGA-YY-A8LH-01A	1.15789473684211	PAAD
TCGA-HZ-7925-01A	0.631578947368421	PAAD
TCGA-RB-A7B8-01A	1.15789473684211	PAAD
TCGA-US-A776-01A	1.84210526315789	PAAD
TCGA-H6-8124-01A	1.15789473684211	PAAD
TCGA-3A-A9I9-01A	2.78947368421053	PAAD
TCGA-HZ-A49I-01A	1.52631578947368	PAAD
TCGA-F2-6879-01A	1	PAAD
TCGA-S4-A8RM-01A	1.23684210526316	PAAD
TCGA-F2-A8YN-01A	0.0789473684210526	PAAD
TCGA-IB-7889-01A	0.368421052631579	PAAD
TCGA-2J-AAB9-01A	0.0263157894736842	PAAD
TCGA-2L-AAQL-01A	1.84210526315789	PAAD
TCGA-HZ-7919-01A	1.60526315789474	PAAD
TCGA-IB-A5SO-01A	0.263157894736842	PAAD
TCGA-FZ-5919-01A	0.315789473684211	PAAD
TCGA-HZ-A9TJ-01A	1.84210526315789	PAAD
TCGA-FB-AAPP-01A	2.36842105263158	PAAD
TCGA-PZ-A5RE-01A	0.921052631578947	PAAD
TCGA-FB-AAPS-01A	0.0789473684210526	PAAD
TCGA-3A-A9IU-01A	1.05263157894737	PAAD
TCGA-HZ-8003-01A	0.0263157894736842	PAAD
TCGA-IB-A5SQ-01A	0.0789473684210526	PAAD
TCGA-IB-AAUS-01A	0.0526315789473684	PAAD
TCGA-OE-A75W-01A	2.18421052631579	PAAD
TCGA-IB-8126-01A	0.0789473684210526	PAAD
TCGA-F2-A7TX-01A	0.894736842105263	PAAD
TCGA-IB-AAUP-01A	0.0789473684210526	PAAD
TCGA-NH-A6GB-01A	6.31578947368421	COAD
TCGA-AA-3495-01A	2.52631578947368	COAD
TCGA-AA-A010-01A	294.868421052632	COAD
TCGA-G4-6306-01A	4.02631578947368	COAD
TCGA-CM-6675-01A	3.23684210526316	COAD
TCGA-AA-3852-01A	4.21052631578947	COAD
TCGA-AD-5900-01A	57.6578947368421	COAD
TCGA-AA-3818-01A	4.15789473684211	COAD
TCGA-D5-5540-01A	4.31578947368421	COAD
TCGA-AA-3869-01A	1.44736842105263	COAD
TCGA-AA-3956-01A	4.71052631578947	COAD
TCGA-AA-A024-01A	2.34210526315789	COAD
TCGA-D5-6926-01A	3.73684210526316	COAD
TCGA-A6-6654-01A	5.86842105263158	COAD
TCGA-DM-A1D4-01A	6.18421052631579	COAD
TCGA-CA-5256-01A	2.84210526315789	COAD
TCGA-AA-3693-01A	4.5	COAD
TCGA-AY-A54L-01A	4.28947368421053	COAD
TCGA-AY-A8YK-01A	2.44736842105263	COAD
TCGA-A6-5656-01A	3.86842105263158	COAD
TCGA-CM-6680-01A	3.15789473684211	COAD
TCGA-AZ-4323-01A	1.02631578947368	COAD
TCGA-NH-A5IV-01A	97.3421052631579	COAD
TCGA-CA-5797-01A	2.39473684210526	COAD
TCGA-AA-3697-01A	6.39473684210526	COAD
TCGA-CM-4751-01A	2.86842105263158	COAD
TCGA-CM-5344-01A	2.60526315789474	COAD
TCGA-AY-A69D-01A	6.65789473684211	COAD
TCGA-G4-6321-01A	1.21052631578947	COAD
TCGA-F4-6704-01A	2.26315789473684	COAD
TCGA-A6-2680-01A	2.39473684210526	COAD
TCGA-AA-3506-01A	5.31578947368421	COAD
TCGA-AA-3976-01A	2.86842105263158	COAD
TCGA-CM-6166-01A	2.92105263157895	COAD
TCGA-DM-A0XF-01A	3.73684210526316	COAD
TCGA-CK-5912-01A	2.31578947368421	COAD
TCGA-AY-4071-01A	2.94736842105263	COAD
TCGA-AA-3872-01A	0.973684210526316	COAD
TCGA-5M-AAT4-01A	4.68421052631579	COAD
TCGA-A6-5660-01A	3.89473684210526	COAD
TCGA-AZ-4308-01A	2.13157894736842	COAD
TCGA-AA-3845-01A	26.8684210526316	COAD
TCGA-AA-3664-01A	5.07894736842105	COAD
TCGA-DM-A1HB-01A	47.7368421052632	COAD
TCGA-CM-6170-01A	3.34210526315789	COAD
TCGA-CM-6161-01A	3.28947368421053	COAD
TCGA-AA-3971-01A	2.94736842105263	COAD
TCGA-G4-6294-01A	5.5	COAD
TCGA-AA-A02R-01A	45.8421052631579	COAD
TCGA-D5-5537-01A	3.76315789473684	COAD
TCGA-A6-2675-01A	3.5	COAD
TCGA-AA-3831-01A	3.68421052631579	COAD
TCGA-D5-5538-01A	4.10526315789474	COAD
TCGA-D5-6532-01A	4.07894736842105	COAD
TCGA-AA-A004-01A	2.10526315789474	COAD
TCGA-DM-A28F-01A	8.42105263157895	COAD
TCGA-AY-6386-01A	3.81578947368421	COAD
TCGA-AA-A017-01A	1.55263157894737	COAD
TCGA-A6-6648-01A	3.05263157894737	COAD
TCGA-DM-A285-01A	5.26315789473684	COAD
TCGA-AA-3994-01A	5.63157894736842	COAD
TCGA-AA-3715-01A	74.0526315789474	COAD
TCGA-AA-3841-01A	2.57894736842105	COAD
TCGA-CM-5349-01A	3.78947368421053	COAD
TCGA-AA-3980-01A	3.15789473684211	COAD
TCGA-G4-6299-01A	6.05263157894737	COAD
TCGA-AM-5821-01A	49.6578947368421	COAD
TCGA-AA-A01Z-01A	3.18421052631579	COAD
TCGA-A6-2671-01A	2.68421052631579	COAD
TCGA-AA-3846-01A	3	COAD
TCGA-AY-5543-01A	4.18421052631579	COAD
TCGA-CK-4947-01B	3.02631578947368	COAD
TCGA-AA-3684-01A	3.47368421052632	COAD
TCGA-CK-4948-01B	3.44736842105263	COAD
TCGA-G4-6588-01A	84.4736842105263	COAD
TCGA-CM-6165-01A	3.84210526315789	COAD
TCGA-AA-3975-01A	4.10526315789474	COAD
TCGA-AY-6197-01A	39.7631578947368	COAD
TCGA-AA-A02Y-01A	3.60526315789474	COAD
TCGA-CM-5862-01A	3.39473684210526	COAD
TCGA-CA-5255-01A	1.65789473684211	COAD
TCGA-AA-A03F-01A	4.05263157894737	COAD
TCGA-AA-3672-01A	71.2631578947368	COAD
TCGA-A6-5667-01A	2.15789473684211	COAD
TCGA-AZ-4684-01A	1.57894736842105	COAD
TCGA-AA-3864-01A	92.9736842105263	COAD
TCGA-AA-3967-01A	4.63157894736842	COAD
TCGA-AZ-6599-01A	10.6315789473684	COAD
TCGA-AA-3955-01A	4.15789473684211	COAD
TCGA-DM-A1D9-01A	4.73684210526316	COAD
TCGA-F4-6854-01A	3.71052631578947	COAD
TCGA-AA-3496-01A	3.81578947368421	COAD
TCGA-CM-6676-01A	3.07894736842105	COAD
TCGA-AA-3968-01A	3.65789473684211	COAD
TCGA-A6-2677-01A	4.81578947368421	COAD
TCGA-F4-6570-01A	64.3157894736842	COAD
TCGA-AD-6964-01A	51.7368421052632	COAD
TCGA-DM-A28M-01A	3.36842105263158	COAD
TCGA-D5-6539-01A	2.05263157894737	COAD
TCGA-AA-A01T-01A	3.18421052631579	COAD
TCGA-5M-AATA-01A	2.89473684210526	COAD
TCGA-AA-3950-01A	29.1842105263158	COAD
TCGA-CM-4744-01A	4.47368421052632	COAD
TCGA-CM-4750-01A	2.92105263157895	COAD
TCGA-D5-6920-01A	3.5	COAD
TCGA-AZ-5407-01A	2.89473684210526	COAD
TCGA-NH-A50U-01A	3.10526315789474	COAD
TCGA-G4-6586-01A	47.4210526315789	COAD
TCGA-AA-3939-01A	2.07894736842105	COAD
TCGA-AA-A02K-01A	4.13157894736842	COAD
TCGA-DM-A28G-01A	4.21052631578947	COAD
TCGA-3L-AA1B-01A	4.07894736842105	COAD
TCGA-AA-3489-01A	3.10526315789474	COAD
TCGA-SS-A7HO-01A	5.65789473684211	COAD
TCGA-AA-A02H-01A	2.28947368421053	COAD
TCGA-AA-3848-01A	4.63157894736842	COAD
TCGA-D5-5541-01A	1.94736842105263	COAD
TCGA-AY-6196-01A	6.89473684210526	COAD
TCGA-QG-A5Z2-01A	32.3157894736842	COAD
TCGA-AZ-5403-01A	2.36842105263158	COAD
TCGA-AA-A02E-01A	4.65789473684211	COAD
TCGA-CM-6171-01A	48.4736842105263	COAD
TCGA-A6-2686-01A	81	COAD
TCGA-AA-3695-01A	4.89473684210526	COAD
TCGA-A6-6782-01A	4	COAD
TCGA-A6-3810-01A	5.05263157894737	COAD
TCGA-A6-5666-01A	3.39473684210526	COAD
TCGA-DM-A1DA-01A	9.94736842105263	COAD
TCGA-NH-A50T-01A	4.18421052631579	COAD
TCGA-G4-6320-01A	39.5789473684211	COAD
TCGA-A6-2681-01A	4.42105263157895	COAD
TCGA-AA-3966-01A	34.3684210526316	COAD
TCGA-AZ-4616-01A	3.26315789473684	COAD
TCGA-CM-6678-01A	4.73684210526316	COAD
TCGA-CM-5864-01A	6.28947368421053	COAD
TCGA-CM-6677-01A	4.52631578947368	COAD
TCGA-AZ-4682-01B	2.76315789473684	COAD
TCGA-DM-A280-01A	4.15789473684211	COAD
TCGA-5M-AATE-01A	4.26315789473684	COAD
TCGA-AY-4070-01A	2.89473684210526	COAD
TCGA-A6-5661-01A	50.1842105263158	COAD
TCGA-F4-6809-01A	4.31578947368421	COAD
TCGA-AA-3815-01A	33.5	COAD
TCGA-D5-6932-01A	4.47368421052632	COAD
TCGA-AA-3862-01A	2.92105263157895	COAD
TCGA-G4-6314-01A	4.94736842105263	COAD
TCGA-D5-6928-01A	56.8421052631579	COAD
TCGA-G4-6307-01A	2.5	COAD
TCGA-T9-A92H-01A	6.47368421052632	COAD
TCGA-AM-5820-01A	3.23684210526316	COAD
TCGA-CK-4952-01A	5.39473684210526	COAD
TCGA-CK-6751-01A	5.63157894736842	COAD
TCGA-NH-A50V-01A	5.34210526315789	COAD
TCGA-AA-3986-01A	2.84210526315789	COAD
TCGA-D5-6898-01A	2.65789473684211	COAD
TCGA-AZ-4615-01A	33.1578947368421	COAD
TCGA-D5-6927-01A	24.2631578947368	COAD
TCGA-AD-6899-01A	4.92105263157895	COAD
TCGA-G4-6303-01A	3.52631578947368	COAD
TCGA-AA-3811-01A	29.1842105263158	COAD
TCGA-A6-5657-01A	0.0789473684210526	COAD
TCGA-A6-5665-01A	76.1578947368421	COAD
TCGA-AA-3854-01A	4.13157894736842	COAD
TCGA-A6-2685-01A	1.63157894736842	COAD
TCGA-AA-3679-01A	2.31578947368421	COAD
TCGA-AA-A022-01A	61.1842105263158	COAD
TCGA-AA-3696-01A	3	COAD
TCGA-CA-5796-01A	2.36842105263158	COAD
TCGA-A6-6652-01A	3.02631578947368	COAD
TCGA-AD-6888-01A	3.78947368421053	COAD
TCGA-CM-6167-01A	2.5	COAD
TCGA-AA-3977-01A	107.868421052632	COAD
TCGA-AA-3833-01A	13.7368421052632	COAD
TCGA-AA-3837-01A	4.5	COAD
TCGA-CM-6168-01A	6.07894736842105	COAD
TCGA-CM-6163-01A	2.92105263157895	COAD
TCGA-AU-3779-01A	3.57894736842105	COAD
TCGA-AA-3973-01A	2.28947368421053	COAD
TCGA-D5-6534-01A	4.71052631578947	COAD
TCGA-AA-3949-01A	38.8421052631579	COAD
TCGA-AA-3713-01A	40.8421052631579	COAD
TCGA-AD-6548-01A	3.73684210526316	COAD
TCGA-A6-3809-01A	46.8421052631579	COAD
TCGA-AA-A01X-01A	2.34210526315789	COAD
TCGA-F4-6459-01A	4.52631578947368	COAD
TCGA-A6-6138-01A	4.15789473684211	COAD
TCGA-DM-A288-01A	2.89473684210526	COAD
TCGA-CK-5914-01A	4.92105263157895	COAD
TCGA-A6-6137-01A	3.65789473684211	COAD
TCGA-AA-A01I-01A	3.39473684210526	COAD
TCGA-CA-6719-01A	3.52631578947368	COAD
TCGA-AA-A01V-01A	4.21052631578947	COAD
TCGA-AA-3662-01A	2.92105263157895	COAD
TCGA-G4-6323-01A	3.5	COAD
TCGA-AA-3821-01A	30.3684210526316	COAD
TCGA-QG-A5Z1-01A	3.15789473684211	COAD
TCGA-AY-A71X-01A	2.92105263157895	COAD
TCGA-A6-3808-01A	4.05263157894737	COAD
TCGA-CA-6717-01A	263.631578947368	COAD
TCGA-A6-3807-01A	1.92105263157895	COAD
TCGA-5M-AAT5-01A	3	COAD
TCGA-CA-6718-01A	111.605263157895	COAD
TCGA-AA-3850-01A	3.47368421052632	COAD
TCGA-CK-6746-01A	49.4736842105263	COAD
TCGA-AA-3844-01A	3.60526315789474	COAD
TCGA-A6-4107-01A	5.44736842105263	COAD
TCGA-AA-3947-01A	80.7368421052632	COAD
TCGA-AA-3681-01A	3.34210526315789	COAD
TCGA-AD-6963-01A	2.47368421052632	COAD
TCGA-AD-6889-01A	73.0526315789474	COAD
TCGA-A6-A565-01A	4.55263157894737	COAD
TCGA-QG-A5YW-01A	4.97368421052632	COAD
TCGA-G4-6295-01A	5.28947368421053	COAD
TCGA-RU-A8FL-01A	5.13157894736842	COAD
TCGA-CM-4747-01A	2.97368421052632	COAD
TCGA-AA-3979-01A	4.60526315789474	COAD
TCGA-CM-6169-01A	3.44736842105263	COAD
TCGA-CM-4743-01A	48.2631578947368	COAD
TCGA-CM-4748-01A	2.02631578947368	COAD
TCGA-AA-3509-01A	1.97368421052632	COAD
TCGA-A6-2674-01A	3.52631578947368	COAD
TCGA-DM-A0X9-01A	6.36842105263158	COAD
TCGA-CM-6674-01A	35.6052631578947	COAD
TCGA-AA-3870-01A	2.31578947368421	COAD
TCGA-CM-5863-01A	1.84210526315789	COAD
TCGA-AA-3494-01A	2.05263157894737	COAD
TCGA-CM-5868-01A	3	COAD
TCGA-D5-6931-01A	9.8421052631579	COAD
TCGA-AA-3861-01A	3.78947368421053	COAD
TCGA-G4-6317-01A	3.5	COAD
TCGA-AZ-4681-01A	2.63157894736842	COAD
TCGA-AA-A00N-01A	165.131578947368	COAD
TCGA-A6-5659-01A	4.47368421052632	COAD
TCGA-WS-AB45-01A	93.6578947368421	COAD
TCGA-4T-AA8H-01A	4.26315789473684	COAD
TCGA-A6-2682-01A	1.86842105263158	COAD
TCGA-AA-3930-01A	4.21052631578947	COAD
TCGA-F4-6856-01A	38.5789473684211	COAD
TCGA-AA-3673-01A	2.39473684210526	COAD
TCGA-AA-3678-01A	2.34210526315789	COAD
TCGA-A6-6781-01A	79.6052631578947	COAD
TCGA-D5-6929-01A	3.76315789473684	COAD
TCGA-AA-3866-01A	3.71052631578947	COAD
TCGA-D5-6530-01A	45.1842105263158	COAD
TCGA-AZ-6600-01A	4.78947368421053	COAD
TCGA-CM-6172-01A	3.39473684210526	COAD
TCGA-G4-6309-01A	32.2631578947368	COAD
TCGA-F4-6807-01A	5.42105263157895	COAD
TCGA-AA-3858-01A	2.02631578947368	COAD
TCGA-AA-3510-01A	111.394736842105	COAD
TCGA-CM-6679-01A	2.97368421052632	COAD
TCGA-G4-6627-01A	1.94736842105263	COAD
TCGA-A6-6651-01A	2.68421052631579	COAD
TCGA-DM-A1HA-01A	5.21052631578947	COAD
TCGA-G4-6628-01A	74.2105263157895	COAD
TCGA-D5-6540-01A	50.8947368421053	COAD
TCGA-DM-A1D6-01A	3.84210526315789	COAD
TCGA-CA-5254-01A	6.94736842105263	COAD
TCGA-AA-3982-01A	3.57894736842105	COAD
TCGA-AA-3812-01A	3.76315789473684	COAD
TCGA-F4-6808-01A	3.52631578947368	COAD
TCGA-NH-A6GC-01A	3.97368421052632	COAD
TCGA-AA-A02F-01A	1.94736842105263	COAD
TCGA-AA-3692-01A	1.92105263157895	COAD
TCGA-D5-6924-01A	4.71052631578947	COAD
TCGA-F4-6855-01A	3.65789473684211	COAD
TCGA-G4-6304-01A	23.7894736842105	COAD
TCGA-CK-4951-01A	160.815789473684	COAD
TCGA-AA-A01C-01A	1.89473684210526	COAD
TCGA-F4-6461-01A	4.89473684210526	COAD
TCGA-AA-3877-01A	43.9210526315789	COAD
TCGA-G4-6310-01A	3.84210526315789	COAD
TCGA-AA-3488-01A	1.73684210526316	COAD
TCGA-CM-5341-01A	5.15789473684211	COAD
TCGA-CM-5860-01A	3.73684210526316	COAD
TCGA-A6-A566-01A	5.81578947368421	COAD
TCGA-CK-5913-01A	33.8421052631579	COAD
TCGA-5M-AAT6-01A	70.6315789473684	COAD
TCGA-QL-A97D-01A	7.07894736842105	COAD
TCGA-AD-6890-01A	3.86842105263158	COAD
TCGA-AZ-6607-01A	2.13157894736842	COAD
TCGA-D5-6537-01A	3.65789473684211	COAD
TCGA-NH-A6GA-01A	2.97368421052632	COAD
TCGA-AU-6004-01A	37	COAD
TCGA-AA-3666-01A	4.65789473684211	COAD
TCGA-AA-3685-01A	2.44736842105263	COAD
TCGA-D5-6538-01A	5.05263157894737	COAD
TCGA-AZ-6608-01A	5.39473684210526	COAD
TCGA-AZ-6603-01A	2.36842105263158	COAD
TCGA-D5-6533-01A	6.13157894736842	COAD
TCGA-CM-6164-01A	2.34210526315789	COAD
TCGA-A6-2679-01A	3.13157894736842	COAD
TCGA-AZ-4315-01A	256.157894736842	COAD
TCGA-AA-3952-01A	3.89473684210526	COAD
TCGA-F4-6806-01A	3.55263157894737	COAD
TCGA-AA-3680-01A	3.71052631578947	COAD
TCGA-AZ-6598-01A	95.0789473684211	COAD
TCGA-D5-6922-01A	3.68421052631579	COAD
TCGA-DM-A1D8-01A	5.57894736842105	COAD
TCGA-CM-4752-01A	3.5	COAD
TCGA-G4-6626-01A	5	COAD
TCGA-G4-6302-01A	14.8421052631579	COAD
TCGA-DM-A1D7-01A	4.57894736842105	COAD
TCGA-AD-6895-01A	63.0263157894737	COAD
TCGA-AA-3856-01A	1.76315789473684	COAD
TCGA-DM-A0XD-01A	6.02631578947368	COAD
TCGA-AA-A01S-01A	1.92105263157895	COAD
TCGA-AA-A01P-01A	33.4210526315789	COAD
TCGA-AA-A02W-01A	2.60526315789474	COAD
TCGA-AA-3675-01A	3.39473684210526	COAD
TCGA-A6-6653-01A	46.9736842105263	COAD
TCGA-G4-6315-01A	4.92105263157895	COAD
TCGA-AA-3984-01A	175.289473684211	COAD
TCGA-AA-3814-01A	3.28947368421053	COAD
TCGA-4N-A93T-01A	3.47368421052632	COAD
TCGA-AA-3851-01A	3.36842105263158	COAD
TCGA-G4-6298-01A	2.89473684210526	COAD
TCGA-G4-6293-01A	4.31578947368421	COAD
TCGA-CK-5916-01A	59.4473684210526	COAD
TCGA-A6-6780-01A	50.6842105263158	COAD
TCGA-AZ-6601-01A	73.9736842105263	COAD
TCGA-D5-6531-01A	6.76315789473684	COAD
TCGA-QG-A5YX-01A	3.31578947368421	COAD
TCGA-AD-6965-01A	4.05263157894737	COAD
TCGA-A6-4105-01A	5.44736842105263	COAD
TCGA-G4-6297-01A	2.68421052631579	COAD
TCGA-QG-A5YV-01A	4.52631578947368	COAD
TCGA-CM-6162-01A	43.7368421052632	COAD
TCGA-AA-3972-01A	2	COAD
TCGA-AA-3530-01A	2.44736842105263	COAD
TCGA-A6-A567-01A	1.78947368421053	COAD
TCGA-AA-3502-01A	6.26315789473684	COAD
TCGA-F4-6569-01A	3.84210526315789	COAD
TCGA-A6-6649-01A	3.65789473684211	COAD
TCGA-DM-A282-01A	3.52631578947368	COAD
TCGA-D5-6529-01A	3.73684210526316	COAD
TCGA-CM-5348-01A	6.05263157894737	COAD
TCGA-AA-3860-01A	1.52631578947368	COAD
TCGA-D5-6930-01A	45.0263157894737	COAD
TCGA-AA-3655-01A	2.63157894736842	COAD
TCGA-AZ-6606-01A	4.65789473684211	COAD
TCGA-D5-6536-01A	3.71052631578947	COAD
TCGA-AA-A02O-01A	5.39473684210526	COAD
TCGA-AA-3712-01A	4.94736842105263	COAD
TCGA-F4-6703-01A	10.6052631578947	COAD
TCGA-AA-3667-01A	2.26315789473684	COAD
TCGA-AA-3663-01A	70.9736842105263	COAD
TCGA-G4-6322-01A	3.05263157894737	COAD
TCGA-AA-A03J-01A	3.10526315789474	COAD
TCGA-CA-6715-01A	3.10526315789474	COAD
TCGA-F4-6463-01A	2.28947368421053	COAD
TCGA-DM-A28A-01A	4.5	COAD
TCGA-AA-3941-01A	2.34210526315789	COAD
TCGA-CK-6748-01A	2.23684210526316	COAD
TCGA-DM-A1DB-01A	2.44736842105263	COAD
TCGA-CA-6716-01A	5.60526315789474	COAD
TCGA-CK-4950-01A	5.65789473684211	COAD
TCGA-D5-5539-01A	3.89473684210526	COAD
TCGA-AZ-4313-01A	19.2105263157895	COAD
TCGA-DM-A1D0-01A	3.92105263157895	COAD
TCGA-A6-6142-01A	2.86842105263158	COAD
TCGA-A6-2672-01B	34.6578947368421	COAD
TCGA-D5-6535-01A	5.76315789473684	COAD
TCGA-AA-3688-01A	1.81578947368421	COAD
TCGA-CK-6747-01A	6.39473684210526	COAD
TCGA-AZ-6605-01A	2.86842105263158	COAD
TCGA-AA-3511-01A	3.78947368421053	COAD
TCGA-A6-6650-01A	2.86842105263158	COAD
TCGA-CM-4746-01A	29.8947368421053	COAD
TCGA-AD-6901-01A	8.44736842105263	COAD
TCGA-D5-6541-01A	3.18421052631579	COAD
TCGA-AA-3875-01A	3.42105263157895	COAD
TCGA-CK-5915-01A	3.47368421052632	COAD
TCGA-AA-3842-01A	2.76315789473684	COAD
TCGA-AA-A01R-01A	67.1315789473684	COAD
TCGA-A6-A56B-01A	3.34210526315789	COAD
TCGA-DM-A28C-01A	3.81578947368421	COAD
TCGA-AZ-4614-01A	5.97368421052632	COAD
TCGA-AD-A5EJ-01A	56.0263157894737	COAD
TCGA-DM-A28E-01A	3.21052631578947	COAD
TCGA-AA-3492-01A	83.8684210526316	COAD
TCGA-F4-6460-01A	4.86842105263158	COAD
TCGA-AA-3855-01A	4.36842105263158	COAD
TCGA-DM-A28H-01A	4.36842105263158	COAD
TCGA-AA-3660-01A	3.97368421052632	COAD
TCGA-A6-5664-01A	1.55263157894737	COAD
TCGA-D5-7000-01A	3.73684210526316	COAD
TCGA-NH-A8F8-01A	3.92105263157895	COAD
TCGA-G4-6311-01A	4.92105263157895	COAD
TCGA-AA-3867-01A	3.23684210526316	COAD
TCGA-F4-6805-01A	2.39473684210526	COAD
TCGA-AA-3819-01A	5.63157894736842	COAD
TCGA-AA-3989-01A	3.57894736842105	COAD
TCGA-A6-2684-01A	2.47368421052632	COAD
TCGA-DM-A28K-01A	3.55263157894737	COAD
TCGA-AD-A5EK-01A	3.31578947368421	COAD
TCGA-NH-A8F7-01A	3.84210526315789	COAD
TCGA-G4-6625-01A	3.86842105263158	COAD
TCGA-CM-5861-01A	54.8157894736842	COAD
TCGA-75-5125-01A	4.23684210526316	LUAD
TCGA-73-4662-01A	5.97368421052632	LUAD
TCGA-78-7163-01A	0.578947368421053	LUAD
TCGA-44-7667-01A	12.8684210526316	LUAD
TCGA-91-6836-01A	15.0789473684211	LUAD
TCGA-44-2655-01A	3.60526315789474	LUAD
TCGA-69-7973-01A	8.05263157894737	LUAD
TCGA-91-6829-01A	18.3421052631579	LUAD
TCGA-69-7978-01A	12.5526315789474	LUAD
TCGA-91-8496-01A	0.710526315789474	LUAD
TCGA-55-A493-01A	5.23684210526316	LUAD
TCGA-55-7994-01A	47.0526315789474	LUAD
TCGA-17-Z060-01A	8.57894736842105	LUAD
TCGA-44-2668-01A	8.36842105263158	LUAD
TCGA-50-5933-01A	13.0789473684211	LUAD
TCGA-73-A9RS-01A	28.9210526315789	LUAD
TCGA-78-7155-01A	48.1052631578947	LUAD
TCGA-MN-A4N4-01A	36.7105263157895	LUAD
TCGA-38-4625-01A	17.1315789473684	LUAD
TCGA-44-A47F-01A	2.10526315789474	LUAD
TCGA-73-4659-01A	6.52631578947368	LUAD
TCGA-86-8671-01A	0.0789473684210526	LUAD
TCGA-49-6761-01A	5.02631578947368	LUAD
TCGA-NJ-A4YG-01A	3.21052631578947	LUAD
TCGA-78-7167-01A	5.55263157894737	LUAD
TCGA-55-1594-01A	6.15789473684211	LUAD
TCGA-64-1677-01A	5.28947368421053	LUAD
TCGA-49-4494-01A	5.39473684210526	LUAD
TCGA-91-6831-01A	8.18421052631579	LUAD
TCGA-86-6562-01A	1.13157894736842	LUAD
TCGA-93-A4JP-01A	0.552631578947368	LUAD
TCGA-05-4432-01A	14.7631578947368	LUAD
TCGA-75-6214-01A	19.6578947368421	LUAD
TCGA-MP-A4TI-01A	4.21052631578947	LUAD
TCGA-17-Z000-01A	3.42105263157895	LUAD
TCGA-17-Z032-01A	2.97368421052632	LUAD
TCGA-J2-A4AE-01A	1.05263157894737	LUAD
TCGA-17-Z014-01A	11.3947368421053	LUAD
TCGA-38-6178-01A	1.05263157894737	LUAD
TCGA-55-7903-01A	4.02631578947368	LUAD
TCGA-64-1681-01A	1.36842105263158	LUAD
TCGA-55-7573-01A	1.42105263157895	LUAD
TCGA-17-Z051-01A	7.73684210526316	LUAD
TCGA-55-A48Y-01A	8.39473684210526	LUAD
TCGA-78-7535-01A	5.28947368421053	LUAD
TCGA-49-6744-01A	3.84210526315789	LUAD
TCGA-05-4420-01A	8.76315789473684	LUAD
TCGA-50-8459-01A	2.42105263157895	LUAD
TCGA-17-Z020-01A	2.07894736842105	LUAD
TCGA-44-6145-01A	8.42105263157895	LUAD
TCGA-95-7567-01A	24.3157894736842	LUAD
TCGA-55-7907-01A	35.2894736842105	LUAD
TCGA-17-Z056-01A	8.57894736842105	LUAD
TCGA-62-8397-01A	0.894736842105263	LUAD
TCGA-86-6851-01A	25.2368421052632	LUAD
TCGA-50-6592-01A	7.21052631578947	LUAD
TCGA-05-5429-01A	0.947368421052632	LUAD
TCGA-49-AAR4-01A	9	LUAD
TCGA-95-7039-01A	35.9210526315789	LUAD
TCGA-05-4396-01A	7.89473684210526	LUAD
TCGA-55-6982-01A	4.65789473684211	LUAD
TCGA-97-7547-01A	4.78947368421053	LUAD
TCGA-55-7281-01A	13.2368421052632	LUAD
TCGA-62-8398-01A	2.52631578947368	LUAD
TCGA-44-7660-01A	9.86842105263158	LUAD
TCGA-05-4395-01A	8.57894736842105	LUAD
TCGA-86-8668-01A	0.842105263157895	LUAD
TCGA-17-Z019-01A	0.105263157894737	LUAD
TCGA-50-5930-01A	32.0263157894737	LUAD
TCGA-44-7671-01A	7.36842105263158	LUAD
TCGA-35-5375-01A	12.6578947368421	LUAD
TCGA-86-8279-01A	15.7631578947368	LUAD
TCGA-NJ-A4YQ-01A	28.9736842105263	LUAD
TCGA-17-Z055-01A	11.9210526315789	LUAD
TCGA-55-A490-01A	38.0526315789474	LUAD
TCGA-78-7160-01A	1.02631578947368	LUAD
TCGA-55-8096-01A	3.13157894736842	LUAD
TCGA-69-A59K-01A	14.5526315789474	LUAD
TCGA-55-7914-01A	5.05263157894737	LUAD
TCGA-17-Z003-01A	6.26315789473684	LUAD
TCGA-86-7953-01A	1.31578947368421	LUAD
TCGA-44-8117-01A	23.5263157894737	LUAD
TCGA-75-7031-01A	6.39473684210526	LUAD
TCGA-95-7944-01A	7.34210526315789	LUAD
TCGA-44-6146-01A	0.815789473684211	LUAD
TCGA-49-4487-01A	6.84210526315789	LUAD
TCGA-95-A4VN-01A	9.94736842105263	LUAD
TCGA-05-4403-01A	4.18421052631579	LUAD
TCGA-49-4488-01A	8.86842105263158	LUAD
TCGA-91-7771-01A	4.05263157894737	LUAD
TCGA-64-5778-01A	14.5526315789474	LUAD
TCGA-49-AAR9-01A	20.7105263157895	LUAD
TCGA-78-7536-01A	19.3684210526316	LUAD
TCGA-55-8091-01A	0.552631578947368	LUAD
TCGA-17-Z007-01A	1.89473684210526	LUAD
TCGA-97-A4LX-01A	2.78947368421053	LUAD
TCGA-64-5781-01A	31.0789473684211	LUAD
TCGA-17-Z042-01A	13.8421052631579	LUAD
TCGA-17-Z023-01A	11.2368421052632	LUAD
TCGA-S2-AA1A-01A	3.15789473684211	LUAD
TCGA-55-8510-01A	8.28947368421053	LUAD
TCGA-55-8621-01A	0.184210526315789	LUAD
TCGA-17-Z028-01A	12.9473684210526	LUAD
TCGA-MP-A4TF-01A	11.8157894736842	LUAD
TCGA-J2-A4AD-01A	7.97368421052632	LUAD
TCGA-86-7713-01A	4.86842105263158	LUAD
TCGA-05-4427-01A	28.6315789473684	LUAD
TCGA-MP-A4T6-01A	1.94736842105263	LUAD
TCGA-73-7499-01A	1.55263157894737	LUAD
TCGA-97-8172-01A	7.28947368421053	LUAD
TCGA-75-6207-01A	1.55263157894737	LUAD
TCGA-75-6203-01A	0.289473684210526	LUAD
TCGA-MP-A4SY-01A	3.10526315789474	LUAD
TCGA-97-7941-01A	2.18421052631579	LUAD
TCGA-55-7570-01A	11.6315789473684	LUAD
TCGA-05-4382-01A	38.6578947368421	LUAD
TCGA-38-7271-01A	0.815789473684211	LUAD
TCGA-55-6979-01A	2.65789473684211	LUAD
TCGA-17-Z027-01A	2.73684210526316	LUAD
TCGA-J2-8192-01A	1.73684210526316	LUAD
TCGA-49-4510-01A	1.34210526315789	LUAD
TCGA-38-4626-01A	2.26315789473684	LUAD
TCGA-78-7156-01A	8.13157894736842	LUAD
TCGA-69-8254-01A	2.28947368421053	LUAD
TCGA-75-5126-01A	14.3947368421053	LUAD
TCGA-69-7764-01A	2.44736842105263	LUAD
TCGA-91-6835-01A	1.26315789473684	LUAD
TCGA-97-7554-01A	12.4473684210526	LUAD
TCGA-44-2656-01A	20.6315789473684	LUAD
TCGA-55-8204-01A	5.86842105263158	LUAD
TCGA-67-3772-01A	1.36842105263158	LUAD
TCGA-55-8302-01A	16.8684210526316	LUAD
TCGA-91-6830-01A	4.52631578947368	LUAD
TCGA-44-3919-01A	1.02631578947368	LUAD
TCGA-99-AA5R-01A	0.131578947368421	LUAD
TCGA-44-A47B-01A	1.5	LUAD
TCGA-44-5644-01A	30	LUAD
TCGA-44-6774-01A	8.57894736842105	LUAD
TCGA-62-8395-01A	1.55263157894737	LUAD
TCGA-78-8640-01A	20.1578947368421	LUAD
TCGA-55-8097-01A	3.02631578947368	LUAD
TCGA-17-Z001-01A	6.34210526315789	LUAD
TCGA-78-7149-01A	3.81578947368421	LUAD
TCGA-44-6147-01A	1.44736842105263	LUAD
TCGA-49-4486-01A	3.63157894736842	LUAD
TCGA-95-8494-01A	3	LUAD
TCGA-55-A57B-01A	0.894736842105263	LUAD
TCGA-55-8619-01A	0.131578947368421	LUAD
TCGA-44-6148-01A	0.131578947368421	LUAD
TCGA-17-Z061-01A	5.71052631578947	LUAD
TCGA-78-7537-01A	4.31578947368421	LUAD
TCGA-35-4123-01A	8.6578947368421	LUAD
TCGA-J2-8194-01A	4.5	LUAD
TCGA-78-7540-01A	0.973684210526316	LUAD
TCGA-44-A47G-01A	0.815789473684211	LUAD
TCGA-75-6206-01A	2.52631578947368	LUAD
TCGA-NJ-A4YF-01A	18.5789473684211	LUAD
TCGA-MP-A4T7-01A	3.5	LUAD
TCGA-05-4426-01A	1.36842105263158	LUAD
TCGA-49-AARE-01A	42.8684210526316	LUAD
TCGA-50-5941-01A	7.81578947368421	LUAD
TCGA-69-7980-01A	23.0789473684211	LUAD
TCGA-MP-A4T8-01A	3.63157894736842	LUAD
TCGA-80-5611-01A	5.73684210526316	LUAD
TCGA-97-7552-01A	0.552631578947368	LUAD
TCGA-55-8089-01A	32.3947368421053	LUAD
TCGA-17-Z026-01A	21.4210526315789	LUAD
TCGA-67-3774-01A	3.47368421052632	LUAD
TCGA-17-Z044-01A	3.89473684210526	LUAD
TCGA-91-6848-01A	17.1315789473684	LUAD
TCGA-17-Z050-01A	4.65789473684211	LUAD
TCGA-64-1680-01A	1.18421052631579	LUAD
TCGA-50-5072-01A	4.68421052631579	LUAD
TCGA-NJ-A55O-01A	2.28947368421053	LUAD
TCGA-38-A44F-01A	0.157894736842105	LUAD
TCGA-05-5715-01A	3.60526315789474	LUAD
TCGA-38-4627-01A	0.5	LUAD
TCGA-97-8174-01A	4.07894736842105	LUAD
TCGA-50-5045-01A	6.31578947368421	LUAD
TCGA-62-A46R-01A	4.55263157894737	LUAD
TCGA-86-8359-01A	4.73684210526316	LUAD
TCGA-78-7153-01A	2.18421052631579	LUAD
TCGA-86-7711-01A	6.15789473684211	LUAD
TCGA-05-4390-01A	16.6842105263158	LUAD
TCGA-38-4628-01A	3.21052631578947	LUAD
TCGA-78-7158-01A	7.18421052631579	LUAD
TCGA-50-5946-01A	19.7631578947368	LUAD
TCGA-91-6847-01A	2.05263157894737	LUAD
TCGA-44-2665-01A	0.921052631578947	LUAD
TCGA-44-2657-01A	10.2368421052632	LUAD
TCGA-50-5935-01A	1.10526315789474	LUAD
TCGA-05-4384-01A	3.5	LUAD
TCGA-17-Z021-01A	2.63157894736842	LUAD
TCGA-55-7227-01A	5.05263157894737	LUAD
TCGA-55-6712-01A	2.97368421052632	LUAD
TCGA-97-7937-01A	13.3947368421053	LUAD
TCGA-78-8648-01A	0.0263157894736842	LUAD
TCGA-62-A472-01A	1.65789473684211	LUAD
TCGA-44-2666-01A	0.657894736842105	LUAD
TCGA-38-4632-01A	13.7105263157895	LUAD
TCGA-91-8497-01A	1.21052631578947	LUAD
TCGA-50-5936-01A	3.13157894736842	LUAD
TCGA-05-4434-01A	0.921052631578947	LUAD
TCGA-75-6212-01A	0.526315789473684	LUAD
TCGA-62-A46S-01A	3.26315789473684	LUAD
TCGA-62-A46P-01A	8.10526315789474	LUAD
TCGA-78-7166-01A	6.86842105263158	LUAD
TCGA-55-8090-01A	2.81578947368421	LUAD
TCGA-97-7938-01A	11.5526315789474	LUAD
TCGA-O1-A52J-01A	5.07894736842105	LUAD
TCGA-64-1676-01A	18.2105263157895	LUAD
TCGA-86-8673-01A	13.4736842105263	LUAD
TCGA-97-8179-01A	5.39473684210526	LUAD
TCGA-44-7661-01A	6.10526315789474	LUAD
TCGA-50-5931-01A	9.18421052631579	LUAD
TCGA-17-Z025-01A	6.78947368421053	LUAD
TCGA-17-Z049-01A	19.0526315789474	LUAD
TCGA-44-7670-01A	33.4210526315789	LUAD
TCGA-44-2661-01A	1	LUAD
TCGA-55-A491-01A	10.5	LUAD
TCGA-NJ-A4YI-01A	14.1315789473684	LUAD
TCGA-55-6972-01A	7.86842105263158	LUAD
TCGA-05-4389-01A	5.94736842105263	LUAD
TCGA-86-8054-01A	6.81578947368421	LUAD
TCGA-75-6205-01A	0.605263157894737	LUAD
TCGA-49-6767-01A	13.5263157894737	LUAD
TCGA-99-8033-01A	4.76315789473684	LUAD
TCGA-78-7161-01A	5.47368421052632	LUAD
TCGA-55-1592-01A	15.6842105263158	LUAD
TCGA-05-4425-01A	1.21052631578947	LUAD
TCGA-55-7283-01A	5.57894736842105	LUAD
TCGA-44-A4SU-01A	3.55263157894737	LUAD
TCGA-17-Z005-01A	3.71052631578947	LUAD
TCGA-78-8662-01A	36.3157894736842	LUAD
TCGA-67-4679-01B	8.76315789473684	LUAD
TCGA-86-7955-01A	9.39473684210526	LUAD
TCGA-50-6594-01A	16.6315789473684	LUAD
TCGA-49-AAR2-01A	12.3157894736842	LUAD
TCGA-55-6543-01A	0.578947368421053	LUAD
TCGA-62-A46Y-01A	1.02631578947368	LUAD
TCGA-64-5775-01A	15.4736842105263	LUAD
TCGA-55-6642-01A	3.81578947368421	LUAD
TCGA-55-6984-01A	0.657894736842105	LUAD
TCGA-97-A4M2-01A	0.131578947368421	LUAD
TCGA-44-6779-01A	2.94736842105263	LUAD
TCGA-55-7576-01A	10.0263157894737	LUAD
TCGA-05-4405-01A	9.28947368421053	LUAD
TCGA-55-8620-01A	15.2368421052632	LUAD
TCGA-55-8511-01A	15.0263157894737	LUAD
TCGA-17-Z057-01A	10.7631578947368	LUAD
TCGA-78-7150-01A	12.3157894736842	LUAD
TCGA-55-7815-01A	3.68421052631579	LUAD
TCGA-05-4398-01A	18.1315789473684	LUAD
TCGA-86-8074-01A	1.92105263157895	LUAD
TCGA-49-6742-01A	7.5	LUAD
TCGA-L9-A7SV-01A	48.4210526315789	LUAD
TCGA-L9-A5IP-01A	9.10526315789474	LUAD
TCGA-71-6725-01A	1.5	LUAD
TCGA-05-4397-01A	25.8684210526316	LUAD
TCGA-55-6969-01A	11.2105263157895	LUAD
TCGA-55-7724-01A	3.28947368421053	LUAD
TCGA-L9-A444-01A	14.9210526315789	LUAD
TCGA-17-Z053-01A	10.0789473684211	LUAD
TCGA-55-8614-01A	6.44736842105263	LUAD
TCGA-97-7546-01A	8.18421052631579	LUAD
TCGA-53-7624-01A	25.6052631578947	LUAD
TCGA-17-Z058-01A	7.65789473684211	LUAD
TCGA-91-6840-01A	3.44736842105263	LUAD
TCGA-53-7813-01A	4.26315789473684	LUAD
TCGA-17-Z062-01A	8.94736842105263	LUAD
TCGA-93-7347-01A	2.78947368421053	LUAD
TCGA-17-Z015-01A	15.8157894736842	LUAD
TCGA-55-8506-01A	51.8421052631579	LUAD
TCGA-75-7025-01A	0.763157894736842	LUAD
TCGA-49-6745-01A	3	LUAD
TCGA-50-6673-01A	1.5	LUAD
TCGA-49-4501-01A	1.18421052631579	LUAD
TCGA-86-A456-01A	8.3421052631579	LUAD
TCGA-NJ-A7XG-01A	0.894736842105263	LUAD
TCGA-50-5051-01A	3.18421052631579	LUAD
TCGA-99-7458-01A	12.8947368421053	LUAD
TCGA-05-4415-01A	6.18421052631579	LUAD
TCGA-95-A4VP-01A	3.34210526315789	LUAD
TCGA-55-6968-01A	13.5	LUAD
TCGA-93-8067-01A	14.9473684210526	LUAD
TCGA-44-6144-01A	6.10526315789474	LUAD
TCGA-93-7348-01A	2.07894736842105	LUAD
TCGA-17-Z059-01A	4.73684210526316	LUAD
TCGA-44-5643-01A	4.02631578947368	LUAD
TCGA-44-6777-01A	8.71052631578947	LUAD
TCGA-17-Z030-01A	13.1315789473684	LUAD
TCGA-17-Z002-01A	0.105263157894737	LUAD
TCGA-49-4506-01A	2.71052631578947	LUAD
TCGA-55-8094-01A	14.3684210526316	LUAD
TCGA-86-8280-01A	1	LUAD
TCGA-55-7911-01A	6.05263157894737	LUAD
TCGA-05-4402-01A	1.71052631578947	LUAD
TCGA-44-6778-01A	11.1315789473684	LUAD
TCGA-05-4430-01A	5.89473684210526	LUAD
TCGA-73-4676-01A	2.81578947368421	LUAD
TCGA-97-A4M5-01A	3.21052631578947	LUAD
TCGA-05-4249-01A	9.78947368421053	LUAD
TCGA-49-AARN-01A	13.6315789473684	LUAD
TCGA-17-Z048-01A	0.842105263157895	LUAD
TCGA-17-Z022-01A	38.1578947368421	LUAD
TCGA-17-Z043-01A	6.23684210526316	LUAD
TCGA-55-8206-01A	0.789473684210526	LUAD
TCGA-MP-A4SV-01A	6.5	LUAD
TCGA-55-6975-01A	2.34210526315789	LUAD
TCGA-17-Z047-01A	0.421052631578947	LUAD
TCGA-55-7995-01A	20.3421052631579	LUAD
TCGA-05-4422-01A	1.21052631578947	LUAD
TCGA-55-1595-01A	9.47368421052632	LUAD
TCGA-50-8460-01A	0.736842105263158	LUAD
TCGA-97-8177-01A	0.605263157894737	LUAD
TCGA-78-7154-01A	7.76315789473684	LUAD
TCGA-MN-A4N5-01A	13.3684210526316	LUAD
TCGA-50-5942-01A	0.921052631578947	LUAD
TCGA-55-6980-01A	0.315789473684211	LUAD
TCGA-69-7761-01A	0.684210526315789	LUAD
TCGA-50-6590-01A	22.4473684210526	LUAD
TCGA-44-A479-01A	7	LUAD
TCGA-NJ-A55R-01A	7.47368421052632	LUAD
TCGA-62-A46O-01A	27.2894736842105	LUAD
TCGA-91-8499-01A	10.2894736842105	LUAD
TCGA-67-3773-01A	3.21052631578947	LUAD
TCGA-MP-A4T4-01A	8.60526315789474	LUAD
TCGA-75-5146-01A	5.71052631578947	LUAD
TCGA-67-6216-01A	0.5	LUAD
TCGA-91-6849-01A	3.78947368421053	LUAD
TCGA-55-A492-01A	7.44736842105263	LUAD
TCGA-44-2659-01A	12.3421052631579	LUAD
TCGA-55-6971-01A	2.39473684210526	LUAD
TCGA-86-8674-01A	9.21052631578947	LUAD
TCGA-73-4668-01A	17.7105263157895	LUAD
TCGA-MN-A4N1-01A	13.0263157894737	LUAD
TCGA-L4-A4E5-01A	10.4736842105263	LUAD
TCGA-4B-A93V-01A	4.36842105263158	LUAD
TCGA-44-7659-01A	4.42105263157895	LUAD
TCGA-93-A4JN-01A	1.81578947368421	LUAD
TCGA-67-6215-01A	2.60526315789474	LUAD
TCGA-78-7162-01A	1.52631578947368	LUAD
TCGA-86-8358-01A	34.3421052631579	LUAD
TCGA-78-7159-01A	9.18421052631579	LUAD
TCGA-38-4629-01A	8.60526315789474	LUAD
TCGA-44-7662-01A	15.4210526315789	LUAD
TCGA-50-5932-01A	2.34210526315789	LUAD
TCGA-44-2662-01A	4.65789473684211	LUAD
TCGA-55-8087-01A	0.763157894736842	LUAD
TCGA-49-AAQV-01A	0.894736842105263	LUAD
TCGA-75-6211-01A	10.5263157894737	LUAD
TCGA-05-4433-01A	1.13157894736842	LUAD
TCGA-95-8039-01A	2.73684210526316	LUAD
TCGA-99-8025-01A	14.0263157894737	LUAD
TCGA-97-8547-01A	1.60526315789474	LUAD
TCGA-17-Z037-01A	3.73684210526316	LUAD
TCGA-55-1596-01A	5.68421052631579	LUAD
TCGA-69-8255-01A	8.6578947368421	LUAD
TCGA-69-7765-01A	15.3947368421053	LUAD
TCGA-MP-A4T9-01A	0.394736842105263	LUAD
TCGA-17-Z033-01A	3.21052631578947	LUAD
TCGA-86-7701-01A	5.39473684210526	LUAD
TCGA-62-A471-01A	3.23684210526316	LUAD
TCGA-38-4631-01A	21.9210526315789	LUAD
TCGA-55-8205-01A	12.1842105263158	LUAD
TCGA-44-3398-01A	3.02631578947368	LUAD
TCGA-86-8073-01A	39.7631578947368	LUAD
TCGA-78-7539-01A	13.3157894736842	LUAD
TCGA-78-7148-01A	6.10526315789474	LUAD
TCGA-50-5068-01A	2.26315789473684	LUAD
TCGA-55-7727-01A	6.23684210526316	LUAD
TCGA-55-A48X-01A	8.5	LUAD
TCGA-95-7562-01A	12.4210526315789	LUAD
TCGA-73-4675-01A	1.92105263157895	LUAD
TCGA-55-A4DG-01A	19.2631578947368	LUAD
TCGA-97-A4M6-01A	0.815789473684211	LUAD
TCGA-55-8512-01A	1.15789473684211	LUAD
TCGA-17-Z011-01A	3.31578947368421	LUAD
TCGA-L9-A443-01A	7.07894736842105	LUAD
TCGA-17-Z054-01A	0.210526315789474	LUAD
TCGA-78-7147-01A	10.2368421052632	LUAD
TCGA-50-5055-01A	0.131578947368421	LUAD
TCGA-55-7728-01A	2.78947368421053	LUAD
TCGA-49-4505-01A	5.81578947368421	LUAD
TCGA-55-7284-01B	1.13157894736842	LUAD
TCGA-50-6597-01A	1.57894736842105	LUAD
TCGA-55-6987-01A	4	LUAD
TCGA-44-3918-01A	22.4210526315789	LUAD
TCGA-97-A4M1-01A	0.921052631578947	LUAD
TCGA-64-5815-01A	4.89473684210526	LUAD
TCGA-67-3770-01A	6.73684210526316	LUAD
TCGA-L9-A743-01A	1.76315789473684	LUAD
TCGA-44-3917-01A	6.02631578947368	LUAD
TCGA-05-4244-01A	6.65789473684211	LUAD
TCGA-49-4512-01A	0.921052631578947	LUAD
TCGA-05-4250-01A	10.9736842105263	LUAD
TCGA-17-Z016-01A	9.81578947368421	LUAD
TCGA-J2-A4AG-01A	1.78947368421053	LUAD
TCGA-55-8505-01A	1	LUAD
TCGA-55-6983-01A	2.28947368421053	LUAD
TCGA-50-6593-01A	8.26315789473684	LUAD
TCGA-05-5425-01A	14.4210526315789	LUAD
TCGA-86-8056-01A	7.10526315789474	LUAD
TCGA-49-AARO-01A	15.7631578947368	LUAD
TCGA-50-7109-01A	7	LUAD
TCGA-17-Z031-01A	73.5789473684211	LUAD
TCGA-05-5420-01A	1.89473684210526	LUAD
TCGA-86-8281-01A	7.23684210526316	LUAD
TCGA-73-4666-01A	11.9210526315789	LUAD
TCGA-55-7910-01A	8.89473684210526	LUAD
TCGA-49-AARQ-01A	20.7894736842105	LUAD
TCGA-44-3396-01A	3.78947368421053	LUAD
TCGA-80-5608-01A	5.18421052631579	LUAD
TCGA-55-A494-01A	7.47368421052632	LUAD
TCGA-69-7974-01A	13.8157894736842	LUAD
TCGA-17-Z045-01A	19.8947368421053	LUAD
TCGA-50-5044-01A	2.39473684210526	LUAD
TCGA-97-8175-01A	0.763157894736842	LUAD
TCGA-86-8672-01A	8.23684210526316	LUAD
TCGA-55-5899-01A	13.5526315789474	LUAD
TCGA-17-Z036-01A	2.28947368421053	LUAD
TCGA-73-7498-01A	3.55263157894737	LUAD
TCGA-99-8032-01A	10.8421052631579	LUAD
TCGA-80-5607-01A	3.76315789473684	LUAD
TCGA-MP-A4SW-01A	1.44736842105263	LUAD
TCGA-55-6978-01A	0.526315789473684	LUAD
TCGA-MP-A4TA-01A	9.13157894736842	LUAD
TCGA-73-4670-01A	11.6578947368421	LUAD
TCGA-55-7726-01A	3.02631578947368	LUAD
TCGA-69-7760-01A	2.02631578947368	LUAD
TCGA-50-6591-01A	1.31578947368421	LUAD
TCGA-55-6981-01A	1.34210526315789	LUAD
TCGA-17-Z009-01A	0.184210526315789	LUAD
TCGA-62-A46V-01A	1.44736842105263	LUAD
TCGA-97-A4M7-01A	8	LUAD
TCGA-44-5645-01A	1.10526315789474	LUAD
TCGA-35-3615-01A	3.73684210526316	LUAD
TCGA-53-7626-01A	11.2105263157895	LUAD
TCGA-55-8299-01A	0.421052631578947	LUAD
TCGA-86-A4P7-01A	1.05263157894737	LUAD
TCGA-55-8616-01A	14.1842105263158	LUAD
TCGA-MP-A4TK-01A	8.76315789473684	LUAD
TCGA-71-8520-01A	2.55263157894737	LUAD
TCGA-91-A4BC-01A	10.6578947368421	LUAD
TCGA-MP-A5C7-01A	2.31578947368421	LUAD
TCGA-MP-A4TH-01A	3.10526315789474	LUAD
TCGA-78-7542-01A	11.1578947368421	LUAD
TCGA-49-4514-01A	9.3421052631579	LUAD
TCGA-97-A4M3-01A	5.92105263157895	LUAD
TCGA-44-6775-01A	1.36842105263158	LUAD
TCGA-62-8394-01A	2.34210526315789	LUAD
TCGA-NJ-A55A-01A	1.05263157894737	LUAD
TCGA-53-A4EZ-01A	16.7631578947368	LUAD
TCGA-64-5779-01A	10.5526315789474	LUAD
TCGA-86-8076-01A	1.31578947368421	LUAD
TCGA-50-5066-01A	6.34210526315789	LUAD
TCGA-78-7146-01A	11.5263157894737	LUAD
TCGA-MP-A4TE-01A	4.28947368421053	LUAD
TCGA-44-8119-01A	18.5	LUAD
TCGA-78-8655-01A	3.28947368421053	LUAD
TCGA-49-AAR3-01A	1.94736842105263	LUAD
TCGA-44-4112-01A	12.9210526315789	LUAD
TCGA-55-6986-01A	0.605263157894737	LUAD
TCGA-NJ-A4YP-01A	14.8421052631579	LUAD
TCGA-49-6743-01A	20	LUAD
TCGA-05-4417-01A	8.76315789473684	LUAD
TCGA-MP-A4TJ-01A	1.73684210526316	LUAD
TCGA-17-Z018-01A	7.47368421052632	LUAD
TCGA-86-8669-01A	3.73684210526316	LUAD
TCGA-95-7043-01A	34.0526315789474	LUAD
TCGA-55-7574-01A	3.31578947368421	LUAD
TCGA-86-8278-01A	1.78947368421053	LUAD
TCGA-17-Z013-01A	1.78947368421053	LUAD
TCGA-83-5908-01A	5.97368421052632	LUAD
TCGA-17-Z017-01A	6.60526315789474	LUAD
TCGA-55-8514-01A	8.57894736842105	LUAD
TCGA-MP-A4TC-01A	7.52631578947368	LUAD
TCGA-17-Z052-01A	1.42105263157895	LUAD
TCGA-75-7027-01A	7.76315789473684	LUAD
TCGA-05-4418-01A	8.23684210526316	LUAD
TCGA-55-7913-01B	9.6578947368421	LUAD
TCGA-86-8585-01A	16.5526315789474	LUAD
TCGA-95-7948-01A	4	LUAD
TCGA-86-7954-01A	4.47368421052632	LUAD
TCGA-91-A4BD-01A	0.736842105263158	LUAD
TCGA-44-8120-01A	18.9473684210526	LUAD
TCGA-17-Z004-01A	0.605263157894737	LUAD
TCGA-55-8507-01A	29.6315789473684	LUAD
TCGA-78-7220-01A	26.5	LUAD
TCGA-55-8092-01A	16.0789473684211	LUAD
TCGA-55-A48Z-01A	1.31578947368421	LUAD
TCGA-97-8552-01A	0.631578947368421	LUAD
TCGA-55-6985-01A	12.2894736842105	LUAD
TCGA-64-5774-01A	4.28947368421053	LUAD
TCGA-05-5428-01A	11.2894736842105	LUAD
TCGA-05-5423-01A	4.5	LUAD
TCGA-49-4490-01A	0.710526315789474	LUAD
TCGA-50-6595-01A	1.39473684210526	LUAD
TCGA-55-8508-01A	5.18421052631579	LUAD
TCGA-62-8399-01A	15.1578947368421	LUAD
TCGA-38-4630-01A	4	LUAD
TCGA-55-A4DF-01A	21.2894736842105	LUAD
TCGA-62-A470-01A	3.5	LUAD
TCGA-95-7947-01A	16.6052631578947	LUAD
TCGA-55-6970-01A	5.15789473684211	LUAD
TCGA-44-6776-01A	6.10526315789474	LUAD
TCGA-MP-A4TD-01A	1.94736842105263	LUAD
TCGA-49-4507-01A	5.68421052631579	LUAD
TCGA-86-8075-01A	0.973684210526316	LUAD
TCGA-78-7145-01A	6.05263157894737	LUAD
TCGA-50-8457-01A	1.39473684210526	LUAD
TCGA-62-8402-01A	1.73684210526316	LUAD
TCGA-78-7633-01A	3.55263157894737	LUAD
TCGA-55-7725-01A	4.15789473684211	LUAD
TCGA-35-4122-01A	6.97368421052632	LUAD
TCGA-95-A4VK-01A	7.78947368421053	LUAD
TCGA-44-A4SS-01A	10.0789473684211	LUAD
TCGA-73-4677-01A	7.71052631578947	LUAD
TCGA-44-7672-01A	3.34210526315789	LUAD
TCGA-55-8615-01A	3.84210526315789	LUAD
TCGA-50-5944-01A	2.07894736842105	LUAD
TCGA-69-8253-01A	4.55263157894737	LUAD
TCGA-49-AAR0-01A	2.73684210526316	LUAD
TCGA-55-8207-01A	9.92105263157895	LUAD
TCGA-99-8028-01A	4.07894736842105	LUAD
TCGA-67-3771-01A	30.9736842105263	LUAD
TCGA-55-8301-01A	6.57894736842105	LUAD
TCGA-93-A4JO-01A	0.657894736842105	LUAD
TCGA-97-A4M0-01A	11.8684210526316	LUAD
TCGA-55-8208-01A	3.23684210526316	LUAD
TCGA-L9-A8F4-01A	21.6052631578947	LUAD
TCGA-55-8085-01A	8.36842105263158	LUAD
TCGA-97-7553-01A	0.789473684210526	LUAD
TCGA-55-8203-01A	12.8684210526316	LUAD
TCGA-64-1679-01A	13.7105263157895	LUAD
TCGA-97-8176-01A	4.26315789473684	LUAD
TCGA-69-7763-01A	1.94736842105263	LUAD
TCGA-93-A4JQ-01A	1.28947368421053	LUAD
TCGA-MP-A4T2-01A	1.71052631578947	LUAD
TCGA-78-8660-01A	6.39473684210526	LUAD
TCGA-62-A46U-01A	1.07894736842105	LUAD
TCGA-05-4410-01A	28.0789473684211	LUAD
TCGA-44-A47A-01A	5	LUAD
TCGA-50-5049-01A	16.7894736842105	LUAD
TCGA-75-5122-01A	2.36842105263158	LUAD
TCGA-86-7714-01A	0.131578947368421	LUAD
TCGA-L9-A50W-01A	0.815789473684211	LUAD
TCGA-86-A4JF-01A	34.9210526315789	LUAD
TCGA-69-7979-01A	43.2368421052632	LUAD
TCGA-91-6828-01A	7.34210526315789	LUAD
TCGA-86-8055-01A	0.815789473684211	LUAD
TCGA-50-5939-01A	2.10526315789474	LUAD
TCGA-17-Z041-01A	3.02631578947368	LUAD
TCGA-17-Z010-01A	8.1578947368421	LUAD
TCGA-75-5147-01A	1	LUAD
TCGA-05-4424-01A	17.2368421052632	LUAD
TCGA-73-4658-01A	5.05263157894737	LUAD
TCGA-67-6217-01A	4.57894736842105	LUAD
TCGA-44-7669-01A	13.1578947368421	LUAD
TCGA-97-8171-01A	1.57894736842105	LUAD
TCGA-78-7152-01A	4.94736842105263	LUAD
TCGA-GS-A9TX-01A	1.31578947368421	DLBC
TCGA-FF-8042-01A	8.44736842105263	DLBC
TCGA-FA-A86F-01A	1.81578947368421	DLBC
TCGA-RQ-AAAT-01A	5.84210526315789	DLBC
TCGA-RQ-A6JB-01A	3.60526315789474	DLBC
TCGA-GS-A9TZ-01A	14.9210526315789	DLBC
TCGA-FA-A82F-01A	5.86842105263158	DLBC
TCGA-VB-A8QN-01A	6.07894736842105	DLBC
TCGA-GR-A4D6-01A	2.02631578947368	DLBC
TCGA-FF-A7CX-01A	4.07894736842105	DLBC
TCGA-FF-8043-01A	3.28947368421053	DLBC
TCGA-GS-A9TY-01A	5.63157894736842	DLBC
TCGA-FA-A7DS-01A	3.71052631578947	DLBC
TCGA-FA-A4BB-01A	3.42105263157895	DLBC
TCGA-GS-A9U3-01A	2.31578947368421	DLBC
TCGA-FF-8047-01A	3.81578947368421	DLBC
TCGA-GS-A9TV-01A	0.263157894736842	DLBC
TCGA-FF-8046-01A	2.10526315789474	DLBC
TCGA-FA-A7Q1-01A	6.89473684210526	DLBC
TCGA-GS-A9TW-01A	10.1842105263158	DLBC
TCGA-FF-A7CR-01A	6.42105263157895	DLBC
TCGA-FA-8693-01A	5.13157894736842	DLBC
TCGA-FF-A7CW-01A	1.65789473684211	DLBC
TCGA-RQ-A68N-01A	6.63157894736842	DLBC
TCGA-FF-8041-01A	6.60526315789474	DLBC
TCGA-FF-A7CQ-01A	4.94736842105263	DLBC
TCGA-FA-A6HO-01A	1.5	DLBC
TCGA-FA-A4XK-01A	3.36842105263158	DLBC
TCGA-FA-A6HN-01A	6.52631578947368	DLBC
TCGA-FF-8061-01A	4.28947368421053	DLBC
TCGA-GS-A9TT-01A	7.92105263157895	DLBC
TCGA-GR-A4D5-01A	0.684210526315789	DLBC
TCGA-GR-A4D9-01B	2.73684210526316	DLBC
TCGA-GS-A9TU-01A	2.18421052631579	DLBC
TCGA-GR-A4D4-01A	2.92105263157895	DLBC
TCGA-GS-A9TQ-01A	5.47368421052632	DLBC
TCGA-GS-A9U4-01A	0.631578947368421	DLBC
TCGA-KL-8341-01A	1.21052631578947	KICH
TCGA-KO-8413-01A	0.394736842105263	KICH
TCGA-KN-8421-01A	0.657894736842105	KICH
TCGA-KO-8416-01A	0.368421052631579	KICH
TCGA-KO-8410-01A	0.447368421052632	KICH
TCGA-KL-8344-01A	0.552631578947368	KICH
TCGA-KO-8417-01A	0.421052631578947	KICH
TCGA-KM-8639-01A	0.710526315789474	KICH
TCGA-KN-8418-01A	0.447368421052632	KICH
TCGA-KL-8324-01A	0.763157894736842	KICH
TCGA-KN-8424-01A	1.02631578947368	KICH
TCGA-KO-8409-01A	0.473684210526316	KICH
TCGA-KL-8339-01A	1.47368421052632	KICH
TCGA-KL-8346-01A	0.605263157894737	KICH
TCGA-KL-8340-01A	0.210526315789474	KICH
TCGA-KO-8414-01A	0.552631578947368	KICH
TCGA-KN-8426-01A	0.947368421052632	KICH
TCGA-KL-8326-01A	0.473684210526316	KICH
TCGA-KL-8335-01A	1.15789473684211	KICH
TCGA-KO-8405-01A	0.394736842105263	KICH
TCGA-KN-8427-01A	2.05263157894737	KICH
TCGA-KN-8435-01A	0.763157894736842	KICH
TCGA-KL-8327-01A	0.447368421052632	KICH
TCGA-KL-8323-01A	0.868421052631579	KICH
TCGA-KL-8342-01A	0.421052631578947	KICH
TCGA-KN-8423-01A	0.289473684210526	KICH
TCGA-KO-8411-01A	0.447368421052632	KICH
TCGA-KL-8328-01A	0.631578947368421	KICH
TCGA-KN-8428-01A	24.0526315789474	KICH
TCGA-KM-8438-01A	0.842105263157895	KICH
TCGA-KM-8477-01A	0.578947368421053	KICH
TCGA-KM-8476-01A	0.605263157894737	KICH
TCGA-KL-8343-01A	1	KICH
TCGA-KN-8422-01A	0.421052631578947	KICH
TCGA-KL-8338-01A	0.657894736842105	KICH
TCGA-KO-8408-01A	1.39473684210526	KICH
TCGA-KM-8442-01A	0.473684210526316	KICH
TCGA-KN-8433-01A	0.578947368421053	KICH
TCGA-KL-8333-01A	0.184210526315789	KICH
TCGA-KO-8403-01A	0.605263157894737	KICH
TCGA-KN-8432-01A	1.26315789473684	KICH
TCGA-KM-8443-01A	0.947368421052632	KICH
TCGA-KL-8332-01A	0.552631578947368	KICH
TCGA-KM-8440-01A	0.315789473684211	KICH
TCGA-KM-8439-01A	0.315789473684211	KICH
TCGA-KN-8429-01A	0.526315789473684	KICH
TCGA-KL-8329-01A	0.815789473684211	KICH
TCGA-KL-8345-01A	0.763157894736842	KICH
TCGA-KN-8425-01A	0.368421052631579	KICH
TCGA-KO-8407-01A	0.394736842105263	KICH
TCGA-KL-8337-01A	0.447368421052632	KICH
TCGA-KL-8325-01A	0.578947368421053	KICH
TCGA-KN-8437-01A	0.263157894736842	KICH
TCGA-KL-8336-01A	0.710526315789474	KICH
TCGA-KL-8330-01A	0.684210526315789	KICH
TCGA-KO-8406-01A	0.236842105263158	KICH
TCGA-KN-8430-01A	1.05263157894737	KICH
TCGA-KN-8436-01A	0.710526315789474	KICH
TCGA-KO-8415-01A	0.763157894736842	KICH
TCGA-KN-8434-01A	0.710526315789474	KICH
TCGA-KO-8404-01A	1.63157894736842	KICH
TCGA-KL-8334-01A	0.394736842105263	KICH
TCGA-KM-8441-01A	0.447368421052632	KICH
TCGA-KL-8331-01A	0.973684210526316	KICH
TCGA-KN-8419-01A	0.394736842105263	KICH
TCGA-KN-8431-01A	0.263157894736842	KICH
TCGA-3X-AAVC-01A	2.13157894736842	CHOL
TCGA-W5-AA2T-01A	1.84210526315789	CHOL
TCGA-W5-AA2H-01A	0.184210526315789	CHOL
TCGA-W5-AA2K-01A	1.39473684210526	CHOL
TCGA-W5-AA39-01A	32.6052631578947	CHOL
TCGA-W5-AA2W-01A	1	CHOL
TCGA-3X-AAVB-01A	1	CHOL
TCGA-5A-A8ZG-01A	0.526315789473684	CHOL
TCGA-W7-A93O-01A	3.73684210526316	CHOL
TCGA-3X-AAVE-01A	1.57894736842105	CHOL
TCGA-4G-AAZO-01A	1.60526315789474	CHOL
TCGA-4G-AAZR-01A	0.815789473684211	CHOL
TCGA-ZH-A8Y5-01A	1.13157894736842	CHOL
TCGA-4G-AAZG-01A	2.21052631578947	CHOL
TCGA-W5-AA2Z-01A	1	CHOL
TCGA-WD-A7RX-01A	1.10526315789474	CHOL
TCGA-W5-AA2J-01A	0.684210526315789	CHOL
TCGA-ZH-A8Y8-01A	1.31578947368421	CHOL
TCGA-W5-AA31-01A	1.57894736842105	CHOL
TCGA-W5-AA2Q-01A	1.34210526315789	CHOL
TCGA-W6-AA0S-01A	1.31578947368421	CHOL
TCGA-ZH-A8Y3-01A	1.52631578947368	CHOL
TCGA-W5-AA2U-01A	2.84210526315789	CHOL
TCGA-3X-AAV9-01A	0.973684210526316	CHOL
TCGA-ZH-A8Y2-01A	1.86842105263158	CHOL
TCGA-ZU-A8S4-01A	1.15789473684211	CHOL
TCGA-W7-A93P-01A	1.57894736842105	CHOL
TCGA-3X-AAVA-01A	1.36842105263158	CHOL
TCGA-W5-AA2G-01A	1.63157894736842	CHOL
TCGA-W5-AA34-01A	1.47368421052632	CHOL
TCGA-W5-AA2R-01A	0.973684210526316	CHOL
TCGA-W5-AA2O-01A	1.10526315789474	CHOL
TCGA-ZH-A8Y7-01A	30.8157894736842	CHOL
TCGA-YR-A95A-01A	1.28947368421053	CHOL
TCGA-ZH-A8Y6-01A	1.86842105263158	CHOL
TCGA-W5-AA2I-01A	1.57894736842105	CHOL
TCGA-W5-AA36-01A	1.76315789473684	CHOL
TCGA-W5-AA30-01A	2	CHOL
TCGA-4G-AAZF-01A	1.47368421052632	CHOL
TCGA-ZH-A8Y4-01A	2.10526315789474	CHOL
TCGA-W7-A93N-01A	0.0789473684210526	CHOL
TCGA-W5-AA2M-01A	0.973684210526316	CHOL
TCGA-ZK-AAYZ-01A	1.26315789473684	CHOL
TCGA-W6-AA0T-01A	1.73684210526316	CHOL
TCGA-5A-A8ZF-01A	3.28947368421053	CHOL
TCGA-ZD-A8I3-01A	1.28947368421053	CHOL
TCGA-ZH-A8Y1-01A	1.5	CHOL
TCGA-W5-AA38-01A	1.15789473684211	CHOL
TCGA-W5-AA2X-01A	1.65789473684211	CHOL
TCGA-4G-AAZT-01A	1.26315789473684	CHOL
TCGA-W5-AA33-01A	0.894736842105263	CHOL
TCGA-BJ-A2NA-01A	1	THCA
TCGA-IM-A420-01A	0.105263157894737	THCA
TCGA-DJ-A13O-01A	0.157894736842105	THCA
TCGA-FE-A231-01A	0.368421052631579	THCA
TCGA-EL-A3H1-01A	0.578947368421053	THCA
TCGA-EL-A3GU-01A	0.552631578947368	THCA
TCGA-DJ-A4V5-01A	0.157894736842105	THCA
TCGA-DJ-A4UL-01A	0.263157894736842	THCA
TCGA-EM-A4FR-01A	0.105263157894737	THCA
TCGA-DJ-A4UT-01A	0.631578947368421	THCA
TCGA-DJ-A1QE-01A	0.368421052631579	THCA
TCGA-ET-A39P-01A	0.605263157894737	THCA
TCGA-ET-A39S-01A	0.105263157894737	THCA
TCGA-DJ-A3US-01A	0.184210526315789	THCA
TCGA-DJ-A1QH-01A	0.421052631578947	THCA
TCGA-DJ-A3UP-01A	0.157894736842105	THCA
TCGA-H2-A26U-01A	0.131578947368421	THCA
TCGA-ET-A3DT-01A	0.0789473684210526	THCA
TCGA-EM-A1CT-01A	0.526315789473684	THCA
TCGA-FE-A236-01A	0.342105263157895	THCA
TCGA-DJ-A2Q5-01A	0.105263157894737	THCA
TCGA-ET-A3BQ-01B	0.263157894736842	THCA
TCGA-ET-A2N3-01B	0.315789473684211	THCA
TCGA-EM-A22L-01A	0.210526315789474	THCA
TCGA-ET-A3BO-01A	0.0789473684210526	THCA
TCGA-KS-A4IB-01A	0.447368421052632	THCA
TCGA-EL-A3CZ-01A	0.131578947368421	THCA
TCGA-FY-A76V-01A	0.210526315789474	THCA
TCGA-BJ-A28S-01A	0.5	THCA
TCGA-FY-A3R9-01A	0.473684210526316	THCA
TCGA-EL-A3T6-01A	0.210526315789474	THCA
TCGA-EM-A2P3-01A	0.263157894736842	THCA
TCGA-DJ-A13W-01A	0.184210526315789	THCA
TCGA-J8-A3O1-01A	0.421052631578947	THCA
TCGA-EM-A2OW-01A	0.289473684210526	THCA
TCGA-DE-A7U5-01A	0.157894736842105	THCA
TCGA-EL-A4K1-01A	0.236842105263158	THCA
TCGA-FY-A40N-01A	0.131578947368421	THCA
TCGA-EL-A3CO-01A	0.0526315789473684	THCA
TCGA-BJ-A3PR-01A	0.0263157894736842	THCA
TCGA-EL-A3ZT-01A	0.236842105263158	THCA
TCGA-CE-A482-01A	0.131578947368421	THCA
TCGA-FK-A3SD-01A	0.184210526315789	THCA
TCGA-EL-A3ZL-01A	0.368421052631579	THCA
TCGA-DJ-A3UY-01A	0.0789473684210526	THCA
TCGA-ET-A3DU-01A	0.210526315789474	THCA
TCGA-EL-A3T1-01A	0.289473684210526	THCA
TCGA-EM-A1CU-01A	0.289473684210526	THCA
TCGA-FY-A2QD-01A	0.157894736842105	THCA
TCGA-EM-A3FN-01A	0.368421052631579	THCA
TCGA-DJ-A3V4-01A	0.421052631578947	THCA
TCGA-BJ-A0Z3-01A	0.105263157894737	THCA
TCGA-BJ-A45F-01A	0.236842105263158	THCA
TCGA-EL-A4K6-01A	0.657894736842105	THCA
TCGA-ET-A25O-01A	0.263157894736842	THCA
TCGA-ET-A3BW-01A	0.236842105263158	THCA
TCGA-EM-A2OZ-01A	0.394736842105263	THCA
[truncated: 8,115 more rows]
