# Supplementary material for: FAIM2 is a potential pan-cancer biomarker for prognosis and immune infiltration
Source: Front Oncol. 2022 Sep 14;12:998336. doi: 10.3389/fonc.2022.998336 (PMC9516132; doi:10.3389/fonc.2022.998336)
Supplement: Supplementary file 8 [file DataSheet_1.zip › Raw data 1/Figure 9/GO and KEGG.txt]

##Databases: KEGG PATHWAY, Gene Ontology
##Statistical test method: hypergeometric test / Fisher's exact test
##FDR correction method: Benjamini and Hochberg
#Term	Database	ID	Input number	Background number	P-Value	Corrected P-Value	Input	Hyperlink
African trypanosomiasis	KEGG PATHWAY	hsa05143	1	37	0.010598278	0.032006801	FAS	http://www.genome.jp/kegg-bin/show_pathway?hsa05143/hsa:355%09red
Allograft rejection	KEGG PATHWAY	hsa05330	1	38	0.010875796	0.032200887	FAS	http://www.genome.jp/kegg-bin/show_pathway?hsa05330/hsa:355%09red
Graft-versus-host disease	KEGG PATHWAY	hsa05332	1	41	0.011707925	0.032738829	FAS	http://www.genome.jp/kegg-bin/show_pathway?hsa05332/hsa:355%09red
Type I diabetes mellitus	KEGG PATHWAY	hsa04940	1	43	0.012262325	0.033218459	FAS	http://www.genome.jp/kegg-bin/show_pathway?hsa04940/hsa:355%09red
Amino sugar and nucleotide sugar metabolism	KEGG PATHWAY	hsa00520	1	48	0.013647086	0.034927287	GNPDA2	http://www.genome.jp/kegg-bin/show_pathway?hsa00520/hsa:132789%09red
Autoimmune thyroid disease	KEGG PATHWAY	hsa05320	1	53	0.015030082	0.036024482	FAS	http://www.genome.jp/kegg-bin/show_pathway?hsa05320/hsa:355%09red
p53 signaling pathway	KEGG PATHWAY	hsa04115	1	72	0.020269405	0.043693137	FAS	http://www.genome.jp/kegg-bin/show_pathway?hsa04115/hsa:355%09red
Platinum drug resistance	KEGG PATHWAY	hsa01524	1	73	0.020544455	0.043693137	FAS	http://www.genome.jp/kegg-bin/show_pathway?hsa01524/hsa:355%09red
Chagas disease (American trypanosomiasis)	KEGG PATHWAY	hsa05142	1	103	0.028763406	0.055683003	FAS	http://www.genome.jp/kegg-bin/show_pathway?hsa05142/hsa:355%09red
TNF signaling pathway	KEGG PATHWAY	hsa04668	1	112	0.031216836	0.057607204	FAS	http://www.genome.jp/kegg-bin/show_pathway?hsa04668/hsa:355%09red
Neurotrophin signaling pathway	KEGG PATHWAY	hsa04722	1	119	0.033121162	0.05869751	SH2B1	http://www.genome.jp/kegg-bin/show_pathway?hsa04722/hsa:25970%09red
Natural killer cell mediated cytotoxicity	KEGG PATHWAY	hsa04650	1	131	0.036377806	0.061033875	FAS	http://www.genome.jp/kegg-bin/show_pathway?hsa04650/hsa:355%09red
Apoptosis	KEGG PATHWAY	hsa04210	1	136	0.037731796	0.061480947	FAS	http://www.genome.jp/kegg-bin/show_pathway?hsa04210/hsa:355%09red
--------------------
#Term	Database	ID	Input number	Background number	P-Value	Corrected P-Value	Input	Hyperlink
--------------------
#Term	Database	ID	Input number	Background number	P-Value	Corrected P-Value	Input	Hyperlink
feeding behavior	Gene Ontology	GO:0007631	2	29	3.30E-05	0.002786386	NEGR1|MC4R	http://amigo.geneontology.org/amigo/term/GO:0007631
protein binding	Gene Ontology	GO:0005515	10	11779	4.76E-05	0.002786386	FAIM2|MTCH2|KCTD15|GNPDA2|FAS|NEGR1|SH2B1|SEC16B|MC4R|RIMS3	http://amigo.geneontology.org/amigo/term/GO:0005515
negative regulation of extrinsic apoptotic signaling pathway via death domain receptors	Gene Ontology	GO:1902042	2	38	5.54E-05	0.002786386	FAIM2|FAS	http://amigo.geneontology.org/amigo/term/GO:1902042
melanocortin receptor activity	Gene Ontology	GO:0004977	1	5	0.001680244	0.02112154	MC4R	http://amigo.geneontology.org/amigo/term/GO:0004977
negative regulation of feeding behavior	Gene Ontology	GO:2000252	1	5	0.001680244	0.02112154	MC4R	http://amigo.geneontology.org/amigo/term/GO:2000252
regulation of grooming behavior	Gene Ontology	GO:2000821	1	5	0.001680244	0.02112154	MC4R	http://amigo.geneontology.org/amigo/term/GO:2000821
cytoskeleton of presynaptic active zone	Gene Ontology	GO:0048788	1	5	0.001680244	0.02112154	RIMS3	http://amigo.geneontology.org/amigo/term/GO:0048788
membrane raft	Gene Ontology	GO:0045121	2	237	0.001958054	0.02112154	FAIM2|FAS	http://amigo.geneontology.org/amigo/term/GO:0045121
N-acetylneuraminate catabolic process	Gene Ontology	GO:0019262	1	6	0.001960035	0.02112154	GNPDA2	http://amigo.geneontology.org/amigo/term/GO:0019262
CD95 death-inducing signaling complex	Gene Ontology	GO:0031265	1	6	0.001960035	0.02112154	FAS	http://amigo.geneontology.org/amigo/term/GO:0031265
integral component of membrane	Gene Ontology	GO:0016021	5	3643	0.001976599	0.02112154	FAIM2|FAS|TMEM18|MTCH2|MC4R	http://amigo.geneontology.org/amigo/term/GO:0016021
cellular response to hyperoxia	Gene Ontology	GO:0071455	1	7	0.002239755	0.02112154	FAS	http://amigo.geneontology.org/amigo/term/GO:0071455
positive regulation of cysteine-type endopeptidase activity involved in apoptotic signaling pathway	Gene Ontology	GO:2001269	1	7	0.002239755	0.02112154	FAS	http://amigo.geneontology.org/amigo/term/GO:2001269
protein localization to endoplasmic reticulum exit site	Gene Ontology	GO:0070973	1	7	0.002239755	0.02112154	SEC16B	http://amigo.geneontology.org/amigo/term/GO:0070973
protein localization to mitochondrion	Gene Ontology	GO:0070585	1	7	0.002239755	0.02112154	MTCH2	http://amigo.geneontology.org/amigo/term/GO:0070585
death-inducing signaling complex	Gene Ontology	GO:0031264	1	7	0.002239755	0.02112154	FAS	http://amigo.geneontology.org/amigo/term/GO:0031264
necroptotic signaling pathway	Gene Ontology	GO:0097527	1	8	0.002519403	0.02112154	FAS	http://amigo.geneontology.org/amigo/term/GO:0097527
peroxisome fission	Gene Ontology	GO:0016559	1	9	0.00279898	0.02112154	SEC16B	http://amigo.geneontology.org/amigo/term/GO:0016559
cerebellar Purkinje cell layer development	Gene Ontology	GO:0021680	1	10	0.003078486	0.02112154	FAIM2	http://amigo.geneontology.org/amigo/term/GO:0021680
regulation of stress-activated MAPK cascade	Gene Ontology	GO:0032872	1	10	0.003078486	0.02112154	FAS	http://amigo.geneontology.org/amigo/term/GO:0032872
tumor necrosis factor-activated receptor activity	Gene Ontology	GO:0005031	1	10	0.003078486	0.02112154	FAS	http://amigo.geneontology.org/amigo/term/GO:0005031
positive regulation of protein exit from endoplasmic reticulum	Gene Ontology	GO:0070863	1	11	0.003357921	0.02112154	SEC16B	http://amigo.geneontology.org/amigo/term/GO:0070863
--------------------
