# Supplementary material for: FAIM2 is a potential pan-cancer biomarker for prognosis and immune infiltration
Source: Front Oncol. 2022 Sep 14;12:998336. doi: 10.3389/fonc.2022.998336 (PMC9516132; doi:10.3389/fonc.2022.998336)
Supplement: Supplementary file 8 [file DataSheet_1.zip › Raw data 1/Figure 9/PPI.txt]

FAIM2
FAS
GNPDA2
KCTD15
MC4R
MTCH2
NEGR1
RIMS3
SEC16B
SH2B1
TMEM18
