# Supplementary material for: FAIM2 is a potential pan-cancer biomarker for prognosis and immune infiltration
Source: Front Oncol. 2022 Sep 14;12:998336. doi: 10.3389/fonc.2022.998336 (PMC9516132; doi:10.3389/fonc.2022.998336)
Supplement: Supplementary file 9 [file DataSheet_2.zip]

Archive with 34 entries (25 files):
- Raw data 2/
- Raw data 2/Figure 12/
- Raw data 2/Figure 12/Figure 12A FAIM2.tif
- Raw data 2/Figure 12/Figure 12A β-tubulin.tif
- Raw data 2/Figure 12/Figure 12D GFP.tif
- Raw data 2/Figure 12/Figure 12D β-tubulin.tif
- Raw data 2/Figure 12/IHC/
- Raw data 2/Figure 12/IHC/GBM.tif
- Raw data 2/Figure 12/IHC/LGG.tif
- Raw data 2/Figure 12/IHC/NBT.tif
- Raw data 2/Figure 13/
- Raw data 2/Figure 13/CCK-8/
- Raw data 2/Figure 13/CCK-8/U251.xls
- Raw data 2/Figure 13/CCK-8/U87.xls
- Raw data 2/Figure 13/colony formation assay/
- Raw data 2/Figure 13/colony formation assay/5.png
- Raw data 2/Figure 13/colony formation assay/6.png
- Raw data 2/Figure 13/colony formation assay/C.png
- Raw data 2/Figure 13/colony formation assay/D.png
- Raw data 2/Figure 13/EDU/
- Raw data 2/Figure 13/EDU/U251/
- Raw data 2/Figure 13/EDU/U251/U251-GFP-FAIM2 edu.tif
- Raw data 2/Figure 13/EDU/U251/U251-GFP-FAIM2 hochest.tif
- Raw data 2/Figure 13/EDU/U251/U251-GFP-FAIM2 merge.tif
- Raw data 2/Figure 13/EDU/U251/U251-vector edu.tif
- Raw data 2/Figure 13/EDU/U251/U251-vector hochest.tif
- Raw data 2/Figure 13/EDU/U251/U251-vector merge.tif
- Raw data 2/Figure 13/EDU/U87/
- Raw data 2/Figure 13/EDU/U87/U87-GFP-FAIM2 edu.tif
- Raw data 2/Figure 13/EDU/U87/U87-GFP-FAIM2 hochest.tif
- Raw data 2/Figure 13/EDU/U87/U87-GFP-FAIM2 merge.tif
- Raw data 2/Figure 13/EDU/U87/U87-vector edu.tif
- Raw data 2/Figure 13/EDU/U87/U87-vector hochest.tif
- Raw data 2/Figure 13/EDU/U87/U87-vector merge.tif
