# Supplementary material for: FAIM2 is a potential pan-cancer biomarker for prognosis and immune infiltration
Source: Front Oncol. 2022 Sep 14;12:998336. doi: 10.3389/fonc.2022.998336 (PMC9516132; doi:10.3389/fonc.2022.998336)
Supplement: Supplementary file 9 [file DataSheet_2.zip › Raw data 2/Figure 13/CCK-8/U251.xls]

## Sheet: Sheet1
TIME	vector			GFP-FAIM2
0	0.499	0.487	0.512	0.536	0.473	0.505
24	1.274	1.067	1.164	0.932	0.747	0.834
48	1.716	1.613	1.847	1.111	1.282	1.008
72	1.982	2.275	2.151	1.374	1.536	1.685
