# Supplementary material for: FAIM2 is a potential pan-cancer biomarker for prognosis and immune infiltration
Source: Front Oncol. 2022 Sep 14;12:998336. doi: 10.3389/fonc.2022.998336 (PMC9516132; doi:10.3389/fonc.2022.998336)
Supplement: Supplementary file 9 [file DataSheet_2.zip › Raw data 2/Figure 13/CCK-8/U87.xls]

## Sheet: Sheet1
time	vector			GFP-FAIM2
0	0.346	0.337	0.344	0.34	0.341	0.353
24	0.901	0.965	0.825	0.575	0.629	0.728
48	1.455	1.21	1.332	0.995	0.827	0.9516
72	1.675	1.551	1.815	1.3	0.972	1.174
